# Supplementary material for: An Isolated and Deeply Divergent Hynobius Species from Fujian, China
Source: Animals (Basel). 2023 May 17;13(10):1661. doi: 10.3390/ani13101661 (PMC10215769; doi:10.3390/ani13101661)
Supplement: Supplementary file 1 [file animals-13-01661-s001.zip]

Archive with 2 entries (2 files):
- Supplementary file S1_model.obj
- Supplementary Table S1_Accesssion numbers and details.xlsx
