# Supplementary material for: An Isolated and Deeply Divergent Hynobius Species from Fujian, China
Source: Animals (Basel). 2023 May 17;13(10):1661. doi: 10.3390/ani13101661 (PMC10215769; doi:10.3390/ani13101661)
Supplement: Supplementary file 1 [file animals-13-01661-s001.zip › Supplementary file S1_model.obj]

# This file uses centimeters as units for non-parametric coordinates.

mtllib xiyi.mtl
g default
v -11.280667 2.357788 -1.497772
v -1.091145 -2.443115 -4.292899
v 6.305542 -2.104628 2.887073
v -11.090367 2.571492 0.906777
v -11.480078 2.053502 1.281189
v -10.442441 1.468645 1.508924
v -10.831859 1.178976 1.273051
v 5.396450 -2.545339 3.030149
v 21.238401 -1.095843 -0.035134
v 0.917639 -2.003977 -4.543700
v 0.737319 -2.183808 -4.829800
v 0.260916 -2.162933 -3.394107
v 0.268029 -2.215913 -3.252819
v 0.023893 -2.144780 -3.697395
v 0.116648 -2.219912 -4.363774
v -5.686247 0.684201 2.220047
v -1.181301 -2.359462 -4.304877
v -7.036182 -2.377800 3.656919
v -8.803797 -2.554047 3.457852
v -8.098659 -2.370645 3.007414
v -6.095211 -1.154731 1.817067
v -8.846184 -2.532982 2.876663
v -7.508498 -2.464481 2.372414
v -7.784050 -2.678203 2.814554
v -8.784405 -2.577860 2.745600
v -7.004876 1.589730 -0.916861
v -6.959142 1.534839 -1.041405
v -4.378158 -0.834882 -1.253530
v -8.470833 -2.535830 2.194677
v -3.767015 -0.588026 -1.759575
v -6.836860 -1.065654 -0.479443
v -8.677276 -0.389188 0.241431
v -4.940682 -2.368659 -1.965463
v -4.965038 -2.456112 -2.026435
v -4.790555 -2.583543 -2.121389
v -5.101255 -2.407027 -3.309410
v -5.107265 -2.478990 -3.233401
v -5.113002 -2.484414 -3.337309
v -5.868378 -2.628638 -2.949109
v -12.598470 2.007380 0.500743
v -10.590482 1.362387 1.728381
v -11.221607 2.044371 1.445791
v -11.179539 2.513174 -1.590925
v -11.522773 2.191280 -1.298005
v -11.460298 2.057577 -1.417362
v -11.886372 2.146829 -1.369548
v -11.214046 2.035524 -1.778859
v 1.707510 -2.156979 -3.775875
v 3.992661 -1.679699 1.367637
v 4.352369 -2.553868 3.412058
v 4.456028 -2.527991 3.507720
v 4.868245 -2.576492 2.631628
v 4.901090 -2.574610 2.560582
v 5.369336 -2.420171 3.093831
v 5.316011 -2.265745 3.562195
v 5.208309 -2.426533 3.775328
v 4.519781 -2.346658 4.240845
v 5.382442 -2.551698 3.981932
v 5.717667 -2.021846 3.904477
v 5.546577 -2.308393 4.258281
v 5.170425 -2.397048 4.822571
v 5.213528 -2.435275 4.852921
v 5.233197 -2.396850 4.914393
v 6.072717 -1.965715 4.257985
v 6.113145 -2.221056 4.353596
v 6.162828 -2.062816 4.463878
v 6.324284 -2.089271 5.034150
v -11.278937 2.623199 0.898985
v -11.469318 2.657708 0.846050
v -11.517315 2.527499 0.438341
v -11.497015 2.485060 1.086126
v -11.186510 2.335750 1.394646
v -11.855873 2.262798 0.710410
v -11.659709 2.143454 0.779005
v -11.762496 2.086436 0.745364
v -10.696228 1.470391 1.268827
v -10.449560 1.284627 1.520167
v -11.539542 0.927227 0.569157
v -10.625978 1.419254 1.661585
v -10.904593 2.592776 -1.338724
v -11.216545 2.663939 -1.301221
v -11.394694 2.518035 -1.025527
v -10.847379 2.266677 -1.842262
v -11.602223 2.335306 -1.280493
v -11.474680 2.128101 -1.347090
v -12.615089 2.152514 -0.815721
v -10.217054 1.485949 -1.745195
v -9.999388 1.309373 -1.861781
v -9.997004 1.472208 -1.899846
v -10.335075 1.214383 -1.858298
v -10.170040 1.388856 -2.015870
v -10.126435 1.351807 -2.052086
v -11.607625 0.986964 -1.343234
v -10.932734 1.880441 -1.920634
v 3.074733 -1.070660 -2.024209
v 4.671321 -1.830068 -0.537828
v 2.959999 0.685832 -1.520193
v 4.370737 -2.604398 3.380839
v 4.375662 -2.615632 3.404189
v 4.933821 -2.659699 2.605977
v 4.974033 -2.686277 2.667927
v 5.716592 -1.472105 1.055650
v 5.469021 -2.232927 3.167168
v 5.159977 -2.539474 3.554804
v 4.426430 -2.401567 4.169282
v 5.315413 -2.631881 3.432699
v 4.448598 -2.345755 4.203021
v 4.442078 1.026902 -1.173129
v 6.093489 -2.463731 3.849684
v 5.757179 -2.467899 4.201304
v 5.693919 0.373693 1.953966
v 5.187073 -2.346231 4.895332
v 6.005116 1.079336 1.181082
v 6.257433 -2.071352 4.996939
v 6.320519 -2.042948 5.033413
v 6.288920 -2.118273 4.982726
v 4.483412 -2.453296 4.169689
v 21.201593 -1.137731 0.177068
v 21.564867 -1.096182 0.027364
v 21.548149 -1.145287 0.211888
v 0.840061 -2.219467 -5.434899
v 0.770030 -2.187324 -5.456475
v 0.808647 -2.313726 -4.782234
v 0.737549 -2.223211 -5.452284
v 0.699020 -2.220585 -5.387747
v -4.170885 1.651876 1.615110
v 0.618660 -2.444684 -4.539483
v 0.378843 -2.116989 -4.391762
v 0.242138 -2.472384 -4.162971
v 0.138311 -2.340795 -4.407019
v 0.238724 -2.325390 -3.219364
v 0.121109 -2.191871 -2.749806
v 0.124168 -2.248484 -2.749568
v 0.031901 -2.199068 -2.836457
v 0.042631 -2.255192 -2.822622
v -0.068887 -2.185190 -3.883646
v 0.072298 -2.468875 -3.504928
v -0.092659 -2.343819 -3.903381
v -0.397982 -2.270529 -5.391138
v -0.458414 -2.376296 -5.423931
v -0.555421 -2.352149 -5.377489
v -0.571192 -2.363574 -5.293264
v -0.782998 -2.232779 -3.042622
v -0.771543 -2.300527 -3.085815
v -0.836342 -2.201513 -3.212464
v -0.831488 -2.251489 -3.255883
v -1.141232 -2.354463 -4.398494
v -1.046706 -2.443028 -4.387548
v -5.673020 -0.962217 2.267049
v -8.691353 -2.466833 3.551128
v -7.205730 1.865390 1.322706
v -7.206371 1.863993 1.283954
v -7.203997 1.868807 1.341764
v -8.808430 -2.611567 3.488771
v -8.098258 -2.193122 3.526442
v -8.728073 -2.610801 3.466698
v -8.477305 -2.523153 3.450731
v -8.390159 -2.461481 3.377971
v -8.290504 -2.569700 3.382693
v -7.825295 -2.166287 3.215022
v -7.550319 -2.307891 2.856022
v -8.019072 -2.568761 2.939709
v -7.529582 -2.456926 2.689858
v -7.431025 -2.662755 2.653819
v -8.859601 -2.537389 2.776543
v -8.833120 -2.609064 2.760288
v -7.429664 -2.536963 2.272020
v -7.450220 -2.619845 2.332317
v -7.500331 -2.585078 2.277226
v -6.971439 1.623669 -0.972019
v -6.994344 1.735297 -0.942691
v -6.950619 1.685832 -0.961206
v -6.994323 1.576997 -0.950522
v -4.888927 0.749378 -1.424455
v -8.189879 -0.004497 1.649571
v -6.007340 0.864678 -1.341909
v -8.344185 -2.559295 2.083605
v -8.440918 -2.521983 2.086882
v -8.380280 -2.635765 2.166973
v -7.880808 -0.538485 1.097779
v -7.851977 -0.662066 0.865350
v -3.627800 -0.034449 -1.860003
v -7.468023 -0.200893 -1.388359
v -7.566404 -0.422089 -1.275615
v -3.813198 -2.444702 -2.670257
v -5.004035 -2.429398 -1.593823
v -4.957300 -2.492590 -1.570266
v -5.043918 -2.544425 -1.632496
v -5.072470 -2.495553 -1.653042
v -4.878351 -2.281243 -2.048973
v -5.976039 -2.486142 -1.845836
v -4.810381 -2.214801 -3.023543
v -6.013714 -2.394368 -1.933131
v -5.137320 -2.379190 -2.570972
v -5.148211 -2.451228 -2.594224
v -6.027677 -2.526868 -1.895348
v -6.024873 -2.455925 -1.984915
v -4.901615 -2.350315 -3.111423
v -4.923532 -2.465644 -2.982296
v -4.884624 -2.453926 -3.060988
v -5.046630 -2.505485 -3.364011
v -5.884209 -2.567830 -2.956585
v -5.843390 -2.582336 -3.126035
v -5.887325 -2.634523 -3.092397
v -4.928537 -2.231285 -2.596283
v -11.231952 2.359197 -1.533530
v -11.230533 2.297442 -1.530733
v -11.297290 2.316450 -1.482740
v -11.342541 2.358243 -1.451005
v -11.304308 2.397932 -1.483792
v -11.250232 2.421314 -1.526594
v -1.083990 -2.453354 -4.317904
v -1.033432 -2.442151 -4.292168
v -1.061784 -2.426461 -4.262486
v -1.100900 -2.402683 -4.246279
v -1.117310 -2.429815 -4.291322
v -1.116847 -2.441490 -4.326549
v 6.382098 -2.242935 2.997078
v 6.298347 -2.317667 2.994099
v 6.239425 -2.224454 2.927697
v 6.172642 -2.151799 2.883991
v 6.203102 -2.042147 2.839349
v 6.427141 -2.067421 2.891352
v 6.482095 -2.183344 3.001243
v 6.297005 -1.941534 2.777727
v 6.396553 -1.936734 2.786568
v 6.209323 -1.920314 2.763501
v -10.905856 2.560983 1.011811
v -10.879098 2.593146 0.882107
v -11.049729 2.586123 0.781591
v -11.061666 2.548499 1.096368
v -10.919813 2.517187 1.143918
v -11.211209 2.566235 0.634573
v -11.245654 2.550167 0.692295
v -11.266751 2.551738 0.723887
v -11.173206 2.574995 0.907128
v -11.148386 2.572962 1.062829
v -11.515521 2.035896 1.237638
v -11.542841 2.038053 1.262108
v -11.486132 2.059560 1.310372
v -11.444822 2.062275 1.277071
v -11.481587 2.037000 1.217378
v -11.429468 2.079368 1.323708
v -10.431581 1.451592 1.522748
v -10.418129 1.421251 1.479553
v -10.438137 1.455854 1.478147
v -10.485342 1.499532 1.516702
v -10.481407 1.489814 1.543512
v -10.487643 1.497046 1.482032
v -10.909091 1.182730 1.200683
v -10.887684 1.174456 1.161914
v -10.795620 1.170056 1.268602
v -10.728677 1.187356 1.387790
v -10.808211 1.194618 1.346929
v -10.915064 1.195907 1.262382
v 5.426078 -2.540244 3.119594
v 5.391210 -2.493808 3.113414
v 5.342693 -2.502044 3.035300
v 5.400295 -2.589949 2.964485
v 5.495048 -2.592582 2.997794
v 5.483036 -2.581223 3.062843
v 5.465609 -2.590548 3.127764
v 21.179697 -1.086016 -0.049198
v 21.184910 -1.038737 -0.037132
v 21.255964 -1.067170 -0.024246
v 21.257055 -1.125013 -0.036121
v 21.185558 -1.132352 -0.056842
v 21.302778 -1.100670 -0.019359
v 1.060413 -1.950052 -4.463414
v 1.156029 -1.954665 -4.512477
v 1.056808 -1.993325 -4.585429
v 0.972337 -2.025734 -4.667209
v 0.857758 -2.043481 -4.647285
v 0.759169 -2.071177 -4.640053
v 0.768230 -2.043810 -4.559400
v 0.860425 -1.993878 -4.441298
v 0.989907 -1.944702 -4.389131
v 0.736128 -2.030941 -4.466155
v 0.727844 -2.208042 -4.785935
v 0.723761 -2.161380 -4.759323
v 0.756154 -2.130397 -4.813690
v 0.741745 -2.146930 -4.925006
v 0.746669 -2.209277 -4.898387
v 0.750687 -2.253008 -4.799605
v 0.320520 -2.184890 -3.286064
v 0.396964 -2.152325 -3.285672
v 0.355881 -2.129525 -3.372010
v 0.332050 -2.103838 -3.458512
v 0.217941 -2.121216 -3.474161
v 0.094520 -2.132791 -3.471633
v 0.122441 -2.160443 -3.411218
v 0.135715 -2.202996 -3.386200
v 0.240879 -2.211917 -3.372339
v 0.285893 -2.206536 -3.118236
v 0.355326 -2.194867 -3.175799
v 0.211533 -2.216829 -3.112231
v 0.223862 -2.205494 -3.024595
v 0.228340 -2.249641 -3.366726
v 0.249689 -2.249597 -3.290874
v 0.211674 -2.241545 -3.174047
v 0.164689 -2.112325 -3.697247
v 0.160124 -2.116156 -3.822470
v 0.041823 -2.148433 -3.847230
v -0.044186 -2.189460 -3.762111
v -0.125860 -2.185697 -3.662782
v -0.092762 -2.155004 -3.601367
v 0.061767 -2.127660 -3.563125
v 0.187487 -2.109121 -3.576730
v -0.055944 -2.139387 -3.517391
v 0.116731 -2.168561 -4.295998
v 0.234522 -2.154522 -4.336050
v 0.203734 -2.174614 -4.413276
v 0.135124 -2.178464 -4.490980
v 0.103888 -2.225058 -4.459985
v 0.102316 -2.277130 -4.439424
v 0.084299 -2.283403 -4.355781
v -5.600213 0.742866 2.166974
v -5.690408 0.774228 2.122728
v -5.820139 0.663185 2.228805
v -5.855811 0.554841 2.380785
v -5.645828 0.610881 2.320562
v -5.491284 0.692277 2.218140
v -1.166150 -2.382438 -4.297397
v -1.169129 -2.347619 -4.261702
v -1.186676 -2.324660 -4.286553
v -1.190905 -2.310487 -4.319286
v -1.179726 -2.358942 -4.328050
v -1.159721 -2.393141 -4.328104
v -7.053411 -2.331511 3.790955
v -7.194874 -2.404224 3.770369
v -7.194877 -2.448483 3.664633
v -6.859488 -2.253138 3.724243
v -6.894928 -2.232541 3.826201
v -7.216606 -2.501739 3.540806
v -7.110395 -2.465370 3.514311
v -6.927593 -2.337557 3.550502
v -6.803120 -2.238877 3.618154
v -7.015616 -2.422578 3.453862
v -8.766026 -2.534766 3.448503
v -8.760564 -2.557176 3.433507
v -8.808380 -2.573079 3.454635
v -8.812235 -2.571878 3.490180
v -8.798266 -2.545483 3.486639
v -8.763888 -2.517162 3.480551
v -8.231805 -2.392186 3.024300
v -8.249923 -2.345998 3.067160
v -8.142934 -2.307172 3.084377
v -8.062821 -2.262607 3.134891
v -8.028721 -2.318994 3.035465
v -8.109524 -2.433299 2.974234
v -8.221431 -2.441652 3.001208
v -8.033944 -2.414187 2.927477
v -8.044444 -2.454520 2.923685
v -8.008901 -2.374148 2.929098
v -5.984452 -1.115001 1.947809
v -6.234134 -1.046786 1.975616
v -6.335406 -1.054414 1.884156
v -6.339025 -1.131431 1.723778
v -6.249612 -1.190894 1.628893
v -6.027761 -1.217892 1.694554
v -6.469923 -1.038649 1.803816
v -5.781028 -1.242093 1.735205
v -5.772394 -1.189714 1.842037
v -5.712358 -1.135364 1.950143
v -8.814695 -2.518518 2.913573
v -8.814385 -2.492731 2.903633
v -8.853708 -2.519437 2.861022
v -8.863763 -2.548874 2.836503
v -8.846526 -2.554080 2.866813
v -8.809455 -2.544290 2.913513
v -7.494255 -2.441725 2.431619
v -7.455512 -2.438216 2.426513
v -7.483562 -2.467564 2.358364
v -7.504044 -2.493924 2.318623
v -7.524796 -2.483872 2.360569
v -7.521772 -2.460711 2.435730
v -7.625060 -2.672153 2.797898
v -7.596559 -2.672927 2.855936
v -7.723230 -2.673399 2.887409
v -7.860342 -2.658375 2.897755
v -7.909771 -2.652300 2.823427
v -7.980688 -2.630251 2.742768
v -7.930697 -2.654398 2.724151
v -7.897722 -2.658346 2.703113
v -7.758564 -2.674757 2.766678
v -7.638853 -2.661141 2.752915
v -8.741625 -2.572075 2.763285
v -8.744567 -2.594112 2.770219
v -8.794740 -2.593735 2.746633
v -8.824148 -2.584044 2.738874
v -8.799580 -2.565089 2.741861
v -8.746783 -2.549529 2.761201
v -7.030397 1.569302 -0.861421
v -7.039083 1.583730 -0.865747
v -7.019965 1.589418 -0.905009
v -6.974555 1.609854 -0.971734
v -6.980909 1.587524 -0.961923
v -6.963156 1.561756 -1.011180
v -6.978927 1.507970 -1.011297
v -6.970029 1.488859 -1.051754
v -6.970467 1.484719 -1.080069
v -6.961565 1.546269 -1.055389
v -6.961823 1.594523 -1.020327
v -7.917422 -0.230717 1.178082
v -7.910217 -0.251178 1.141536
v -7.927082 -0.341606 1.149235
v -7.928772 -0.271753 1.199430
v -4.405051 -0.896805 -1.196848
v -4.487012 -0.898714 -1.241837
v -4.435054 -0.821490 -1.325357
v -4.331514 -0.714013 -1.350341
v -4.301476 -0.765507 -1.261524
v -4.334909 -0.886376 -1.171433
v -8.448314 -2.510720 2.241889
v -8.454219 -2.481084 2.228746
v -8.479996 -2.525190 2.173571
v -8.466765 -2.562688 2.185451
v -8.436045 -2.543458 2.244164
v -8.481665 -2.563772 2.147547
v -3.755915 -0.439086 -1.748002
v -3.881746 -0.416632 -1.693742
v -3.916538 -0.523506 -1.691660
v -3.987846 -0.637854 -1.683623
v -3.891220 -0.704404 -1.733242
v -3.576100 -0.574422 -1.855819
v -3.602504 -0.439821 -1.831922
v -3.798872 -0.812461 -1.790958
v -3.668870 -0.752467 -1.833339
v -6.688678 -1.155203 -0.328872
v -6.741904 -1.170928 -0.175625
v -6.872571 -1.106748 -0.259910
v -6.900425 -0.957464 -0.747411
v -6.786339 -0.968888 -0.820073
v -6.709290 -1.064003 -0.622722
v -6.601766 -1.143699 -0.470064
v -6.989522 -1.049292 -0.315229
v -6.983130 -1.004871 -0.504832
v -7.010942 -0.924962 -0.725574
v -8.637533 -0.402030 0.293640
v -8.703603 -0.368553 0.342458
v -8.733116 -0.364491 0.255354
v -8.660624 -0.400848 0.180623
v -8.588751 -0.429461 0.224321
v -8.737624 -0.369103 0.168910
v -4.897607 -2.337775 -1.918735
v -4.820432 -2.294157 -1.980113
v -4.973066 -2.296374 -2.077839
v -4.982603 -2.359352 -2.029217
v -4.967324 -2.453646 -1.946626
v -4.883618 -2.542278 -2.019644
v -4.946304 -2.522692 -1.935220
v -4.939980 -2.521098 -2.099580
v -5.058552 -2.412548 -2.062154
v -5.054837 -2.469976 -2.093405
v -5.061489 -2.350918 -2.065553
v -4.705835 -2.603850 -2.074868
v -4.820303 -2.580630 -1.997109
v -4.616004 -2.613278 -2.198920
v -4.563216 -2.619872 -2.140985
v -4.934724 -2.551811 -2.162275
v -4.800220 -2.589759 -2.199910
v -4.659482 -2.608792 -2.263223
v -5.116676 -2.417783 -3.292292
v -5.078022 -2.385462 -3.262107
v -5.066271 -2.380327 -3.295913
v -5.052494 -2.390200 -3.327494
v -5.098862 -2.420079 -3.331547
v -5.122755 -2.440965 -3.318989
v -5.119184 -2.457742 -3.247843
v -5.125612 -2.480891 -3.278212
v -5.104813 -2.501024 -3.252431
v -5.075729 -2.476049 -3.203106
v -5.082500 -2.437694 -3.210167
v -5.064630 -2.512598 -3.218109
v -5.123449 -2.475363 -3.322498
v -5.114211 -2.456965 -3.339909
v -5.101772 -2.473837 -3.353599
v -5.103636 -2.502410 -3.329501
v -5.116884 -2.497048 -3.304029
v -5.087770 -2.495930 -3.354143
v -5.817479 -2.617768 -2.923817
v -5.829177 -2.593006 -2.918095
v -5.887019 -2.613883 -2.952111
v -5.907519 -2.624231 -2.975070
v -5.875046 -2.640857 -2.965420
v -5.808182 -2.637103 -2.940779
v -12.516302 1.951000 0.633860
v -12.405531 2.029380 0.645061
v -12.426623 2.092298 0.555927
v -12.751053 1.992601 0.340514
v -12.815835 1.900033 0.367754
v -12.699713 1.891588 0.517721
v -12.603501 1.864775 0.640326
v -12.396214 2.171248 0.481558
v -12.553136 2.117451 0.403750
v -12.690057 2.081576 0.282306
v -10.500942 1.282081 1.786636
v -10.473098 1.388497 1.812117
v -10.556255 1.445428 1.745091
v -10.609608 1.189607 1.717835
v -10.535327 1.124164 1.743994
v -10.629926 1.474210 1.686087
v -11.356324 2.004747 1.442965
v -11.334261 1.974517 1.453187
v -11.190609 2.007191 1.477151
v -11.025580 2.021615 1.509465
v -11.037777 2.045895 1.471600
v -11.037508 2.072105 1.447815
v -11.182757 2.084307 1.422546
v -11.261847 2.105356 1.415467
v -11.300398 2.069026 1.427782
v -11.380265 2.030380 1.434769
v -11.173481 2.544839 -1.600983
v -11.124695 2.498568 -1.631215
v -11.150122 2.469000 -1.606885
v -11.219633 2.502082 -1.559295
v -11.232149 2.550092 -1.557204
v -11.195032 2.442701 -1.569920
v -11.496946 2.224952 -1.310465
v -11.434080 2.166177 -1.359407
v -11.558391 2.204165 -1.302471
v -11.536283 2.256119 -1.303758
v -11.542870 2.147386 -1.347525
v -11.468602 2.081802 -1.377702
v -11.386621 2.050116 -1.454066
v -11.405495 2.035037 -1.486322
v -11.493999 2.066793 -1.442091
v -11.522285 2.103425 -1.390245
v -11.435062 2.036643 -1.524307
v -11.904554 2.220152 -1.254891
v -11.799705 2.227495 -1.292677
v -11.792821 2.176600 -1.380975
v -12.057408 2.158001 -1.263724
v -12.064263 2.218578 -1.186958
v -11.936689 2.068894 -1.429142
v -12.081893 2.093088 -1.325613
v -11.798521 2.078532 -1.513345
v -11.827143 2.019430 -1.536310
v -11.761824 2.122656 -1.497287
v -11.170689 2.036810 -1.761990
v -11.138158 2.049946 -1.813472
v -11.212534 2.041410 -1.814842
v -11.276667 2.027089 -1.731428
v -11.243826 2.021752 -1.695752
v -11.300500 2.032062 -1.767618
v 1.592093 -2.249258 -3.889852
v 1.689803 -2.206245 -3.993026
v 1.811358 -2.118431 -3.915400
v 1.520667 -2.239261 -3.699060
v 1.456471 -2.294731 -3.802765
v 1.685799 -2.104250 -3.623431
v 1.536567 -2.183353 -3.589128
v 1.931370 -2.009991 -3.854739
v 1.867887 -2.026134 -3.739528
v 1.816478 -2.004338 -3.618578
v 3.761056 -1.642209 1.456672
v 3.747763 -1.712504 1.311625
v 3.933832 -1.753886 1.192386
v 3.932204 -1.573698 1.569669
v 3.764513 -1.561825 1.595393
v 4.199535 -1.657891 1.421864
v 4.107855 -1.572195 1.581274
v 4.351934 -2.565323 3.403431
v 4.345762 -2.575277 3.423189
v 4.351288 -2.557599 3.429219
v 4.376172 -2.539380 3.405766
v 4.380054 -2.551948 3.386082
v 4.374942 -2.535538 3.430472
v 4.438831 -2.519487 3.489826
v 4.402658 -2.546072 3.482026
v 4.446865 -2.548675 3.504536
v 4.517222 -2.513768 3.520046
v 4.510852 -2.493563 3.499409
v 4.522348 -2.541620 3.524464
v 4.866101 -2.574620 2.610786
v 4.875979 -2.604257 2.620553
v 4.876217 -2.597785 2.643696
v 4.881945 -2.550616 2.652027
v 4.878538 -2.534088 2.622691
v 4.895811 -2.576504 2.675929
v 4.913374 -2.596980 2.562765
v 4.892592 -2.601550 2.580891
v 4.883435 -2.572152 2.572536
v 4.926701 -2.550810 2.558386
v 4.952320 -2.576448 2.555173
v 4.902664 -2.533750 2.572878
v 5.305060 -2.450758 3.015555
v 5.385273 -2.504732 3.175208
v 5.372259 -2.444805 3.177161
v 5.380354 -2.375145 3.199011
v 5.403247 -2.332968 3.125249
v 5.186503 -2.309216 3.516658
v 5.202603 -2.354846 3.568082
v 5.289636 -2.334764 3.625407
v 5.341024 -2.311675 3.701223
v 5.402914 -2.242566 3.672957
v 5.275279 -2.261669 3.453686
v 5.168909 -2.293268 3.450928
v 5.489250 -2.166822 3.653056
v 5.427280 -2.194163 3.542492
v 5.375051 -2.221793 3.438754
v 5.185752 -2.492004 3.782971
v 5.039561 -2.472742 3.837889
v 5.045198 -2.424297 3.838728
v 5.043916 -2.368564 3.863503
v 5.174724 -2.356435 3.828922
v 5.279232 -2.327189 3.800352
v 5.290990 -2.371333 3.732464
v 5.282463 -2.399117 3.661492
v 5.273730 -2.457284 3.690421
v 5.269146 -2.510620 3.712271
v 4.508576 -2.359697 4.245023
v 4.572430 -2.363184 4.246812
v 4.571366 -2.344466 4.235155
v 4.504015 -2.341159 4.227567
v 4.471323 -2.354714 4.232857
v 4.563313 -2.333220 4.213930
v 5.235456 -2.539003 4.006234
v 5.220779 -2.560049 3.958965
v 5.330024 -2.579461 3.912042
v 5.358969 -2.512559 4.038299
v 5.234302 -2.507313 4.049115
v 5.408043 -2.596172 3.849305
v 5.474649 -2.574550 3.921743
v 5.507573 -2.528495 4.029167
v 5.472820 -2.502494 4.057341
v 5.561780 -2.546393 3.993796
v 5.823782 -1.910434 3.846534
v 5.739093 -1.952816 3.734056
v 5.643779 -2.046598 3.761019
v 5.845871 -1.957062 4.002558
v 5.918070 -1.866052 3.929085
v 5.539817 -2.139161 3.764085
v 5.571837 -2.128593 3.871564
v 5.578424 -2.150150 3.960007
v 5.690595 -2.093991 4.003407
v 5.787265 -2.045085 4.062226
v 5.533726 -2.340930 4.167422
v 5.543319 -2.388133 4.193100
v 5.542702 -2.362779 4.279867
v 5.566940 -2.254933 4.305080
v 5.626461 -2.225641 4.232267
v 5.588310 -2.262151 4.180597
v 5.542684 -2.292014 4.125960
v 5.490087 -2.302498 4.375594
v 5.498881 -2.263644 4.392130
v 5.495865 -2.338245 4.380165
v 5.177141 -2.380023 4.793609
v 5.191864 -2.401167 4.794678
v 5.177506 -2.411688 4.831132
v 5.164459 -2.386702 4.835538
v 5.166757 -2.358421 4.802335
v 5.170306 -2.405538 4.854132
v 5.199979 -2.431054 4.848249
v 5.224262 -2.427424 4.813332
v 5.239729 -2.431981 4.828687
v 5.213566 -2.433029 4.868637
v 5.192598 -2.426944 4.870479
v 5.250674 -2.429393 4.846881
v 5.225505 -2.409907 4.905762
v 5.269724 -2.397657 4.897055
v 5.269225 -2.378686 4.911273
v 5.258627 -2.356471 4.919007
v 5.219286 -2.387539 4.916411
v 5.202107 -2.403992 4.906309
v 6.068248 -2.021555 4.329656
v 6.151639 -1.968880 4.330976
v 6.189403 -1.915714 4.262784
v 6.180622 -1.868586 4.170977
v 6.100702 -1.883617 4.144695
v 6.000206 -1.971063 4.212636
v 6.264319 -1.852151 4.187958
v 5.899884 -2.040568 4.272250
v 5.943208 -2.045287 4.318772
v 5.974575 -2.080550 4.357012
v 6.033835 -2.296028 4.324046
v 6.031352 -2.370030 4.234588
v 6.114898 -2.328755 4.221739
v 6.192081 -2.298705 4.209836
v 6.180420 -2.226411 4.345355
v 6.196155 -2.159530 4.471068
v 6.167049 -2.128373 4.470898
v 6.090187 -2.139761 4.387196
v 6.024019 -2.218318 4.366317
v 6.145842 -2.013923 4.389874
v 6.077494 -2.074921 4.370497
v 6.216372 -1.990394 4.514717
v 6.208657 -1.962143 4.422555
v 6.213025 -2.048456 4.625564
v 6.237648 -2.007088 4.656594
v 6.208826 -2.089702 4.610564
v 6.340510 -2.090009 5.024766
v 6.342399 -2.076096 5.032232
v 6.320773 -2.079920 5.039389
v 6.305285 -2.085932 5.034442
v 6.314033 -2.095505 5.029184
v 6.330131 -2.102195 5.016241
v -11.293912 2.640691 0.949644
v -11.239987 2.626235 1.013523
v -11.243434 2.609754 0.912767
v -11.339831 2.609122 0.799200
v -11.365941 2.632343 0.837030
v -11.312829 2.587442 0.773442
v -11.465922 2.638613 0.798574
v -11.532536 2.635094 0.784808
v -11.512089 2.662476 0.854437
v -11.425999 2.671934 0.920810
v -11.394454 2.654047 0.878619
v -11.465053 2.682957 0.953123
v -11.620479 2.508680 0.288624
v -11.722145 2.487454 0.352132
v -11.647757 2.496726 0.460896
v -11.620870 2.483265 0.520769
v -11.518470 2.506639 0.525099
v -11.363887 2.548764 0.518199
v -11.294593 2.572359 0.439731
v -11.414722 2.554113 0.328279
v -11.394867 2.528462 0.568886
v -11.499455 2.519408 1.093636
v -11.547669 2.521659 1.034812
v -11.526475 2.473475 1.047198
v -11.492524 2.417607 1.074776
v -11.463816 2.446515 1.117246
v -11.448873 2.482293 1.147147
v -11.138636 2.397935 1.366027
v -11.211178 2.490036 1.307624
v -11.245807 2.460860 1.337809
v -11.281628 2.442186 1.346000
v -11.251838 2.335426 1.372813
v -11.236754 2.259244 1.404321
v -11.172539 2.238732 1.430349
v -11.796760 2.311153 0.731848
v -11.808621 2.338758 0.718093
v -11.857110 2.307216 0.692060
v -11.816175 2.246213 0.718863
v -11.778673 2.286735 0.740853
v -11.907148 2.207945 0.744943
v -11.860962 2.202734 0.736653
v -11.633800 2.139366 0.829307
v -11.636278 2.178842 0.827718
v -11.670057 2.169556 0.768185
v -11.669430 2.123268 0.763857
v -11.637568 2.103123 0.827751
v -11.692432 2.153011 0.736423
v -11.788989 2.099737 0.758160
v -11.784149 2.070345 0.816166
v -11.751845 2.060536 0.787391
v -11.722864 2.059837 0.765240
v -11.747842 2.097048 0.721935
v -11.782140 2.123776 0.719320
v -10.664536 1.453293 1.258118
v -10.774378 1.443043 1.171648
v -10.791937 1.462901 1.206522
v -10.798930 1.486776 1.253409
v -10.674322 1.490641 1.315320
v -10.602935 1.471398 1.325724
v -10.435422 1.308831 1.517877
v -10.445803 1.335714 1.576375
v -10.460855 1.291478 1.559127
v -10.486231 1.243206 1.502737
v -10.469347 1.253419 1.467114
v -10.454345 1.275625 1.445549
v -11.466683 0.910861 0.593054
v -11.513596 0.949239 0.689460
v -11.599069 0.956459 0.628782
v -11.677444 0.955162 0.555354
v -11.575188 0.920842 0.503496
v -11.475918 0.888412 0.497291
v -10.542285 1.391475 1.640279
v -10.544320 1.438413 1.626220
v -10.634102 1.455925 1.623598
v -10.737294 1.401838 1.653331
v -10.721873 1.318725 1.684953
v -10.757714 1.453684 1.607858
v -10.695855 1.422006 1.638919
v -10.680554 1.357560 1.615771
v -10.603745 1.354095 1.631771
v -10.540321 1.331587 1.625799
v -10.716801 1.477792 1.649679
v -10.879830 2.583076 -1.331142
v -10.861550 2.589766 -1.396773
v -10.906033 2.606185 -1.380275
v -10.950292 2.590493 -1.278998
v -10.927987 2.577457 -1.247173
v -10.968432 2.613536 -1.319258
v -11.259186 2.665108 -1.308638
v -11.280432 2.629927 -1.248289
v -11.216001 2.641073 -1.257467
v -11.181146 2.680935 -1.344914
v -11.217479 2.693189 -1.376040
v -11.158774 2.658754 -1.299900
v -11.344831 2.547689 -0.918060
v -11.262001 2.554725 -0.972459
v -11.289293 2.532618 -1.040544
v -11.292533 2.527710 -1.099307
v -11.374842 2.506223 -1.107545
v -11.484105 2.518247 -0.940673
v -11.429429 2.534311 -0.837913
v -11.468786 2.487575 -1.084148
v -11.531626 2.498450 -1.025683
v -11.438035 2.482153 -1.135907
v -10.809743 2.320371 -1.837196
v -10.723732 2.236502 -1.857466
v -10.754478 2.175025 -1.865791
v -10.844449 2.163215 -1.853226
v -10.885378 2.190960 -1.834743
v -10.893790 2.275626 -1.820110
v -10.896945 2.384103 -1.812100
v -10.867369 2.407882 -1.804631
v -10.923654 2.371010 -1.803005
v -11.665972 2.340502 -1.288471
v -11.647235 2.403420 -1.230270
v -11.590196 2.392090 -1.232590
v -11.557555 2.411807 -1.251986
v -11.569879 2.382280 -1.286728
v -11.558347 2.352631 -1.310354
v -11.583016 2.303891 -1.299152
v -11.609886 2.244334 -1.324995
v -11.635355 2.261496 -1.328083
v -11.354799 2.120125 -1.437403
v -11.372432 2.082126 -1.439058
v -12.616756 2.169564 -0.736215
v -12.507113 2.214643 -0.783211
v -12.536904 2.179164 -0.872938
v -12.567664 2.136071 -0.939990
v -12.657601 2.116265 -0.839764
v -12.695020 2.122627 -0.725835
v -10.191777 1.467128 -1.729427
v -10.135034 1.498672 -1.776725
v -10.189614 1.511744 -1.781346
v -10.299309 1.459967 -1.716238
v -10.290895 1.428277 -1.679451
v -10.291634 1.494379 -1.760820
v -9.988999 1.331171 -1.862229
v -10.005851 1.309778 -1.827807
v -10.015754 1.288058 -1.839467
v -10.027656 1.274191 -1.860396
v -10.004989 1.306444 -1.883914
v -9.989294 1.338531 -1.897904
v -10.017684 1.489005 -1.912738
v -10.025723 1.501498 -1.889444
v -9.998987 1.474022 -1.878169
v -9.984855 1.445255 -1.871735
v -9.987724 1.452872 -1.903218
v -10.009909 1.469770 -1.927738
v -10.298319 1.204858 -1.847441
v -10.421687 1.167578 -1.782345
v -10.438257 1.190308 -1.816672
v -10.315372 1.241603 -1.887493
v -10.244053 1.242790 -1.889449
v -10.439198 1.219688 -1.853879
v -10.198800 1.420032 -1.987196
v -10.097339 1.429066 -1.985589
v -10.088817 1.390911 -1.993473
v -10.089461 1.355425 -1.977922
v -10.153010 1.361306 -1.985376
v -10.235228 1.364502 -1.985148
v -10.238529 1.396987 -2.016792
v -10.326816 1.308311 -2.022207
v -10.340012 1.366291 -2.004418
v -10.135575 1.450871 -2.071288
v -10.053088 1.441249 -2.098702
v -10.233464 1.446652 -2.055549
v -10.011872 1.309789 -2.121661
v -10.045360 1.200359 -2.115107
v -10.154166 1.237080 -2.060221
v -9.968481 1.398195 -2.140189
v -11.648863 1.007641 -1.392719
v -11.553843 0.993236 -1.444766
v -11.533043 0.971063 -1.356710
v -11.550129 0.952184 -1.259077
v -11.648011 0.977961 -1.275972
v -11.734677 1.006161 -1.317972
v -10.757967 1.825739 -1.925116
v -10.760458 1.789633 -1.962028
v -10.936936 1.821818 -1.944840
v -10.859837 1.924884 -1.881887
v -10.737548 1.865381 -1.892398
v -11.089344 1.847262 -1.928976
v -11.089623 1.888976 -1.922072
v -11.096554 1.928203 -1.915646
v -10.986340 1.940570 -1.906020
v -10.921066 1.978924 -1.874458
v 2.879602 -0.977633 -1.953546
v 2.857707 -0.972556 -2.033856
v 3.009977 -1.045217 -2.127792
v 3.018537 -1.064540 -1.902925
v 2.869383 -0.976971 -1.884626
v 3.150688 -1.069914 -2.254488
v 3.236963 -1.091075 -2.180579
v 3.336708 -1.117071 -2.121458
v 3.220989 -1.127087 -1.997131
v 3.142987 -1.127347 -1.893291
v 4.472608 -1.791271 -0.351074
v 4.404269 -1.793692 -0.483872
v 4.552728 -1.830317 -0.650804
v 4.881492 -1.844898 -0.570721
v 4.843950 -1.812753 -0.369096
v 4.682979 -1.796008 -0.299711
v 4.533111 -1.783646 -0.181319
v 2.862037 0.735341 -1.458369
v 2.924565 0.837150 -1.405731
v 3.027856 0.809049 -1.445027
v 2.971972 0.551490 -1.641434
v 2.840534 0.480898 -1.637577
v 2.816169 0.551666 -1.561765
v 2.767856 0.590175 -1.516643
v 3.138313 0.656714 -1.582199
v 3.108755 0.551426 -1.688470
v 3.182400 0.750185 -1.492623
v 4.361484 -2.594601 3.384983
v 4.393022 -2.588433 3.363881
v 4.400374 -2.606559 3.366164
v 4.405022 -2.618721 3.379996
v 4.370671 -2.611031 3.392568
v 4.354445 -2.602397 3.403162
v 4.406596 -2.622541 3.400286
v 4.368309 -2.609909 3.416280
v 4.404047 -2.617686 3.422192
v 4.968790 -2.667885 2.599962
v 4.973840 -2.683148 2.623157
v 4.929086 -2.664072 2.622198
v 4.919937 -2.644307 2.598720
v 4.953431 -2.645495 2.581754
v 4.907307 -2.645126 2.619023
v 4.944866 -2.669614 2.667876
v 4.931313 -2.668881 2.642597
v 4.972628 -2.688488 2.646466
v 5.022657 -2.691162 2.699113
v 4.988654 -2.667205 2.707287
v 5.042120 -2.700939 2.674603
v 5.805783 -1.429312 1.198467
v 5.626213 -1.524182 1.203098
v 5.527062 -1.570718 1.087605
v 5.524747 -1.557631 0.914777
v 5.615924 -1.508911 0.845217
v 5.801057 -1.418385 0.954976
v 5.407895 -1.616838 0.966612
v 5.405231 -2.304189 3.245554
v 5.485162 -2.222015 3.056682
v 5.408356 -2.284085 3.042241
v 5.433609 -2.235758 3.319315
v 5.509889 -2.169635 3.276971
v 5.571460 -2.132665 3.143127
v 5.580076 -2.166981 3.057672
v 5.589435 -2.086391 3.238961
v 5.267520 -2.583749 3.578173
v 5.296585 -2.568930 3.657340
v 5.268372 -2.525837 3.636082
v 5.246497 -2.474108 3.619756
v 5.131532 -2.478074 3.568894
v 4.978078 -2.535142 3.528841
v 4.972478 -2.576513 3.482678
v 5.103830 -2.580946 3.492179
v 5.220806 -2.600902 3.507726
v 4.975793 -2.482585 3.555566
v 4.454094 -2.411187 4.138183
v 4.457425 -2.428187 4.146636
v 4.428574 -2.410784 4.180450
v 4.424402 -2.390083 4.176800
v 4.454914 -2.393104 4.138937
v 4.421664 -2.397094 4.199449
v 5.307513 -2.621994 3.527320
v 5.194629 -2.615022 3.441493
v 5.183029 -2.619984 3.377944
v 5.288049 -2.630077 3.353609
v 5.384167 -2.636784 3.295938
v 5.421811 -2.640904 3.347153
v 5.491477 -2.637181 3.399832
v 5.414996 -2.634682 3.489409
v 5.381459 -2.629468 3.572382
v 4.480150 -2.338841 4.187762
v 4.471351 -2.347048 4.171022
v 4.439198 -2.353930 4.197873
v 4.436720 -2.361113 4.217405
v 4.453351 -2.349237 4.216757
v 4.490196 -2.337529 4.207528
v 4.353779 0.910998 -1.279288
v 4.193305 1.075067 -1.183230
v 4.224686 1.188413 -1.071258
v 4.396585 1.256029 -1.000328
v 4.566680 1.195239 -1.029146
v 4.640309 0.984949 -1.163176
v 4.228958 1.319939 -0.935528
v 5.980867 -2.517933 3.736337
v 6.071374 -2.508624 3.607493
v 6.181853 -2.466798 3.668543
v 6.311641 -2.414394 3.718114
v 6.249906 -2.402599 3.876438
v 6.111096 -2.402077 4.061937
v 6.005606 -2.433148 4.107672
v 5.954016 -2.485504 3.966513
v 6.216208 -2.358287 4.053788
v 5.877982 -2.528167 3.853715
v 5.702143 -2.522049 4.043702
v 5.782513 -2.530285 3.956860
v 5.849558 -2.489481 4.073103
v 5.687802 -2.466993 4.213527
v 5.641780 -2.511362 4.086645
v 5.907505 -2.444388 4.181543
v 5.822336 -2.429116 4.284458
v 5.749931 -2.394375 4.403386
v 5.713106 -2.414839 4.366398
v 5.676939 -2.422491 4.347675
v 5.508017 0.512394 1.910219
v 5.430986 0.431761 1.977761
v 5.565419 0.334813 2.049524
v 5.927302 0.235198 1.930369
v 5.883593 0.338549 1.820111
v 5.711154 0.490369 1.851180
v 5.563320 0.598951 1.851348
v 5.197737 -2.312354 4.885568
v 5.179700 -2.314015 4.862024
v 5.176318 -2.354624 4.883022
v 5.181433 -2.378859 4.895721
v 5.195711 -2.359985 4.906156
v 5.219507 -2.320643 4.905675
v 5.923887 1.269481 1.015750
v 5.750734 1.350750 1.023726
v 5.774948 1.243554 1.166303
v 5.775002 1.148747 1.285217
v 5.953228 0.996421 1.311168
v 6.207999 1.008521 1.102192
v 6.101418 1.187625 0.975120
v 6.247049 -2.064082 4.941524
v 6.244037 -2.082965 4.928129
v 6.260530 -2.082931 4.998941
v 6.267323 -2.064126 5.013415
v 6.259483 -2.046573 4.961923
v 6.273961 -2.077949 5.020635
v 6.304635 -2.046241 5.035643
v 6.308768 -2.060669 5.042543
v 6.328148 -2.052420 5.039089
v 6.359301 -2.040067 4.998436
v 6.340291 -2.029918 4.997864
v 6.317417 -2.025973 4.995889
v 6.277698 -2.110778 4.989749
v 6.273169 -2.124767 4.919535
v 6.294610 -2.128748 4.929206
v 6.300948 -2.114386 4.997867
v 6.289480 -2.103762 5.012249
v 6.316514 -2.126002 4.944030
v 4.532653 -2.472235 4.147955
v 4.541833 -2.467131 4.176681
v 4.479857 -2.444330 4.190767
v 4.444341 -2.425559 4.190074
v 4.467533 -2.443002 4.159955
v 4.521597 -2.465934 4.122142
v 21.219418 -1.167109 0.173738
v 21.268267 -1.138828 0.186604
v 21.222338 -1.107648 0.185932
v 21.142958 -1.131928 0.170061
v 21.146786 -1.179769 0.161005
v 21.151436 -1.082338 0.180667
v 21.540943 -1.123134 0.019249
v 21.511284 -1.100487 0.020192
v 21.544365 -1.073490 0.030356
v 21.585005 -1.093962 0.031428
v 21.565275 -1.136044 0.021168
v 21.571724 -1.055681 0.038774
v 21.568739 -1.144559 0.208533
v 21.554871 -1.102361 0.220606
v 21.527229 -1.118602 0.219279
v 21.523327 -1.170704 0.205561
v 21.549318 -1.185916 0.197476
v 21.492723 -1.143196 0.213074
v 0.882644 -2.216418 -5.396492
v 0.863226 -2.243493 -5.385546
v 0.818764 -2.235212 -5.436207
v 0.827407 -2.201708 -5.444640
v 0.880546 -2.184610 -5.405054
v 0.794330 -2.219102 -5.456576
v 0.786592 -2.168432 -5.439178
v 0.811058 -2.181983 -5.444807
v 0.780243 -2.201194 -5.460279
v 0.761626 -2.212459 -5.462127
v 0.753433 -2.191259 -5.455555
v 0.757400 -2.165973 -5.431093
v 0.724778 -2.365300 -4.700471
v 0.701129 -2.295589 -4.741325
v 0.793688 -2.264109 -4.915662
v 0.855733 -2.394509 -4.668110
v 0.757206 -2.427286 -4.606933
v 0.856860 -2.296617 -4.931852
v 0.886175 -2.325025 -4.818317
v 0.929977 -2.371078 -4.705324
v 0.748356 -2.219151 -5.458166
v 0.758347 -2.238393 -5.447930
v 0.738532 -2.236940 -5.440796
v 0.719412 -2.223218 -5.430242
v 0.726298 -2.208081 -5.443539
v 0.738082 -2.197554 -5.451025
v 0.716983 -2.237416 -5.399520
v 0.717941 -2.245179 -5.338301
v 0.692488 -2.217277 -5.336056
v 0.685913 -2.187445 -5.343006
v 0.700714 -2.203710 -5.402018
v -4.096992 1.517600 1.784041
v -3.909407 1.569132 1.760735
v -3.930359 1.677938 1.602611
v -3.932852 1.802033 1.483681
v -4.112587 1.800369 1.466759
v -4.295807 1.823223 1.446306
v -4.383537 1.723723 1.568216
v 0.828320 -2.448681 -4.488060
v 0.726364 -2.460738 -4.415774
v 0.635072 -2.469857 -4.337365
v 0.535615 -2.459171 -4.436581
v 0.432173 -2.442829 -4.515551
v 0.471826 -2.427635 -4.586528
v 0.611474 -2.392877 -4.654994
v 0.489280 -2.390719 -4.659484
v 0.359381 -2.103316 -4.272505
v 0.506666 -2.064800 -4.276016
v 0.548148 -2.069322 -4.380336
v 0.228012 -2.125613 -4.247138
v 0.283603 -2.135332 -4.468546
v 0.604852 -2.066085 -4.476929
v 0.472315 -2.094995 -4.495807
v 0.357985 -2.107856 -4.538092
v 0.361210 -2.469790 -4.267663
v 0.449554 -2.487466 -4.166283
v 0.351297 -2.494094 -4.061562
v 0.265333 -2.496789 -3.949192
v 0.173231 -2.484199 -4.015475
v 0.089933 -2.463738 -4.047912
v 0.127449 -2.450424 -4.161982
v 0.224663 -2.424833 -4.321077
v 0.303608 -2.436419 -4.383077
v 0.146692 -2.409851 -4.282166
v 0.067934 -2.342204 -4.321611
v 0.050582 -2.399361 -4.249122
v 0.186870 -2.381643 -4.454854
v 0.254665 -2.330382 -3.322763
v 0.267947 -2.390842 -3.357296
v 0.293347 -2.384916 -3.298405
v 0.218156 -2.275297 -3.203373
v 0.245666 -2.283960 -3.305343
v 0.154845 -2.296923 -3.066858
v 0.147974 -2.260901 -3.069420
v 0.301856 -2.390905 -3.236300
v 0.236031 -2.355063 -3.147528
v 0.152272 -2.195524 -2.757920
v 0.131752 -2.182110 -2.771058
v 0.101829 -2.184590 -2.758683
v 0.120470 -2.206720 -2.745160
v 0.163159 -2.216402 -2.751813
v 0.090317 -2.199852 -2.751480
v 0.158727 -2.265268 -2.762396
v 0.165407 -2.241621 -2.752847
v 0.121571 -2.229035 -2.744599
v 0.091244 -2.223375 -2.750122
v 0.105801 -2.251872 -2.757458
v 0.142351 -2.282145 -2.778174
v 0.040997 -2.188111 -2.817317
v 0.063064 -2.185977 -2.847958
v 0.048923 -2.204300 -2.870296
v 0.044015 -2.228787 -2.876740
v 0.028838 -2.214837 -2.829771
v 0.033599 -2.203806 -2.800425
v 0.051609 -2.255665 -2.804430
v 0.037904 -2.226648 -2.794723
v 0.033495 -2.236154 -2.823468
v 0.048583 -2.254926 -2.871816
v 0.061139 -2.276890 -2.859632
v 0.079022 -2.288931 -2.839469
v -0.099445 -2.233542 -3.873103
v -0.069598 -2.233155 -3.780503
v 0.050929 -2.136976 -3.952486
v -0.069224 -2.151730 -3.969203
v -0.203315 -2.184844 -3.939566
v -0.212005 -2.225032 -3.920932
v -0.192162 -2.154821 -3.989618
v 0.166861 -2.487606 -3.638378
v 0.236036 -2.477315 -3.567415
v 0.183224 -2.453282 -3.460983
v 0.018834 -2.484117 -3.600274
v 0.106086 -2.492729 -3.715297
v 0.199818 -2.404959 -3.398217
v 0.084259 -2.420377 -3.408237
v -0.056255 -2.455455 -3.450505
v -0.083436 -2.469035 -3.518993
v -0.038970 -2.419939 -3.384830
v -0.084251 -2.344007 -3.780160
v -0.081835 -2.282950 -3.784430
v -0.104071 -2.280535 -3.878620
v -0.040814 -2.415039 -3.866416
v -0.078410 -2.411025 -3.758294
v -0.216303 -2.270726 -3.930936
v -0.217796 -2.317132 -3.970396
v -0.107227 -2.383083 -4.000723
v -0.025566 -2.427159 -3.969310
v -0.212719 -2.353301 -4.039479
v -0.355277 -2.251796 -5.355005
v -0.322060 -2.281722 -5.368336
v -0.388112 -2.295782 -5.407671
v -0.440233 -2.296805 -5.416016
v -0.437510 -2.264566 -5.382967
v -0.410612 -2.233859 -5.326743
v -0.428655 -2.383983 -5.411359
v -0.448429 -2.396520 -5.390958
v -0.479350 -2.380677 -5.415001
v -0.495693 -2.352655 -5.425179
v -0.464068 -2.354603 -5.432230
v -0.422780 -2.358975 -5.425869
v -0.542008 -2.350861 -5.394177
v -0.527658 -2.382044 -5.386279
v -0.549012 -2.374164 -5.366912
v -0.566572 -2.335769 -5.358379
v -0.552594 -2.322958 -5.376648
v -0.567012 -2.359980 -5.343387
v -0.553637 -2.380448 -5.315323
v -0.534470 -2.385867 -5.258631
v -0.566739 -2.359049 -5.242537
v -0.581611 -2.342184 -5.305649
v -0.586777 -2.325388 -5.242431
v -0.783502 -2.253575 -3.047630
v -0.717771 -2.262111 -3.048083
v -0.729629 -2.231365 -3.043814
v -0.745567 -2.207972 -3.057493
v -0.802720 -2.220973 -3.056463
v -0.818522 -2.244099 -3.063819
v -0.716335 -2.315618 -3.102399
v -0.712876 -2.293247 -3.070016
v -0.779072 -2.280934 -3.064939
v -0.813326 -2.272027 -3.080732
v -0.788491 -2.299824 -3.105802
v -0.728194 -2.324821 -3.138533
v -0.839589 -2.199496 -3.181945
v -0.781914 -2.186047 -3.207828
v -0.788984 -2.195712 -3.246651
v -0.794869 -2.212158 -3.275960
v -0.842585 -2.215121 -3.223589
v -0.858146 -2.218876 -3.181695
v -0.790828 -2.258382 -3.300332
v -0.782417 -2.281151 -3.284633
v -0.831862 -2.262479 -3.233137
v -0.840529 -2.234953 -3.240947
v -0.795800 -2.234407 -3.295634
v -0.854347 -2.240996 -3.199763
v -1.158660 -2.356104 -4.378396
v -1.163403 -2.306619 -4.385846
v -1.131535 -2.319654 -4.412594
v -1.091408 -2.345830 -4.426984
v -1.120130 -2.378242 -4.402933
v -1.138446 -2.390359 -4.377435
v -1.066730 -2.428631 -4.400019
v -1.019010 -2.407762 -4.416374
v -1.002811 -2.432568 -4.391004
v -1.003994 -2.446147 -4.358559
v -1.059696 -2.452853 -4.367660
v -1.092665 -2.439368 -4.377464
v -5.450448 -0.851655 2.309201
v -5.548780 -0.868922 2.385877
v -5.769411 -0.945226 2.376181
v -5.450172 -0.928863 2.210065
v -5.344107 -0.828525 2.259514
v -5.795783 -1.026759 2.160959
v -5.549057 -1.010454 2.139096
v -8.642693 -2.444180 3.569803
v -8.648336 -2.442400 3.530228
v -8.705829 -2.473524 3.519821
v -8.698713 -2.482897 3.565171
v -8.634271 -2.458335 3.601808
v -8.742178 -2.500625 3.523600
v -7.205669 1.867403 1.306777
v -7.221923 1.819261 1.304101
v -7.214749 1.830177 1.327145
v -7.204859 1.860788 1.335983
v -7.200285 1.859691 1.318887
v -7.200975 1.852890 1.296695
v -7.209784 1.846130 1.270513
v -7.222325 1.801700 1.265157
v -7.225424 1.812788 1.277043
v -7.206333 1.840539 1.279290
v -7.172346 1.978697 1.276653
v -7.253776 1.999634 1.263244
v -7.269357 1.915857 1.329943
v -7.122553 1.871420 1.345069
v -7.088891 1.966536 1.280487
v -7.202367 1.771891 1.371388
v -7.151835 1.778483 1.389273
v -7.288956 1.840804 1.370676
v -7.239840 1.822462 1.373114
v -7.215361 1.811215 1.362108
v -8.760719 -2.604277 3.517224
v -8.767035 -2.584496 3.534428
v -8.814991 -2.596579 3.490177
v -8.807501 -2.596521 3.456363
v -8.792937 -2.612441 3.466865
v -8.747416 -2.612699 3.489445
v -7.229086 1.757479 1.344601
v -8.061393 -2.188952 3.644228
v -7.882851 -2.122686 3.696875
v -7.904314 -2.114052 3.609678
v -7.885452 -2.114416 3.502948
v -8.019418 -2.173430 3.439683
v -8.116482 -2.219612 3.344318
v -8.180888 -2.239983 3.396394
v -8.252235 -2.263962 3.473364
v -8.233461 -2.251472 3.559988
v -8.264912 -2.289567 3.394058
v -8.743817 -2.602422 3.447677
v -8.663395 -2.596288 3.478067
v -8.667731 -2.598255 3.519043
v -8.667336 -2.581179 3.444670
v -8.516348 -2.482000 3.428023
v -8.430038 -2.422564 3.411344
v -8.362920 -2.524059 3.403091
v -8.382412 -2.540257 3.486652
v -8.582303 -2.554129 3.451869
v -8.597619 -2.524163 3.428934
v -8.347476 -2.353775 3.391769
v -8.332098 -2.379855 3.342530
v -8.339512 -2.401357 3.290052
v -8.357986 -2.458019 3.307142
v -8.351489 -2.513789 3.329136
v -8.086183 -2.603785 3.574796
v -8.066783 -2.586108 3.647524
v -8.279007 -2.562479 3.485847
v -8.251048 -2.605254 3.360836
v -8.079148 -2.624084 3.513325
v -7.860360 -2.133417 3.369821
v -7.745278 -2.070404 3.415329
v -7.691484 -2.095104 3.307806
v -7.703509 -2.167111 3.132289
v -7.782631 -2.231817 3.013031
v -7.873849 -2.239345 3.053350
v -7.616609 -2.114675 3.211616
v -7.961531 -2.272775 3.053616
v -7.973099 -2.217671 3.179637
v -7.987287 -2.186245 3.313061
v -7.442930 -2.310508 2.826768
v -7.459057 -2.360651 2.746004
v -7.534156 -2.385347 2.776003
v -7.477432 -2.236971 2.940502
v -7.392534 -2.264914 2.910658
v -7.633199 -2.266241 2.910186
v -7.552312 -2.205777 2.991389
v -7.651065 -2.367071 2.833659
v -7.711612 -2.331512 2.856721
v -7.617533 -2.426054 2.794626
v -8.043308 -2.502871 2.923599
v -8.048553 -2.509999 2.840668
v -8.028015 -2.556512 2.838845
v -7.980990 -2.606241 2.833404
v -7.950130 -2.621178 2.917703
v -8.016467 -2.618750 3.007852
v -8.111938 -2.614895 3.008710
v -8.113610 -2.552905 2.973735
v -8.113904 -2.489961 2.965000
v -7.922613 -2.636252 2.999488
v -7.528545 -2.474235 2.553979
v -7.542508 -2.526094 2.560664
v -7.552573 -2.536626 2.674581
v -7.473605 -2.404580 2.652091
v -7.500525 -2.434177 2.540761
v -7.608514 -2.494174 2.756695
v -7.620432 -2.555749 2.732194
v -7.376386 -2.647121 2.594736
v -7.341999 -2.651689 2.699736
v -7.403143 -2.667639 2.755769
v -7.491423 -2.671580 2.810789
v -7.516778 -2.669363 2.750746
v -7.460788 -2.635102 2.485646
v -7.418089 -2.630619 2.475177
v -7.541102 -2.655151 2.706364
v -7.488416 -2.646517 2.609890
v -8.846371 -2.515074 2.788229
v -8.833883 -2.518397 2.774723
v -8.856674 -2.545730 2.765869
v -8.866015 -2.562241 2.774249
v -8.866928 -2.546722 2.785916
v -8.859578 -2.520833 2.802968
v -8.810885 -2.617414 2.773117
v -8.823478 -2.616896 2.787282
v -8.844407 -2.604557 2.766230
v -8.848557 -2.590519 2.750302
v -8.831994 -2.599606 2.748009
v -8.801420 -2.609188 2.757613
v -7.452377 -2.529983 2.269031
v -7.433308 -2.510883 2.298006
v -7.407608 -2.528985 2.299927
v -7.400953 -2.554242 2.303146
v -7.432899 -2.554381 2.270343
v -7.462779 -2.550880 2.260082
v -7.440222 -2.626026 2.384773
v -7.473815 -2.628222 2.384492
v -7.471888 -2.616846 2.320746
v -7.432279 -2.605437 2.319080
v -7.406609 -2.610492 2.376435
v -7.458264 -2.598724 2.288849
v -7.498395 -2.569524 2.271166
v -7.471780 -2.572262 2.263264
v -7.483175 -2.591444 2.277292
v -7.514713 -2.592831 2.307079
v -7.522904 -2.571662 2.302635
v -7.496655 -2.607825 2.312195
v -6.978205 1.619726 -1.030300
v -6.970018 1.664075 -0.989528
v -7.004120 1.697579 -0.982875
v -7.058060 1.729750 -0.965857
v -7.041547 1.803131 -0.884253
v -6.961048 1.801893 -0.866508
v -7.050654 1.540659 -0.833533
v -7.060350 1.544924 -0.848591
v -6.882119 1.798222 -0.863371
v -6.873581 1.694145 -0.952626
v -6.947801 1.556336 -1.021929
v -6.987696 1.526881 -1.000530
v -7.010696 1.506998 -0.961352
v -7.025680 1.500379 -0.913221
v -5.173296 0.774761 -1.498602
v -5.273411 0.845069 -1.428025
v -5.052887 0.863215 -1.369796
v -4.880160 0.670337 -1.506325
v -5.107448 0.705336 -1.573846
v -4.866912 0.877232 -1.315274
v -4.723408 0.772508 -1.347225
v -4.625511 0.630170 -1.410180
v -4.658359 0.590083 -1.464467
v -4.556220 0.657457 -1.361685
v -8.157174 0.177673 1.749755
v -8.266763 0.241692 1.819961
v -8.329303 0.109770 1.778367
v -8.417152 -0.002044 1.692734
v -8.297241 -0.109623 1.571008
v -8.070386 -0.022809 1.528998
v -8.060415 0.135053 1.645953
v -5.705193 0.948294 -1.325835
v -5.602938 0.867369 -1.404662
v -5.822777 0.786502 -1.452296
v -5.984844 0.673150 -1.515031
v -6.137944 0.711764 -1.422044
v -6.018842 1.008613 -1.266235
v -5.760684 1.049807 -1.262837
v -6.275427 0.733838 -1.361992
v -6.231096 0.868745 -1.283333
v -6.209143 0.986115 -1.230470
v -7.845655 -0.188728 1.264164
v -7.863827 -0.223668 1.275065
v -7.858251 -0.338311 1.195749
v -7.837125 -0.232545 1.216044
v -8.352848 -2.583393 2.080491
v -8.390020 -2.574998 2.069946
v -8.365198 -2.544458 2.080235
v -8.299322 -2.540719 2.109729
v -8.293521 -2.571825 2.111863
v -8.314269 -2.510035 2.112753
v -8.429891 -2.539587 2.076567
v -8.448910 -2.560423 2.078046
v -8.458545 -2.531138 2.092453
v -8.424093 -2.487795 2.106266
v -8.402011 -2.502536 2.093868
v -8.448342 -2.484961 2.121287
v -8.346632 -2.631213 2.200194
v -8.370961 -2.618180 2.217896
v -8.405159 -2.626902 2.168544
v -8.378331 -2.640916 2.142607
v -8.327913 -2.637391 2.177415
v -8.418036 -2.632410 2.132041
v -7.867130 -0.519425 1.149314
v -7.898709 -0.488310 1.131051
v -7.896327 -0.499427 1.101555
v -7.874943 -0.585629 1.024676
v -7.760493 -0.668180 0.962660
v -7.788304 -0.607331 1.071397
v -7.918766 -0.516646 1.125159
v -7.939684 -0.541238 1.099089
v -7.904302 -0.495177 1.125273
v -7.963087 -0.574732 1.027166
v -8.010223 -0.597510 0.920802
v -7.920295 -0.667864 0.750430
v -7.701640 -0.741438 0.819904
v -3.598799 0.017695 -1.909696
v -3.723185 0.088841 -1.848789
v -3.723650 -0.003257 -1.803925
v -3.729377 -0.103834 -1.774899
v -3.609982 -0.112615 -1.853761
v -3.529911 -0.084109 -1.939346
v -7.492043 -0.235721 -1.369629
v -7.482128 -0.284290 -1.395095
v -7.452523 -0.218296 -1.408442
v -7.465758 -0.112200 -1.387107
v -7.534260 -0.130690 -1.354330
v -7.425264 -0.109807 -1.410793
v -7.558643 -0.297838 -1.298253
v -7.539308 -0.307196 -1.317495
v -7.534924 -0.445188 -1.258885
v -7.620350 -0.456927 -1.247711
v -7.584225 -0.389986 -1.346548
v -7.520990 -0.355713 -1.338395
v -7.528260 -0.279144 -1.309489
v -3.986962 -2.519407 -2.587674
v -4.125189 -2.554658 -2.683989
v -4.034538 -2.523434 -2.772525
v -3.790672 -2.400097 -2.799864
v -3.607908 -2.267737 -2.765121
v -3.594164 -2.286258 -2.655298
v -3.993568 -2.483402 -2.862786
v -3.579593 -2.271427 -2.545137
v -3.741606 -2.403260 -2.535027
v -3.903382 -2.481760 -2.487763
v -4.993299 -2.446277 -1.575533
v -4.945777 -2.421237 -1.604597
v -4.972929 -2.401479 -1.623185
v -5.027335 -2.439441 -1.599814
v -5.025603 -2.466510 -1.571852
v -5.002900 -2.398968 -1.644570
v -4.973794 -2.469963 -1.566173
v -5.008186 -2.491019 -1.560197
v -4.976967 -2.514488 -1.570611
v -4.918842 -2.490142 -1.596157
v -4.925672 -2.453325 -1.594690
v -4.929887 -2.524930 -1.606707
v -5.058571 -2.530116 -1.629977
v -5.046442 -2.542610 -1.690920
v -5.024146 -2.557542 -1.678533
v -5.034870 -2.544499 -1.612078
v -5.054704 -2.522420 -1.601254
v -5.000189 -2.563645 -1.660929
v -5.068629 -2.512730 -1.638497
v -5.064717 -2.502164 -1.611164
v -5.068841 -2.481258 -1.637488
v -5.062224 -2.457465 -1.694567
v -5.067324 -2.488243 -1.702333
v -5.061882 -2.518928 -1.699699
v -4.729885 -2.260112 -2.013866
v -4.768640 -2.243748 -2.077409
v -4.791272 -2.229074 -2.155330
v -4.885918 -2.250103 -2.143950
v -4.974634 -2.267848 -2.145530
v -5.994891 -2.468146 -1.850308
v -6.021696 -2.490685 -1.863631
v -5.986611 -2.507332 -1.856844
v -5.917614 -2.482263 -1.841860
v -5.926459 -2.450337 -1.838534
v -5.915374 -2.512872 -1.859314
v -4.647651 -2.159801 -3.029198
v -4.592435 -2.157711 -3.085638
v -4.708265 -2.203282 -3.092747
v -4.791736 -2.248499 -3.100314
v -4.878290 -2.262244 -3.043099
v -4.840573 -2.205272 -2.950444
v -4.689672 -2.161635 -2.962696
v -4.990502 -2.266986 -2.967826
v -4.998264 -2.252280 -2.919933
v -5.003623 -2.294261 -2.994870
v -5.972071 -2.363502 -1.943538
v -5.978748 -2.373984 -1.971561
v -6.026585 -2.409787 -1.945228
v -6.018991 -2.404959 -1.912834
v -5.965355 -2.366432 -1.912914
v -6.041855 -2.429997 -1.921851
v -5.198904 -2.429995 -2.444640
v -5.192753 -2.376595 -2.435433
v -5.085397 -2.309176 -2.472318
v -5.019381 -2.275466 -2.532159
v -5.104918 -2.326888 -2.623489
v -5.217925 -2.370703 -2.700323
v -5.227833 -2.418406 -2.682910
v -5.229027 -2.466229 -2.690661
v -5.133848 -2.504924 -2.657445
v -5.065687 -2.526004 -2.588404
v -5.112749 -2.499355 -2.511633
v -5.219821 -2.511459 -2.715323
v -5.992863 -2.539070 -1.903955
v -5.988565 -2.528888 -1.876577
v -6.029325 -2.513115 -1.878705
v -6.040501 -2.517412 -1.907903
v -6.003700 -2.534674 -1.930275
v -6.046083 -2.496764 -1.889218
v -6.035108 -2.442517 -1.970124
v -5.983166 -2.414784 -2.009954
v -5.978549 -2.442923 -2.018962
v -5.971946 -2.473444 -2.014970
v -6.030594 -2.476934 -1.974682
v -6.052220 -2.464446 -1.948102
v -4.938795 -2.358417 -3.043739
v -4.916831 -2.308530 -3.048769
v -4.850607 -2.295982 -3.106015
v -4.914503 -2.402018 -3.081704
v -4.942493 -2.407111 -3.024993
v -4.810881 -2.287270 -3.160110
v -4.881323 -2.319412 -3.176447
v -4.952555 -2.338707 -3.204915
v -4.959328 -2.372204 -3.161162
v -4.959692 -2.414153 -3.133411
v -4.824603 -2.511421 -2.951152
v -4.843303 -2.538074 -2.888093
v -4.938913 -2.516421 -2.913906
v -4.799756 -2.498617 -3.011617
v -5.033100 -2.513753 -2.926630
v -5.025758 -2.471085 -2.970752
v -5.023095 -2.423472 -2.999675
v -4.866361 -2.501979 -3.098638
v -4.777450 -2.514414 -3.061465
v -4.952690 -2.460236 -3.123723
v -4.942635 -2.508159 -3.139900
v -5.058928 -2.483301 -3.371237
v -5.009129 -2.472154 -3.374547
v -5.006872 -2.507465 -3.359929
v -5.062480 -2.518229 -3.344488
v -5.016759 -2.530640 -3.328679
v -5.838565 -2.541859 -2.935410
v -5.839768 -2.521618 -2.959339
v -5.894578 -2.563722 -2.976522
v -5.913735 -2.598064 -2.978651
v -5.892569 -2.590993 -2.954856
v -5.835906 -2.567596 -2.922289
v -5.867070 -2.571279 -3.113871
v -5.797261 -2.534187 -3.121812
v -5.783503 -2.562972 -3.132156
v -5.775409 -2.596084 -3.124871
v -5.850205 -2.610515 -3.119206
v -5.892121 -2.609702 -3.103616
v -5.898427 -2.640052 -3.074650
v -5.910611 -2.605666 -3.084968
v -5.846483 -2.636730 -3.100108
v -5.847717 -2.651454 -3.074764
v -4.869308 -2.216400 -2.464369
v -4.754199 -2.183059 -2.474854
v -4.769098 -2.180936 -2.589361
v -4.761231 -2.175019 -2.694414
v -4.904460 -2.216873 -2.706164
v -5.043572 -2.264746 -2.737301
v -5.069265 -2.288257 -2.675705
v -4.959893 -2.247441 -2.433383
v -5.041494 -2.274289 -2.389670
v -5.008509 -2.259171 -2.308437
v -4.921416 -2.237458 -2.334627
v -4.833334 -2.213962 -2.351749
v -4.809849 -2.218893 -2.247326
v -4.715785 -2.195298 -2.257874
v -4.734692 -2.187527 -2.361752
v -4.899305 -2.238797 -2.236859
v -4.986904 -2.257546 -2.225546
v -5.103082 -2.275427 -2.277213
v -5.082026 -2.272203 -2.212570
v -5.069072 -2.282107 -2.150723
v -5.194069 -2.277053 -2.189749
v -5.179733 -2.285974 -2.140620
v -5.170219 -2.308499 -2.099596
v -5.062411 -2.306348 -2.100130
v -5.164918 -2.344935 -2.071445
v -5.284542 -2.302420 -2.069041
v -5.275577 -2.337391 -2.041449
v -5.272042 -2.381487 -2.031629
v -5.163051 -2.392032 -2.063600
v -5.275018 -2.425433 -2.041958
v -5.165537 -2.438703 -2.080106
v -5.283514 -2.460482 -2.067790
v -5.172202 -2.475060 -2.112150
v -5.056949 -2.508362 -2.138103
v -5.181736 -2.499210 -2.149853
v -5.063768 -2.530580 -2.183699
v -4.942554 -2.564988 -2.217264
v -4.822537 -2.590809 -2.263669
v -5.074406 -2.542892 -2.230647
v -4.960048 -2.570366 -2.274893
v -4.857480 -2.588045 -2.330752
v -4.764219 -2.596555 -2.403187
v -4.707150 -2.603459 -2.331457
v -4.989503 -2.567699 -2.335612
v -4.902950 -2.581555 -2.400123
v -4.827481 -2.588176 -2.474720
v -4.760700 -2.590087 -2.556080
v -4.680453 -2.598995 -2.485083
v -4.954931 -2.570209 -2.465504
v -4.892246 -2.577366 -2.540626
v -4.838651 -2.579975 -2.618956
v -4.793920 -2.579002 -2.700122
v -4.701448 -2.589043 -2.641775
v -4.958568 -2.563822 -2.598370
v -4.916424 -2.569142 -2.671123
v -4.882883 -2.568235 -2.745767
v -4.860360 -2.558329 -2.819462
v -4.759790 -2.573688 -2.780069
v -4.998312 -2.560390 -2.716195
v -4.971473 -2.560100 -2.781576
v -4.953011 -2.546703 -2.849050
v -5.063386 -2.558212 -2.813607
v -5.045379 -2.543873 -2.871527
v -5.162201 -2.562884 -2.845516
v -5.146666 -2.549975 -2.893572
v -5.135806 -2.524906 -2.938651
v -5.129066 -2.488843 -2.975256
v -5.255301 -2.560814 -2.920757
v -5.245810 -2.539502 -2.959465
v -5.240509 -2.508994 -2.992335
v -5.239922 -2.471671 -3.015361
v -5.126415 -2.446554 -2.999503
v -5.359065 -2.558073 -2.989576
v -5.354805 -2.530585 -3.020754
v -5.355348 -2.496002 -3.042951
v -5.361138 -2.456851 -3.051848
v -5.244207 -2.430862 -3.024700
v -5.467454 -2.554884 -3.053520
v -5.469071 -2.521558 -3.075260
v -5.476013 -2.483371 -3.083371
v -5.487257 -2.445989 -3.076838
v -5.371208 -2.417838 -3.046161
v -5.579124 -2.547587 -3.102323
v -5.586924 -2.510661 -3.110141
v -5.598737 -2.475035 -3.102502
v -5.612623 -2.445731 -3.081893
v -5.501097 -2.414321 -3.057457
v -5.691254 -2.537702 -3.127070
v -5.703371 -2.504161 -3.118463
v -5.716820 -2.478131 -3.097415
v -5.729512 -2.461714 -3.067918
v -5.626505 -2.425532 -3.051870
v -5.809514 -2.514226 -3.101021
v -5.819769 -2.502419 -3.074065
v -5.828315 -2.498235 -3.044881
v -5.740957 -2.454408 -3.034667
v -5.880527 -2.559308 -3.095157
v -5.888448 -2.551239 -3.072565
v -5.894012 -2.548341 -3.048176
v -5.896546 -2.550965 -3.023094
v -5.834325 -2.500773 -3.014760
v -5.919155 -2.601410 -3.064928
v -5.923133 -2.598617 -3.044138
v -5.924152 -2.597950 -3.022107
v -5.921527 -2.598218 -3.000061
v -5.897391 -2.556325 -2.998974
v -5.910251 -2.639151 -3.035510
v -5.912469 -2.635667 -3.015405
v -5.912644 -2.630838 -2.995201
v -5.864338 -2.657940 -3.004222
v -5.871403 -2.651375 -2.983442
v -5.789202 -2.656780 -2.988438
v -5.798695 -2.649917 -2.962526
v -5.700296 -2.643105 -2.967298
v -5.711071 -2.635211 -2.936674
v -5.722962 -2.618877 -2.910679
v -5.614203 -2.615291 -2.906797
v -5.627706 -2.595515 -2.878630
v -5.640480 -2.566754 -2.860805
v -5.735070 -2.594372 -2.892767
v -5.650832 -2.533441 -2.855300
v -5.745986 -2.564855 -2.886820
v -5.657882 -2.499434 -2.861883
v -5.753315 -2.534765 -2.892253
v -5.661652 -2.467150 -2.880154
v -5.757349 -2.505342 -2.908427
v -5.661661 -2.440534 -2.908766
v -5.758291 -2.480433 -2.934668
v -5.657572 -2.422534 -2.943664
v -5.755717 -2.464047 -2.966446
v -5.838210 -2.508424 -2.986208
v -5.749663 -2.455727 -3.000067
v -5.649799 -2.414032 -2.980264
v -5.639296 -2.414915 -3.016968
v -5.540052 -2.374711 -2.954781
v -5.528517 -2.377990 -2.992383
v -5.515401 -2.391403 -3.027662
v -5.409694 -2.343706 -2.962847
v -5.397260 -2.359082 -2.998062
v -5.383913 -2.384057 -3.027218
v -5.272175 -2.329345 -2.969028
v -5.261957 -2.355071 -2.998848
v -5.252252 -2.390259 -3.018852
v -5.134275 -2.326434 -2.983232
v -5.131309 -2.361572 -3.003862
v -5.127816 -2.403102 -3.009465
v -5.015800 -2.332362 -3.010496
v -5.021560 -2.376827 -3.013082
v -5.136985 -2.301475 -2.952517
v -5.144888 -2.286733 -2.913032
v -5.282435 -2.313776 -2.933309
v -5.293019 -2.307847 -2.893605
v -5.154274 -2.281300 -2.867867
v -5.421444 -2.338451 -2.924732
v -5.432128 -2.344338 -2.885696
v -5.304373 -2.312831 -2.853726
v -5.549467 -2.381984 -2.916413
v -5.556127 -2.400020 -2.879911
v -5.441553 -2.361112 -2.847783
v -5.447730 -2.389875 -2.814537
v -5.328251 -2.357384 -2.777202
v -5.316854 -2.328762 -2.813681
v -5.558714 -2.428215 -2.849197
v -5.556139 -2.463901 -2.828066
v -5.448535 -2.428759 -2.790445
v -5.444064 -2.471530 -2.779483
v -5.336173 -2.444417 -2.737394
v -5.335338 -2.398569 -2.750153
v -5.549549 -2.502020 -2.819204
v -5.539193 -2.539464 -2.823902
v -5.434831 -2.513475 -2.783561
v -5.421354 -2.549741 -2.803865
v -5.317700 -2.529714 -2.761838
v -5.330199 -2.489415 -2.741278
v -5.525902 -2.571786 -2.842912
v -5.511652 -2.594256 -2.873152
v -5.405863 -2.575099 -2.835658
v -5.390888 -2.586648 -2.873805
v -5.283912 -2.572815 -2.836034
v -5.301173 -2.558804 -2.795253
v -5.498522 -2.604701 -2.909299
v -5.487201 -2.605185 -2.947463
v -5.378001 -2.586386 -2.913879
v -5.602103 -2.624461 -2.940439
v -5.591961 -2.625080 -2.976539
v -5.583858 -2.618263 -3.013528
v -5.477849 -2.597172 -2.985899
v -5.691020 -2.643591 -2.999882
v -5.683455 -2.637390 -3.033198
v -5.678459 -2.624502 -3.066668
v -5.577918 -2.603399 -3.049211
v -5.781453 -2.657511 -3.016287
v -5.774998 -2.652565 -3.045196
v -5.770526 -2.642198 -3.074793
v -5.770148 -2.623786 -3.103575
v -5.677861 -2.603202 -3.097111
v -5.852453 -2.657659 -3.050077
v -5.858203 -2.659482 -3.026855
v -5.905499 -2.640974 -3.055154
v -5.682735 -2.573110 -3.118954
v -5.575968 -2.579653 -3.080749
v -5.470856 -2.580567 -3.022082
v -5.367176 -2.576789 -2.953267
v -5.268311 -2.572365 -2.878981
v -5.181354 -2.562764 -2.797143
v -5.086867 -2.557768 -2.757432
v -5.112444 -2.540324 -2.704714
v -5.202141 -2.545561 -2.751660
v -5.030162 -2.549099 -2.653162
v -5.009439 -2.552549 -2.525260
v -5.030432 -2.557015 -2.394472
v -5.074675 -2.536665 -2.449535
v -5.122963 -2.537544 -2.326384
v -5.158437 -2.518683 -2.372543
v -5.186840 -2.481582 -2.415406
v -5.256419 -2.499717 -2.306181
v -5.278478 -2.467838 -2.340548
v -5.288504 -2.421997 -2.358557
v -5.381623 -2.459403 -2.279621
v -5.390170 -2.417488 -2.295878
v -5.386446 -2.371272 -2.292039
v -5.283267 -2.372943 -2.353215
v -5.372701 -2.329996 -2.270948
v -5.263769 -2.329346 -2.326422
v -5.165968 -2.325630 -2.392844
v -5.238269 -2.298325 -2.286518
v -5.132278 -2.292468 -2.338014
v -5.214001 -2.281113 -2.239914
v -5.353641 -2.298486 -2.237657
v -5.333060 -2.279411 -2.196737
v -5.313809 -2.273674 -2.152425
v -5.452304 -2.277957 -2.151229
v -5.433643 -2.270196 -2.107959
v -5.416269 -2.276334 -2.064565
v -5.297444 -2.280917 -2.108116
v -5.401408 -2.297188 -2.025547
v -5.536721 -2.275503 -2.020475
v -5.521266 -2.295550 -1.981482
v -5.509263 -2.328757 -1.952942
v -5.390638 -2.331473 -1.997311
v -5.501767 -2.370634 -1.939170
v -5.385260 -2.374445 -1.985165
v -5.500282 -2.414487 -1.942944
v -5.386494 -2.418295 -1.991963
v -5.504377 -2.453401 -1.961809
v -5.393557 -2.455050 -2.013979
v -5.513966 -2.482117 -1.992353
v -5.405069 -2.481515 -2.045822
v -5.295288 -2.484967 -2.101153
v -5.419247 -2.497714 -2.081872
v -5.309476 -2.499647 -2.137089
v -5.194214 -2.513224 -2.188461
v -5.325512 -2.506152 -2.173806
v -5.209980 -2.519077 -2.226457
v -5.093561 -2.545305 -2.278957
v -5.230612 -2.515513 -2.265363
v -5.343918 -2.503490 -2.211196
v -5.364155 -2.488619 -2.248455
v -5.453380 -2.502001 -2.157944
v -5.471825 -2.487029 -2.194115
v -5.487418 -2.458127 -2.223561
v -5.577483 -2.490507 -2.142288
v -5.592838 -2.462205 -2.171634
v -5.602507 -2.422897 -2.188058
v -5.495965 -2.417794 -2.239569
v -5.604346 -2.378797 -2.187966
v -5.494878 -2.372998 -2.237793
v -5.598699 -2.337536 -2.172864
v -5.485412 -2.331931 -2.220219
v -5.586910 -2.303093 -2.144603
v -5.470471 -2.299101 -2.190287
v -5.571297 -2.279930 -2.106826
v -5.701503 -2.312708 -2.101952
v -5.689367 -2.288400 -2.065602
v -5.674527 -2.277749 -2.023635
v -5.553944 -2.270540 -2.063943
v -5.658597 -2.281447 -1.980721
v -5.791194 -2.295446 -1.988951
v -5.777998 -2.297840 -1.948074
v -5.763947 -2.314476 -1.911225
v -5.643361 -2.300141 -1.942334
v -5.750094 -2.343509 -1.882825
v -5.630245 -2.331781 -1.913523
v -5.737973 -2.381257 -1.866839
v -5.620407 -2.372162 -1.898639
v -5.728951 -2.422511 -1.864987
v -5.615234 -2.415309 -1.899443
v -5.724971 -2.461910 -1.878468
v -5.615493 -2.455223 -1.915715
v -5.726635 -2.494116 -1.905589
v -5.621540 -2.486025 -1.944828
v -5.733381 -2.515798 -1.940931
v -5.632149 -2.506575 -1.981144
v -5.527013 -2.500393 -2.028757
v -5.646321 -2.515154 -2.020079
v -5.542385 -2.508267 -2.067402
v -5.435399 -2.504842 -2.119787
v -5.559719 -2.505516 -2.106124
v -5.662601 -2.512808 -2.058810
v -5.679807 -2.498058 -2.095147
v -5.760871 -2.522774 -2.017587
v -5.777090 -2.508338 -2.053165
v -5.792319 -2.481546 -2.080576
v -5.695405 -2.470381 -2.124158
v -5.804831 -2.445577 -2.096635
v -5.706810 -2.432296 -2.140370
v -5.812492 -2.404828 -2.098942
v -5.711754 -2.389350 -2.141694
v -5.814198 -2.364381 -2.087257
v -5.709672 -2.347890 -2.128446
v -5.810290 -2.330672 -2.062617
v -5.906475 -2.387588 -2.049016
v -5.905676 -2.357882 -2.027581
v -5.901550 -2.336583 -1.997740
v -5.802306 -2.306791 -2.028534
v -5.894175 -2.325828 -1.962299
v -5.884369 -2.327604 -1.925419
v -5.957129 -2.377513 -1.885403
v -5.872882 -2.341328 -1.891580
v -5.946751 -2.396519 -1.862345
v -5.859622 -2.366138 -1.864836
v -5.936085 -2.421446 -1.846296
v -5.846417 -2.398844 -1.848090
v -5.835256 -2.435428 -1.843455
v -5.827545 -2.472584 -1.852962
v -5.825281 -2.505073 -1.876486
v -5.917482 -2.534190 -1.886532
v -5.829175 -2.526868 -1.908901
v -5.924481 -2.542556 -1.920973
v -5.838771 -2.535993 -1.945982
v -5.745633 -2.525186 -1.979375
v -5.852356 -2.533421 -1.983407
v -5.936395 -2.539625 -1.954853
v -5.949788 -2.525277 -1.982497
v -5.867472 -2.518829 -2.016182
v -5.962217 -2.501950 -2.002824
v -5.881896 -2.493476 -2.040829
v -5.893982 -2.460557 -2.055722
v -5.902649 -2.423843 -2.058963
v -6.015432 -2.520501 -1.950708
v -6.025462 -2.500076 -1.965131
v -6.050103 -2.502029 -1.922040
v -6.055089 -2.483429 -1.934980
v -6.056034 -2.464436 -1.916222
v -6.051522 -2.447822 -1.932844
v -6.053919 -2.480733 -1.902194
v -6.041466 -2.458405 -1.887474
v -6.044622 -2.443765 -1.902870
v -6.035174 -2.473887 -1.874066
v -6.004511 -2.448165 -1.858893
v -6.010976 -2.430574 -1.872737
v -6.016556 -2.416008 -1.891332
v -6.033200 -2.425647 -1.958143
v -5.982456 -2.391715 -1.993720
v -5.201382 -2.330061 -2.734246
v -5.183130 -2.302234 -2.776975
v -5.024353 -2.251248 -2.800856
v -5.166640 -2.286222 -2.823015
v -5.009852 -2.247121 -2.862905
v -4.883825 -2.207569 -2.795745
v -4.864062 -2.203818 -2.878653
v -4.743612 -2.168808 -2.793782
v -4.720816 -2.164359 -2.885367
v -4.613760 -2.125013 -2.782369
v -4.587667 -2.117733 -2.874598
v -4.557412 -2.112398 -2.953764
v -4.487268 -2.043002 -2.854743
v -4.456462 -2.032181 -2.935698
v -4.421010 -2.024200 -3.005288
v -4.519856 -2.106906 -3.019667
v -4.381946 -2.021989 -3.064042
v -4.477947 -2.104135 -3.075157
v -4.339412 -2.029084 -3.112330
v -4.434085 -2.108351 -3.121286
v -4.541609 -2.162576 -3.131256
v -4.390018 -2.123908 -3.158155
v -4.496232 -2.176973 -3.168911
v -4.603990 -2.217535 -3.178920
v -4.647851 -2.205585 -3.139727
v -4.700551 -2.253691 -3.190262
v -4.737084 -2.247396 -3.148780
v -4.784594 -2.283867 -3.206039
v -4.670618 -2.270096 -3.224597
v -4.760917 -2.294359 -3.244417
v -4.843967 -2.313222 -3.269527
v -4.863509 -2.305679 -3.227542
v -4.922770 -2.334340 -3.293550
v -4.939631 -2.324988 -3.252429
v -4.992732 -2.359963 -3.312942
v -5.008491 -2.349385 -3.275472
v -5.019711 -2.357753 -3.233628
v -5.024819 -2.386482 -3.196737
v -5.083209 -2.406018 -3.231380
v -5.024811 -2.425934 -3.172570
v -5.122586 -2.434139 -3.268291
v -5.130880 -2.459342 -3.299697
v -5.020093 -2.470797 -3.165362
v -5.010021 -2.514397 -3.180154
v -4.991734 -2.541057 -3.215773
v -4.923074 -2.538387 -3.178676
v -5.048657 -2.535471 -3.250222
v -5.031877 -2.540098 -3.289352
v -4.971744 -2.543704 -3.259808
v -5.092513 -2.519421 -3.280542
v -5.077792 -2.525077 -3.312968
v -4.954916 -2.530019 -3.303038
v -4.882472 -2.518771 -3.268552
v -4.900911 -2.538103 -3.225431
v -4.803021 -2.502692 -3.231694
v -4.820473 -2.526463 -3.189339
v -4.843772 -2.530970 -3.142323
v -4.728995 -2.512938 -3.156326
v -4.751833 -2.526113 -3.110133
v -4.616928 -2.501264 -3.130473
v -4.634935 -2.526947 -3.083981
v -4.659485 -2.537898 -3.032088
v -4.494932 -2.527104 -3.063392
v -4.515337 -2.552297 -3.007089
v -4.541897 -2.565076 -2.947495
v -4.686177 -2.539791 -2.978696
v -4.571399 -2.573362 -2.882920
v -4.710388 -2.549729 -2.920295
v -4.605894 -2.580192 -2.809844
v -4.733233 -2.563320 -2.854572
v -4.649735 -2.585553 -2.727832
v -4.473819 -2.586280 -2.750173
v -4.534941 -2.592676 -2.662246
v -4.604683 -2.597479 -2.572329
v -4.423132 -2.593691 -2.586097
v -4.509946 -2.602688 -2.495756
v -4.603007 -2.606593 -2.410188
v -4.425737 -2.603915 -2.419077
v -4.535118 -2.612059 -2.337914
v -4.355084 -2.601877 -2.346109
v -4.476243 -2.615518 -2.269857
v -4.297927 -2.597659 -2.276580
v -4.425699 -2.617930 -2.206237
v -4.252792 -2.588254 -2.207609
v -4.382707 -2.616641 -2.142843
v -4.518431 -2.623852 -2.084093
v -4.350226 -2.604546 -2.082362
v -4.485497 -2.618541 -2.028358
v -4.616006 -2.613027 -1.979912
v -4.654186 -2.613371 -2.028747
v -4.732035 -2.599686 -1.924882
v -4.772475 -2.596519 -1.964577
v -4.825987 -2.586801 -1.861327
v -4.863998 -2.582733 -1.892492
v -4.905658 -2.564667 -1.917913
v -4.934046 -2.573785 -1.818813
v -4.970978 -2.555935 -1.839913
v -4.999818 -2.517705 -1.854328
v -5.009176 -2.463372 -1.859265
v -5.017415 -2.549673 -1.764030
v -5.039562 -2.517856 -1.775046
v -5.046237 -2.475894 -1.776311
v -5.039412 -2.432747 -1.768568
v -4.996739 -2.406530 -1.856343
v -4.971183 -2.364079 -1.833966
v -5.021522 -2.395959 -1.751600
v -4.992276 -2.370239 -1.728194
v -4.933836 -2.338450 -1.802060
v -5.049201 -2.430689 -1.681692
v -5.028582 -2.410356 -1.664800
v -4.955811 -2.361073 -1.701200
v -5.059137 -2.463891 -1.625739
v -5.045406 -2.450070 -1.612813
v -5.056106 -2.491131 -1.595820
v -5.043997 -2.480036 -1.582008
v -5.044444 -2.516070 -1.584352
v -5.029359 -2.506672 -1.569879
v -5.018141 -2.542917 -1.596072
v -4.998146 -2.533806 -1.581250
v -4.975415 -2.561649 -1.642603
v -4.950493 -2.549430 -1.623177
v -4.925103 -2.568025 -1.703887
v -4.897595 -2.551559 -1.679902
v -4.876270 -2.522335 -1.659425
v -4.838974 -2.550775 -1.738893
v -4.818638 -2.517461 -1.716330
v -4.809415 -2.474884 -1.703337
v -4.866347 -2.482309 -1.647152
v -4.812497 -2.429002 -1.701609
v -4.870708 -2.439312 -1.645062
v -4.827168 -2.385456 -1.711813
v -4.889487 -2.399548 -1.654115
v -4.853449 -2.352308 -1.733949
v -4.919198 -2.372113 -1.674440
v -4.891124 -2.334448 -1.766315
v -4.777632 -2.341897 -1.790093
v -4.814153 -2.322403 -1.829052
v -4.856548 -2.322860 -1.874056
v -4.730733 -2.314530 -1.880079
v -4.773970 -2.303181 -1.927790
v -4.643170 -2.300110 -1.915318
v -4.685647 -2.277678 -1.960865
v -4.551672 -2.278944 -1.940171
v -4.593127 -2.251301 -1.981864
v -4.635063 -2.231984 -2.033555
v -4.502460 -2.215993 -1.998088
v -4.543004 -2.194664 -2.048431
v -4.577359 -2.179820 -2.109930
v -4.670260 -2.217028 -2.095866
v -4.603781 -2.168863 -2.182283
v -4.695526 -2.205123 -2.169899
v -4.623696 -2.159200 -2.267189
v -4.521490 -2.111059 -2.190576
v -4.540172 -2.100743 -2.272747
v -4.551404 -2.091938 -2.365771
v -4.637997 -2.150851 -2.366288
v -4.553854 -2.084196 -2.466149
v -4.645402 -2.145050 -2.473589
v -4.547973 -2.075616 -2.567113
v -4.644578 -2.139164 -2.580443
v -4.534527 -2.066170 -2.666619
v -4.633472 -2.132343 -2.683098
v -4.514089 -2.054724 -2.763574
v -4.468566 -1.974599 -2.650343
v -4.449243 -1.959941 -2.744518
v -4.423564 -1.945520 -2.834308
v -4.402793 -1.859364 -2.725337
v -4.377170 -1.843051 -2.813643
v -4.343808 -1.829797 -2.896344
v -4.392211 -1.932618 -2.916976
v -4.302153 -1.821936 -2.970129
v -4.354557 -1.924285 -2.990286
v -4.252419 -1.821380 -3.031707
v -4.310985 -1.923200 -3.051826
v -4.198132 -1.831366 -3.078403
v -4.262332 -1.932651 -3.099535
v -4.139534 -1.850384 -3.112142
v -4.208842 -1.952300 -3.133239
v -4.292584 -2.046582 -3.147898
v -4.154178 -1.978868 -3.153269
v -4.244691 -2.072451 -3.169139
v -4.347298 -2.149728 -3.182182
v -4.195414 -2.107213 -3.177815
v -4.307026 -2.183944 -3.193081
v -4.424039 -2.236993 -3.209362
v -4.457424 -2.202196 -3.195923
v -4.538253 -2.272662 -3.226228
v -4.568144 -2.239278 -3.209783
v -4.644882 -2.300273 -3.244446
v -4.513907 -2.315498 -3.224802
v -4.625315 -2.341223 -3.244753
v -4.722227 -2.363210 -3.270969
v -4.739235 -2.322768 -3.267856
v -4.807739 -2.383005 -3.302927
v -4.824279 -2.341938 -3.295846
v -4.886020 -2.401080 -3.334559
v -4.903615 -2.361886 -3.321904
v -4.957946 -2.418776 -3.359208
v -4.974773 -2.384055 -3.341413
v -5.021029 -2.436426 -3.370826
v -5.036541 -2.409044 -3.352928
v -5.072348 -2.456130 -3.368614
v -5.086337 -2.435206 -3.353303
v -4.945738 -2.461075 -3.360296
v -4.874247 -2.445276 -3.328709
v -4.872665 -2.486715 -3.304584
v -4.944726 -2.501844 -3.339444
v -4.797388 -2.426802 -3.291530
v -4.794986 -2.467851 -3.266589
v -4.711867 -2.406255 -3.256880
v -4.708423 -2.447728 -3.231359
v -4.713935 -2.484778 -3.197300
v -4.607221 -2.426834 -3.203314
v -4.607811 -2.466432 -3.170418
v -4.483650 -2.404839 -3.185084
v -4.478814 -2.448760 -3.152684
v -4.482554 -2.490729 -3.112050
v -4.334580 -2.422475 -3.135171
v -4.330567 -2.470960 -3.091569
v -4.337283 -2.515537 -3.038094
v -4.165881 -2.431342 -3.060253
v -4.166367 -2.484629 -2.998424
v -4.182512 -2.528266 -2.926993
v -4.355101 -2.549508 -2.975191
v -4.217219 -2.556436 -2.849555
v -4.383627 -2.568857 -2.906429
v -4.273775 -2.572720 -2.766256
v -4.422953 -2.579109 -2.832237
v -4.344176 -2.583367 -2.677229
v -4.225365 -2.573039 -2.594819
v -4.323980 -2.589156 -2.505966
v -4.121227 -2.553970 -2.508168
v -4.240306 -2.580037 -2.426846
v -4.045937 -2.530971 -2.422109
v -4.174320 -2.567675 -2.349747
v -3.996733 -2.504415 -2.338665
v -4.125617 -2.549287 -2.274364
v -3.968203 -2.468200 -2.260247
v -4.094014 -2.520433 -2.204042
v -4.220064 -2.568267 -2.142845
v -4.079398 -2.479321 -2.141783
v -4.200867 -2.534292 -2.085467
v -4.328746 -2.576752 -2.028598
v -4.196679 -2.488611 -2.038585
v -4.319522 -2.535211 -1.985304
v -4.445684 -2.559613 -1.936554
v -4.461249 -2.596595 -1.977446
v -4.565125 -2.563695 -1.891063
v -4.586147 -2.596462 -1.931361
v -4.674166 -2.558773 -1.844973
v -4.698316 -2.587389 -1.882719
v -4.766213 -2.553178 -1.794885
v -4.792450 -2.577453 -1.827488
v -4.866472 -2.571298 -1.766688
v -4.898649 -2.578232 -1.793932
v -4.955050 -2.572585 -1.726041
v -4.986682 -2.567038 -1.746555
v -4.658987 -2.518578 -1.817472
v -4.748026 -2.516205 -1.769819
v -4.652818 -2.472683 -1.801695
v -4.739484 -2.472037 -1.755183
v -4.655328 -2.423685 -1.798174
v -4.741507 -2.424417 -1.753103
v -4.667190 -2.376411 -1.809304
v -4.753064 -2.378635 -1.764118
v -4.693140 -2.336865 -1.837961
v -4.575005 -2.373635 -1.850871
v -4.604814 -2.330514 -1.876836
v -4.479894 -2.363003 -1.890312
v -4.513220 -2.316463 -1.909149
v -4.382487 -2.334650 -1.926054
v -4.419322 -2.288001 -1.936762
v -4.460104 -2.246981 -1.960446
v -4.328681 -2.238441 -1.961169
v -4.374752 -2.197441 -1.978181
v -4.420644 -2.163436 -2.010995
v -4.300386 -2.128688 -1.992810
v -4.350276 -2.094319 -2.021736
v -4.393981 -2.068246 -2.067098
v -4.461835 -2.138994 -2.059203
v -4.428790 -2.049370 -2.125609
v -4.495552 -2.122412 -2.119590
v -4.455362 -2.034961 -2.194397
v -4.372653 -1.966656 -2.129788
v -4.400688 -1.950762 -2.196031
v -4.420519 -1.936214 -2.271581
v -4.473959 -2.022867 -2.273556
v -4.432403 -1.921804 -2.356150
v -4.484600 -2.011601 -2.362040
v -4.436277 -1.906718 -2.446968
v -4.486865 -2.000027 -2.457119
v -4.432320 -1.891105 -2.540467
v -4.481077 -1.988348 -2.554173
v -4.421320 -1.875938 -2.633730
v -4.388812 -1.793928 -2.525765
v -4.379209 -1.775723 -2.615753
v -4.361363 -1.758291 -2.704581
v -4.339037 -1.676739 -2.596073
v -4.322081 -1.658240 -2.682025
v -4.295267 -1.639711 -2.765613
v -4.334946 -1.740880 -2.790818
v -4.258945 -1.625349 -2.844098
v -4.299318 -1.727609 -2.871709
v -4.213226 -1.616799 -2.914854
v -4.254774 -1.719432 -2.943946
v -4.159060 -1.615543 -2.976050
v -4.202013 -1.719552 -3.004358
v -4.098962 -1.622543 -3.027077
v -4.143767 -1.728369 -3.052373
v -4.033270 -1.636887 -3.068425
v -4.081644 -1.745970 -3.089350
v -3.961441 -1.658747 -3.100906
v -4.014019 -1.770643 -3.117080
v -4.077932 -1.876850 -3.135347
v -3.941977 -1.803125 -3.132948
v -4.012528 -1.912180 -3.147012
v -4.096354 -2.014754 -3.162129
v -3.942969 -1.955749 -3.143603
v -4.037457 -2.056963 -3.157866
v -4.146953 -2.149137 -3.174092
v -3.979783 -2.106890 -3.138453
v -4.101382 -2.196655 -3.156986
v -4.233485 -2.271438 -3.175861
v -4.268775 -2.225299 -3.190423
v -4.367738 -2.326129 -3.193413
v -4.393856 -2.279837 -3.207309
v -4.495728 -2.360533 -3.209531
v -4.347765 -2.373198 -3.169614
v -4.613132 -2.384583 -3.229075
v -4.203094 -2.321218 -3.149811
v -4.179118 -2.375718 -3.110659
v -4.059224 -2.249797 -3.125866
v -4.022108 -2.308998 -3.079214
v -3.996076 -2.371059 -3.019394
v -3.872447 -2.224459 -3.048476
v -3.830084 -2.287429 -2.980661
v -3.800678 -2.348305 -2.898014
v -3.985006 -2.431696 -2.946432
v -3.682080 -2.174363 -2.952156
v -3.636827 -2.226726 -2.865746
v -3.564383 -2.030625 -2.930568
v -3.510579 -2.067667 -2.842087
v -3.475086 -2.093280 -2.741931
v -3.425706 -1.890749 -2.824403
v -3.390254 -1.904844 -2.723288
v -3.376890 -1.908829 -2.616063
v -3.458941 -2.101579 -2.636043
v -3.382526 -1.902575 -2.508931
v -3.457232 -2.092852 -2.530604
v -3.402798 -1.891115 -2.404927
v -3.468710 -2.074386 -2.428024
v -3.577513 -2.241939 -2.440960
v -3.493474 -2.052449 -2.331617
v -3.590207 -2.207601 -2.345439
v -3.711478 -2.325093 -2.337527
v -3.715914 -2.365296 -2.431126
v -3.840290 -2.406854 -2.306711
v -3.860000 -2.446917 -2.394262
v -3.726055 -2.276329 -2.255165
v -3.841018 -2.355587 -2.230283
v -3.959350 -2.420588 -2.191482
v -3.859819 -2.295581 -2.166676
v -3.968256 -2.364373 -2.134290
v -4.080577 -2.428980 -2.090452
v -3.992087 -2.304033 -2.087279
v -4.095740 -2.373677 -2.049572
v -4.205805 -2.436851 -2.003476
v -4.121124 -2.317918 -2.018696
v -4.224675 -2.383564 -1.979002
v -4.334255 -2.434100 -1.934953
v -4.321997 -2.485823 -1.954510
v -4.443439 -2.461897 -1.890566
v -4.439598 -2.512971 -1.907732
v -4.550869 -2.471953 -1.845990
v -4.553189 -2.520385 -1.862789
v -4.456561 -2.411878 -1.884661
v -4.557907 -2.422231 -1.841248
v -4.353775 -2.384085 -1.926021
v -4.250230 -2.332902 -1.964479
v -4.286081 -2.283417 -1.957924
v -4.155672 -2.264350 -1.996193
v -4.199435 -2.214527 -1.983060
v -4.248711 -2.169306 -1.980807
v -4.124432 -2.135739 -2.001991
v -4.180065 -2.090039 -1.995996
v -4.236055 -2.049074 -2.004988
v -4.119845 -2.008153 -2.008000
v -4.179447 -1.966869 -2.015621
v -4.234760 -1.931691 -2.039724
v -4.289061 -2.015044 -2.031034
v -4.283112 -1.903006 -2.080203
v -4.335410 -1.987067 -2.073724
v -4.321751 -1.880803 -2.133965
v -4.235453 -1.818454 -2.085674
v -4.274537 -1.793757 -2.137233
v -4.304437 -1.773340 -2.197667
v -4.351082 -1.863035 -2.197219
v -4.326076 -1.754709 -2.265139
v -4.371999 -1.846791 -2.268754
v -4.340211 -1.735730 -2.341383
v -4.385228 -1.829489 -2.349242
v -4.347367 -1.715988 -2.423911
v -4.390771 -1.811991 -2.436068
v -4.347136 -1.696157 -2.509505
v -4.308785 -1.618489 -2.408956
v -4.310514 -1.597080 -2.490868
v -4.304224 -1.576642 -2.574332
v -4.282631 -1.497781 -2.468340
v -4.278688 -1.476350 -2.549695
v -4.264883 -1.455319 -2.631401
v -4.288411 -1.556482 -2.657738
v -4.239887 -1.434495 -2.711356
v -4.262272 -1.537312 -2.738967
v -4.204462 -1.417146 -2.787687
v -4.226541 -1.522012 -2.815745
v -4.158823 -1.404147 -2.858816
v -4.180669 -1.512059 -2.886001
v -4.103864 -1.397051 -2.924680
v -4.126000 -1.508055 -2.949297
v -4.040616 -1.396096 -2.983373
v -4.064501 -1.511596 -3.004275
v -3.968918 -1.401428 -3.033183
v -3.995503 -1.521909 -3.050163
v -3.890188 -1.411667 -3.072580
v -3.920161 -1.538907 -3.086909
v -3.803746 -1.427512 -3.096911
v -3.837122 -1.562390 -3.109709
v -3.883541 -1.687697 -3.120589
v -3.748356 -1.589874 -3.111451
v -3.799232 -1.723607 -3.121677
v -3.863935 -1.844752 -3.132052
v -3.712667 -1.762756 -3.098614
v -3.783408 -1.891525 -3.109660
v -3.872471 -2.006545 -3.122548
v -3.704187 -1.939846 -3.065911
v -3.803559 -2.061449 -3.081793
v -3.924042 -2.163456 -3.101997
v -3.738997 -2.117909 -3.024103
v -3.630497 -1.986664 -3.005283
v -3.628474 -1.800642 -3.053350
v -3.550218 -1.835345 -2.990976
v -3.480987 -1.866203 -2.914350
v -3.495126 -1.672875 -2.978109
v -3.426320 -1.695135 -2.900817
v -3.372495 -1.712087 -2.810477
v -3.391213 -1.522321 -2.883587
v -3.339059 -1.537702 -2.793006
v -3.305997 -1.551437 -2.691472
v -3.338891 -1.723717 -2.708801
v -3.296043 -1.560531 -2.582540
v -3.328218 -1.727780 -2.599710
v -3.310756 -1.562662 -2.469766
v -3.339111 -1.724555 -2.488709
v -3.345922 -1.559064 -2.358803
v -3.367059 -1.717394 -2.381313
v -3.394679 -1.555040 -2.254343
v -3.406667 -1.710663 -2.279272
v -3.434906 -1.878739 -2.305800
v -3.457304 -1.705823 -2.186639
v -3.481114 -1.866839 -2.218114
v -3.534185 -2.027619 -2.246563
v -3.544936 -1.851963 -2.148317
v -3.593768 -1.995085 -2.175556
v -3.666543 -2.118725 -2.188669
v -3.619549 -2.168361 -2.260749
v -3.757695 -2.216969 -2.185606
v -3.728531 -2.059027 -2.129485
v -3.804729 -2.151071 -2.127388
v -3.894446 -2.230942 -2.113356
v -3.864935 -2.085775 -2.080472
v -3.941514 -2.167324 -2.070156
v -4.026963 -2.244178 -2.049786
v -3.998506 -2.106355 -2.036459
v -4.072544 -2.186384 -2.020228
v -4.058599 -2.053762 -2.015768
v -3.933376 -2.025230 -2.045365
v -4.002265 -1.971620 -2.024043
v -4.068030 -1.925628 -2.016077
v -3.954226 -1.889660 -2.026343
v -4.024087 -1.843673 -2.019096
v -4.088140 -1.802455 -2.026816
v -4.130081 -1.884574 -2.023427
v -4.145202 -1.765490 -2.049632
v -4.186720 -1.848548 -2.046789
v -4.193478 -1.732943 -2.087154
v -4.109787 -1.684376 -2.046137
v -4.157541 -1.649065 -2.081965
v -4.195827 -1.618607 -2.128668
v -4.232252 -1.706072 -2.136420
v -4.225982 -1.591765 -2.183646
v -4.262002 -1.681797 -2.194156
v -4.249177 -1.567248 -2.245669
v -4.284276 -1.660095 -2.258529
v -4.266443 -1.543663 -2.314744
v -4.299827 -1.639702 -2.330626
v -4.278122 -1.520117 -2.389463
v -4.241510 -1.451402 -2.292433
v -4.255400 -1.425152 -2.364771
v -4.262760 -1.400779 -2.441747
v -4.240615 -1.338449 -2.336037
v -4.251194 -1.311211 -2.411406
v -4.254199 -1.285851 -2.490676
v -4.262148 -1.378352 -2.521841
v -4.247006 -1.261780 -2.572083
v -4.251327 -1.356147 -2.602920
v -4.226835 -1.236075 -2.653330
v -4.228505 -1.333451 -2.683109
v -4.192910 -1.211643 -2.731608
v -4.193513 -1.312807 -2.760076
v -4.146763 -1.190688 -2.805938
v -4.147740 -1.296519 -2.832795
v -4.090540 -1.173676 -2.874995
v -4.092308 -1.284959 -2.900933
v -4.024313 -1.159790 -2.937495
v -4.027361 -1.278325 -2.962173
v -3.949232 -1.149698 -2.990710
v -3.953327 -1.275946 -3.014219
v -3.865948 -1.143830 -3.031510
v -3.871773 -1.278797 -3.054703
v -3.775932 -1.142374 -3.056140
v -3.783658 -1.286005 -3.079423
v -3.680942 -1.145690 -3.058976
v -3.690559 -1.296400 -3.081424
v -3.712554 -1.446663 -3.098658
v -3.597847 -1.309696 -3.056726
v -3.620672 -1.466639 -3.073888
v -3.658254 -1.619055 -3.087289
v -3.535316 -1.486269 -3.026465
v -3.573388 -1.647275 -3.041319
v -3.458157 -1.505196 -2.961786
v -3.511615 -1.323351 -3.007830
v -3.434747 -1.337678 -2.940913
v -3.368600 -1.351990 -2.860656
v -3.422395 -1.173465 -2.915643
v -3.355827 -1.186084 -2.832488
v -3.303082 -1.201850 -2.738291
v -3.316518 -1.367800 -2.769177
v -3.267918 -1.221529 -2.635731
v -3.282902 -1.385043 -2.667848
v -3.254992 -1.241983 -2.526566
v -3.272273 -1.399823 -2.559090
v -3.271216 -1.259927 -2.416284
v -3.289073 -1.409660 -2.447650
v -3.316222 -1.271646 -2.306794
v -3.330275 -1.412817 -2.335728
v -3.381218 -1.276521 -2.201763
v -3.388280 -1.411913 -2.229640
v -3.459016 -1.280014 -2.105709
v -3.454869 -1.412937 -2.132563
v -3.452074 -1.553638 -2.158417
v -3.529623 -1.420713 -2.050543
v -3.519790 -1.558743 -2.080236
v -3.521243 -1.703618 -2.114097
v -3.598603 -1.567287 -2.029545
v -3.600794 -1.698831 -2.065609
v -3.624278 -1.828890 -2.097556
v -3.690144 -1.685568 -2.035404
v -3.711803 -1.797553 -2.061933
v -3.749489 -1.902910 -2.077351
v -3.667860 -1.951533 -2.119580
v -3.800843 -1.999005 -2.082629
v -3.833569 -1.855513 -2.045305
v -3.878361 -1.941727 -2.047636
v -3.913726 -1.810075 -2.024575
v -3.798906 -1.763810 -2.036786
v -3.881298 -1.729106 -2.019409
v -3.956465 -1.693437 -2.011631
v -3.987371 -1.765836 -2.016982
v -4.022888 -1.652652 -2.017202
v -4.052805 -1.722879 -2.024118
v -4.080407 -1.611684 -2.037173
v -3.999191 -1.592599 -2.007736
v -4.057259 -1.553276 -2.024774
v -4.105821 -1.510771 -2.054061
v -4.128408 -1.572886 -2.069981
v -4.145323 -1.469669 -2.094259
v -4.167117 -1.538412 -2.113685
v -4.177230 -1.432265 -2.143623
v -4.197849 -1.507628 -2.166141
v -4.203135 -1.399506 -2.200777
v -4.222332 -1.478625 -2.225883
v -4.224114 -1.368141 -2.265447
v -4.189823 -1.332387 -2.173147
v -4.213145 -1.297196 -2.235602
v -4.232102 -1.263634 -2.304569
v -4.206874 -1.238053 -2.203888
v -4.228340 -1.200208 -2.270431
v -4.245074 -1.165548 -2.343065
v -4.245895 -1.232920 -2.378472
v -4.255469 -1.132548 -2.420897
v -4.252609 -1.203739 -2.456745
v -4.256444 -1.100243 -2.502589
v -4.249206 -1.175728 -2.538347
v -4.244348 -1.066959 -2.586146
v -4.232399 -1.146049 -2.620698
v -4.216042 -1.031454 -2.667540
v -4.200630 -1.116708 -2.700825
v -4.171865 -0.996010 -2.743317
v -4.154634 -1.089554 -2.776278
v -4.114847 -0.963696 -2.811565
v -4.098223 -1.065970 -2.845069
v -4.047597 -0.934473 -2.873824
v -4.031467 -1.044433 -2.907858
v -3.971691 -0.906944 -2.926853
v -3.955646 -1.025515 -2.961433
v -3.886696 -0.882447 -2.967343
v -3.871151 -1.010779 -3.002330
v -3.794506 -0.863667 -2.992046
v -3.779795 -1.001023 -3.026929
v -3.697283 -0.851896 -2.996238
v -3.683514 -0.996413 -3.030404
v -3.599549 -0.847749 -2.974792
v -3.587681 -0.997655 -3.007471
v -3.586910 -1.152419 -3.034798
v -3.498824 -1.003841 -2.957741
v -3.499753 -1.162131 -2.985011
v -3.420275 -1.013334 -2.886590
v -3.508505 -0.850813 -2.925828
v -3.428236 -0.858773 -2.854450
v -3.360003 -0.870273 -2.765760
v -3.353098 -1.025304 -2.799983
v -3.304868 -0.886139 -2.664296
v -3.298958 -1.041084 -2.702094
v -3.265726 -0.905883 -2.554226
v -3.261455 -1.062109 -2.596207
v -3.246236 -0.929699 -2.440341
v -3.245007 -1.085359 -2.485569
v -3.253650 -0.955844 -2.325762
v -3.257911 -1.108858 -2.374111
v -3.298772 -0.980829 -2.217124
v -3.304266 -1.127990 -2.267044
v -3.373877 -0.999819 -2.117997
v -3.374971 -1.140513 -2.165529
v -3.469280 -1.014495 -2.027695
v -3.462248 -1.148807 -2.072028
v -3.577671 -1.030991 -1.951234
v -3.558866 -1.160046 -1.991678
v -3.543340 -1.289417 -2.023079
v -3.656040 -1.180445 -1.929004
v -3.630648 -1.306991 -1.961562
v -3.611002 -1.435403 -1.994215
v -3.717140 -1.329072 -1.927736
v -3.694567 -1.450465 -1.964744
v -3.684771 -1.569797 -2.001631
v -3.777183 -1.460523 -1.953003
v -3.769014 -1.565756 -1.988509
v -3.777041 -1.666730 -2.017530
v -3.847909 -1.559670 -1.983966
v -3.858940 -1.646735 -2.007137
v -3.918973 -1.551638 -1.985932
v -3.932786 -1.623481 -2.002848
v -3.982692 -1.535585 -1.994854
v -3.919152 -1.473019 -1.958555
v -3.979983 -1.473071 -1.972672
v -4.032092 -1.457924 -1.992676
v -4.039628 -1.504486 -2.010509
v -4.077618 -1.423189 -2.019016
v -4.088584 -1.462170 -2.036845
v -4.117848 -1.375366 -2.053247
v -4.129007 -1.414915 -2.073555
v -4.152146 -1.325283 -2.094828
v -4.162287 -1.371060 -2.119030
v -4.181508 -1.279576 -2.144914
v -4.146569 -1.293485 -2.072037
v -4.177148 -1.242314 -2.118538
v -4.205062 -1.193838 -2.173193
v -4.179502 -1.213292 -2.089259
v -4.208800 -1.159026 -2.141274
v -4.235986 -1.109231 -2.202711
v -4.229207 -1.149212 -2.236095
v -4.258721 -1.063126 -2.271532
v -4.249097 -1.108805 -2.306608
v -4.276312 -1.020317 -2.347884
v -4.263183 -1.071087 -2.383966
v -4.285487 -0.977120 -2.429547
v -4.268272 -1.033887 -2.465964
v -4.282614 -0.933078 -2.513210
v -4.261061 -0.995845 -2.549784
v -4.264401 -0.887739 -2.595461
v -4.237810 -0.955106 -2.631931
v -4.228545 -0.838856 -2.672573
v -4.196987 -0.912503 -2.708206
v -4.175493 -0.788666 -2.740914
v -4.140645 -0.871118 -2.776357
v -4.108906 -0.740314 -2.798917
v -4.073345 -0.832656 -2.836453
v -4.032626 -0.693996 -2.848185
v -3.997323 -0.796031 -2.888124
v -3.947679 -0.649138 -2.886393
v -3.912557 -0.761673 -2.927969
v -3.854115 -0.609812 -2.909742
v -3.819477 -0.732789 -2.952331
v -3.754845 -0.579854 -2.913865
v -3.721053 -0.712857 -2.957004
v -3.654200 -0.562222 -2.894759
v -3.621801 -0.702842 -2.936959
v -3.557998 -0.556333 -2.850864
v -3.528361 -0.702023 -2.890013
v -3.471052 -0.560449 -2.784992
v -3.445103 -0.708561 -2.820733
v -3.398062 -0.572524 -2.698894
v -3.375159 -0.720298 -2.732236
v -3.341916 -0.589242 -2.596412
v -3.319705 -0.735870 -2.628690
v -3.303584 -0.607669 -2.482022
v -3.280503 -0.754155 -2.514996
v -3.287144 -0.628301 -2.359994
v -3.261988 -0.776499 -2.396422
v -3.295538 -0.652720 -2.236094
v -3.268174 -0.802921 -2.277142
v -3.334339 -0.679502 -2.118087
v -3.308367 -0.830503 -2.164200
v -3.409693 -0.704904 -2.008467
v -3.383965 -0.854012 -2.062800
v -3.525125 -0.725859 -1.910508
v -3.487736 -0.873918 -1.972553
v -3.609589 -0.896000 -1.898284
v -3.731446 -0.934213 -1.845898
v -3.687624 -1.056644 -1.891600
v -3.845610 -0.989605 -1.813239
v -3.791626 -1.096581 -1.853941
v -3.749400 -1.210338 -1.891821
v -3.883008 -1.145297 -1.840935
v -3.836130 -1.245573 -1.878011
v -3.800919 -1.352473 -1.915351
v -3.910896 -1.279656 -1.880897
v -3.873950 -1.372564 -1.916272
v -3.852093 -1.467409 -1.951962
v -3.936888 -1.391252 -1.926316
v -3.972349 -1.309966 -1.893558
v -4.022059 -1.333978 -1.911805
v -3.993275 -1.405395 -1.943387
v -4.065780 -1.347768 -1.936177
v -4.040457 -1.406556 -1.966994
v -4.098833 -1.345464 -1.967599
v -4.078620 -1.387119 -1.996989
v -4.125212 -1.319076 -2.005570
v -4.113723 -1.345529 -2.032351
v -4.150802 -1.269878 -2.045672
v -4.157543 -1.286433 -1.973629
v -4.174621 -1.250928 -2.015970
v -4.195747 -1.195902 -2.059881
v -4.216948 -1.227352 -1.987107
v -4.229018 -1.184480 -2.033349
v -4.251672 -1.125574 -2.082012
v -4.223133 -1.135696 -2.109786
v -4.278324 -1.065375 -2.139307
v -4.251588 -1.080759 -2.169838
v -4.303318 -1.008305 -2.207713
v -4.276430 -1.029782 -2.238327
v -4.323942 -0.952917 -2.282183
v -4.296068 -0.980272 -2.313726
v -4.338528 -0.896227 -2.362061
v -4.308669 -0.931087 -2.394588
v -4.343314 -0.837952 -2.443948
v -4.309867 -0.880455 -2.477689
v -4.334082 -0.779180 -2.524564
v -4.296534 -0.829428 -2.559599
v -4.309475 -0.718699 -2.601760
v -4.266205 -0.774602 -2.637084
v -4.267732 -0.654223 -2.671523
v -4.218382 -0.716348 -2.706022
v -4.208751 -0.587268 -2.730087
v -4.154675 -0.658428 -2.763512
v -4.133830 -0.520909 -2.774645
v -4.078431 -0.601844 -2.809535
v -4.047547 -0.455146 -2.806456
v -3.992358 -0.547062 -2.844856
v -3.953101 -0.392330 -2.824129
v -3.898696 -0.495544 -2.866227
v -3.850752 -0.337541 -2.824363
v -3.798132 -0.453964 -2.869252
v -3.746383 -0.297653 -2.803502
v -3.695730 -0.426631 -2.849942
v -3.644088 -0.275544 -2.760818
v -3.596676 -0.414025 -2.807897
v -3.549827 -0.269104 -2.699116
v -3.505976 -0.414151 -2.745147
v -3.468764 -0.276771 -2.620362
v -3.429283 -0.424973 -2.662712
v -3.405365 -0.294073 -2.527529
v -3.370383 -0.442849 -2.564580
v -3.362947 -0.317801 -2.422507
v -3.331186 -0.463144 -2.453619
v -3.344207 -0.345126 -2.307861
v -3.314912 -0.485151 -2.332395
v -3.353158 -0.371847 -2.186578
v -3.325318 -0.508276 -2.206479
v -3.394011 -0.397498 -2.063764
v -3.366064 -0.533286 -2.083638
v -3.474889 -0.422466 -1.942607
v -3.445578 -0.557113 -1.965239
v -3.417231 -0.271888 -2.054110
v -3.492440 -0.302228 -1.937078
v -3.611189 -0.321948 -1.828240
v -3.747245 -0.322479 -1.748179
v -3.505363 -0.190744 -1.940711
v -3.610857 -0.212462 -1.837793
v -3.738508 -0.210480 -1.757286
v -3.854483 -0.194838 -1.701537
v -3.864264 -0.307206 -1.695637
v -3.847503 -0.082703 -1.716715
v -3.951137 -0.063477 -1.669237
v -3.951939 -0.177223 -1.657839
v -3.846477 0.026405 -1.745056
v -3.958987 0.047492 -1.693719
v -4.050305 0.062178 -1.645582
v -4.034604 -0.049407 -1.625954
v -3.858714 0.127402 -1.788757
v -3.980806 0.150771 -1.735347
v -4.082325 0.166149 -1.683113
v -4.156330 0.178100 -1.632234
v -4.116057 0.072206 -1.599303
v -4.020291 0.235308 -1.797304
v -4.134109 0.252541 -1.743690
v -4.222790 0.266965 -1.688650
v -4.308354 0.328460 -1.763992
v -4.390257 0.346119 -1.702574
v -4.284895 0.280985 -1.632705
v -4.204992 0.188554 -1.582362
v -4.203321 0.312267 -1.822647
v -4.282465 0.345272 -1.909266
v -4.401160 0.364738 -1.849687
v -4.077291 0.293688 -1.877826
v -4.145743 0.324059 -1.965684
v -4.222036 0.330746 -2.057202
v -4.366211 0.354268 -2.000778
v -3.932212 0.268204 -1.929838
v -3.993211 0.298656 -2.018876
v -4.065275 0.305032 -2.110679
v -4.141916 0.292142 -2.202514
v -4.299893 0.318071 -2.148519
v -3.828645 0.261424 -2.073463
v -3.898481 0.270542 -2.165590
v -3.975809 0.260407 -2.257200
v -4.055729 0.236970 -2.347095
v -4.219967 0.266757 -2.292607
v -3.728842 0.212565 -2.225945
v -3.806903 0.210537 -2.317126
v -3.889472 0.193141 -2.405257
v -3.973910 0.159681 -2.487726
v -4.136318 0.200079 -2.432104
v -3.650829 0.127851 -2.379065
v -3.733335 0.122154 -2.466284
v -3.821453 0.097625 -2.546219
v -3.912949 0.051423 -2.612171
v -4.058903 0.108897 -2.559039
v -3.608177 0.009765 -2.521352
v -3.695804 -0.001345 -2.599035
v -3.792195 -0.033360 -2.663188
v -3.894303 -0.084971 -2.710357
v -4.006276 -0.011785 -2.663545
v -3.608285 -0.128990 -2.648935
v -3.705015 -0.145561 -2.711677
v -3.809897 -0.181143 -2.756642
v -3.915349 -0.235523 -2.780795
v -3.997332 -0.152496 -2.738845
v -4.097102 -0.229155 -2.747817
v -4.193959 -0.169533 -2.708432
v -4.100556 -0.087175 -2.696286
v -4.018035 -0.302944 -2.784982
v -4.113031 -0.376164 -2.771812
v -4.189769 -0.309119 -2.737794
v -4.271524 -0.391554 -2.709544
v -4.356367 -0.340570 -2.671610
v -4.281357 -0.253533 -2.701029
v -4.198185 -0.450991 -2.742768
v -4.269788 -0.525984 -2.696861
v -4.337820 -0.473771 -2.661725
v -4.384501 -0.552905 -2.600872
v -4.455008 -0.513784 -2.563927
v -4.414933 -0.427092 -2.623310
v -4.322946 -0.600396 -2.636709
v -4.358381 -0.670753 -2.566772
v -4.414498 -0.631116 -2.532487
v -4.430615 -0.707132 -2.458918
v -4.492788 -0.684330 -2.427977
v -4.479630 -0.600009 -2.497991
v -4.378436 -0.738350 -2.491130
v -4.383921 -0.805796 -2.412466
v -4.433873 -0.782349 -2.382921
v -4.425556 -0.857155 -2.306573
v -4.484380 -0.848750 -2.283543
v -4.494890 -0.767106 -2.356155
v -4.377023 -0.872242 -2.332775
v -4.360849 -0.937194 -2.254367
v -4.407407 -0.929142 -2.231249
v -4.385189 -0.994343 -2.160446
v -4.446431 -0.991586 -2.139630
v -4.464322 -0.924758 -2.211105
v -4.338729 -0.998184 -2.182126
v -4.315343 -1.059486 -2.115384
v -4.366096 -1.055548 -2.093954
v -4.354569 -1.106424 -2.034279
v -4.433390 -1.086786 -2.011999
v -4.435446 -1.047165 -2.071175
v -4.295026 -1.118904 -2.058291
v -4.282198 -1.166867 -2.006797
v -4.351409 -1.140136 -1.982541
v -4.348537 -1.153873 -1.936621
v -4.432415 -1.115343 -1.915159
v -4.435347 -1.108786 -1.961636
v -4.276727 -1.193389 -1.960580
v -4.266868 -1.197783 -1.918457
v -4.339161 -1.151619 -1.894479
v -4.205706 -1.245022 -1.944192
v -4.186156 -1.239495 -1.906860
v -4.248161 -1.185650 -1.881030
v -4.136285 -1.295016 -1.935632
v -4.105620 -1.284133 -1.905095
v -4.158114 -1.221198 -1.876256
v -4.121874 -1.193321 -1.850375
v -4.187932 -1.132939 -1.821991
v -4.222304 -1.163282 -1.849552
v -4.066137 -1.261417 -1.880354
v -4.019956 -1.231487 -1.860779
v -4.077508 -1.157644 -1.828571
v -4.019524 -1.112042 -1.811378
v -4.089130 -1.040782 -1.777293
v -4.145020 -1.093170 -1.797808
v -3.959399 -1.192586 -1.846118
v -3.942763 -1.053297 -1.803208
v -3.914674 -0.891826 -1.769057
v -4.013100 -0.973430 -1.765141
v -3.995747 -0.811059 -1.722949
v -4.088806 -0.906162 -1.726432
v -4.164218 -0.981359 -1.743676
v -4.163903 -0.852342 -1.686297
v -4.239827 -0.930808 -1.707608
v -4.298643 -0.990111 -1.735893
v -4.220126 -1.037423 -1.767909
v -4.343142 -1.033859 -1.766428
v -4.262733 -1.080130 -1.794903
v -4.377491 -1.068310 -1.798597
v -4.296312 -1.112537 -1.824669
v -4.403136 -1.092619 -1.833390
v -4.321119 -1.135889 -1.857336
v -4.421795 -1.109073 -1.871873
v -4.490431 -1.054870 -1.805638
v -4.511345 -1.072091 -1.846496
v -4.524991 -1.079769 -1.892103
v -4.604194 -1.040553 -1.814831
v -4.621863 -1.048807 -1.862941
v -4.632372 -1.047260 -1.914243
v -4.530978 -1.076813 -1.940667
v -4.635327 -1.034513 -1.967985
v -4.529078 -1.061105 -1.991266
v -4.633916 -1.011062 -2.024717
v -4.525934 -1.032324 -2.048350
v -4.633046 -0.971945 -2.091207
v -4.528638 -0.985275 -2.116878
v -4.634519 -0.914783 -2.165043
v -4.538633 -0.921661 -2.189964
v -4.640195 -0.838815 -2.239122
v -4.552997 -0.843746 -2.262608
v -4.648536 -0.749619 -2.307034
v -4.565017 -0.757285 -2.331729
v -4.652042 -0.653722 -2.368780
v -4.566655 -0.667099 -2.397949
v -4.645744 -0.555810 -2.427815
v -4.557014 -0.575156 -2.462783
v -4.629893 -0.456741 -2.484231
v -4.536682 -0.481695 -2.524952
v -4.602932 -0.356840 -2.536009
v -4.503162 -0.388284 -2.581334
v -4.562665 -0.259686 -2.578565
v -4.453664 -0.296689 -2.628109
v -4.508648 -0.166308 -2.606447
v -4.388473 -0.206510 -2.657841
v -4.443246 -0.077217 -2.612073
v -4.310739 -0.119402 -2.663756
v -4.370660 0.005246 -2.596196
v -4.227479 -0.036034 -2.649222
v -4.294740 0.081347 -2.561531
v -4.143730 0.042086 -2.614460
v -4.216333 0.147142 -2.505879
v -4.449768 0.115810 -2.502619
v -4.375535 0.179440 -2.448702
v -4.298456 0.229145 -2.376704
v -4.532922 0.207977 -2.385945
v -4.456395 0.256923 -2.317352
v -4.377904 0.292642 -2.236534
v -4.609817 0.285675 -2.253959
v -4.528981 0.320306 -2.176250
v -4.448123 0.344147 -2.090836
v -4.672652 0.353510 -2.111888
v -4.585628 0.374373 -2.028189
v -4.495357 0.379621 -1.939917
v -4.711411 0.410745 -1.960896
v -4.610867 0.409159 -1.873977
v -4.502261 0.387187 -1.785692
v -4.709083 0.445773 -1.801783
v -4.582335 0.414906 -1.716198
v -4.447191 0.367265 -1.639439
v -4.635633 0.450731 -1.644775
v -4.478592 0.393258 -1.578729
v -4.340474 0.312297 -1.529273
v -4.322847 0.295789 -1.578569
v -4.244529 0.208369 -1.493434
v -4.232594 0.198181 -1.535659
v -4.196912 0.094472 -1.467079
v -4.185654 0.087557 -1.508957
v -4.160287 0.080257 -1.553315
v -4.170973 -0.024856 -1.492963
v -4.143292 -0.031673 -1.538591
v -4.097808 -0.039295 -1.583111
v -4.144243 -0.141864 -1.529030
v -4.096478 -0.150842 -1.574841
v -4.032406 -0.162447 -1.617175
v -4.108231 -0.259002 -1.568932
v -4.041735 -0.272330 -1.613164
v -3.960466 -0.288966 -1.654102
v -4.062505 -0.376712 -1.609504
v -3.979436 -0.394771 -1.652290
v -4.096375 -0.476972 -1.602525
v -4.013650 -0.494813 -1.648174
v -4.149348 -0.581985 -1.590420
v -4.071475 -0.602781 -1.639996
v -4.223366 -0.689028 -1.581373
v -4.151154 -0.713105 -1.634123
v -4.076137 -0.752933 -1.678848
v -4.236084 -0.810931 -1.642111
v -4.305558 -0.782737 -1.588989
v -4.382430 -0.856629 -1.613995
v -4.312684 -0.889068 -1.665886
v -4.447992 -0.915242 -1.649572
v -4.375042 -0.948569 -1.697812
v -4.502473 -0.962175 -1.688946
v -4.424333 -0.994594 -1.732468
v -4.545949 -0.998195 -1.729111
v -4.462015 -1.030285 -1.767992
v -4.579337 -1.024088 -1.771061
v -4.625207 -0.973810 -1.679266
v -4.665531 -0.999350 -1.726567
v -4.696231 -1.014792 -1.774233
v -4.746708 -0.980665 -1.670614
v -4.785638 -0.995479 -1.723195
v -4.817040 -1.001511 -1.777524
v -4.720001 -1.022448 -1.825341
v -4.840939 -0.999373 -1.833381
v -4.736774 -1.021240 -1.878770
v -4.858333 -0.987259 -1.893074
v -4.746754 -1.008903 -1.935778
v -4.869658 -0.964836 -1.955372
v -4.750912 -0.986315 -1.994831
v -4.876320 -0.930613 -2.024063
v -4.752473 -0.952038 -2.061143
v -4.877841 -0.882009 -2.099379
v -4.751721 -0.900723 -2.134625
v -4.874964 -0.814755 -2.174928
v -4.750616 -0.829626 -2.209492
v -4.871909 -0.729274 -2.242865
v -4.752120 -0.740414 -2.277595
v -4.869505 -0.629910 -2.301166
v -4.753258 -0.642249 -2.337212
v -4.863999 -0.525073 -2.352013
v -4.747966 -0.539735 -2.391568
v -4.852182 -0.419497 -2.398106
v -4.734566 -0.436319 -2.442548
v -4.834904 -0.312803 -2.438611
v -4.713574 -0.332885 -2.488449
v -4.811018 -0.208126 -2.470343
v -4.682422 -0.230654 -2.525608
v -4.776398 -0.107859 -2.489194
v -4.639021 -0.133881 -2.549345
v -4.729542 -0.014152 -2.491032
v -4.584283 -0.043176 -2.553718
v -4.671606 0.070698 -2.473568
v -4.520040 0.040119 -2.537329
v -4.605148 0.145520 -2.438051
v -4.823812 0.098987 -2.406593
v -4.759851 0.174564 -2.370507
v -4.687841 0.237494 -2.319488
v -4.912890 0.204614 -2.299920
v -4.839707 0.269277 -2.250063
v -4.758292 0.318328 -2.187159
v -4.987100 0.305400 -2.176935
v -4.900313 0.357682 -2.116685
v -4.807573 0.392953 -2.043754
v -5.034606 0.403390 -2.042110
v -4.931707 0.440737 -1.971296
v -4.823538 0.455759 -1.888756
v -5.043218 0.496998 -1.895069
v -4.918330 0.509280 -1.812375
v -4.784255 0.491229 -1.724887
v -4.993721 0.569587 -1.733259
v -4.835049 0.544533 -1.649021
v -4.662903 0.494088 -1.579263
v -4.864860 0.605831 -1.576007
v -4.668528 0.542977 -1.519862
v -4.485565 0.455336 -1.479821
v -4.489981 0.422872 -1.525721
v -4.336698 0.347681 -1.449467
v -4.344015 0.329537 -1.486530
v -4.238243 0.230264 -1.422074
v -4.245771 0.219040 -1.455651
v -4.187538 0.109566 -1.394406
v -4.196950 0.102276 -1.428563
v -4.168269 -0.009025 -1.368114
v -4.181233 -0.013755 -1.405405
v -4.182754 -0.018903 -1.447808
v -4.180980 -0.128475 -1.385314
v -4.185635 -0.131117 -1.431620
v -4.173837 -0.135751 -1.480554
v -4.195537 -0.242189 -1.415429
v -4.186293 -0.244634 -1.468271
v -4.157147 -0.250026 -1.520191
v -4.205404 -0.352456 -1.452060
v -4.179246 -0.355866 -1.508415
v -4.130260 -0.363777 -1.561601
v -4.209846 -0.461705 -1.490523
v -4.163838 -0.466457 -1.549714
v -4.254558 -0.571733 -1.464219
v -4.213491 -0.571911 -1.531309
v -4.325457 -0.687406 -1.437506
v -4.285417 -0.679801 -1.515854
v -4.415285 -0.780821 -1.435952
v -4.368647 -0.771053 -1.520977
v -4.500812 -0.840859 -1.467437
v -4.446995 -0.839386 -1.547884
v -4.575396 -0.885225 -1.513830
v -4.515763 -0.892868 -1.587975
v -4.641021 -0.924590 -1.565052
v -4.575033 -0.937410 -1.633030
v -4.698189 -0.956899 -1.617609
v -4.700249 -0.923819 -1.488218
v -4.765239 -0.950241 -1.545489
v -4.821600 -0.970393 -1.603140
v -4.826824 -0.954180 -1.465878
v -4.891331 -0.969206 -1.526466
v -4.948242 -0.976422 -1.587525
v -4.869727 -0.981929 -1.660679
v -4.996828 -0.977956 -1.647917
v -4.909572 -0.986160 -1.717855
v -5.038832 -0.972101 -1.710368
v -4.942304 -0.983110 -1.776646
v -5.074100 -0.958257 -1.777459
v -4.968331 -0.970580 -1.839472
v -5.101770 -0.934529 -1.849358
v -4.987508 -0.947133 -1.906253
v -5.121559 -0.897169 -1.926793
v -5.000215 -0.912000 -1.979064
v -5.133431 -0.846371 -2.008876
v -5.006104 -0.863010 -2.057804
v -5.137290 -0.780823 -2.088163
v -5.005225 -0.797743 -2.134783
v -5.135020 -0.699342 -2.157673
v -5.001159 -0.714656 -2.202918
v -5.129778 -0.603993 -2.214722
v -4.996497 -0.617219 -2.260175
v -5.122728 -0.498400 -2.261189
v -4.990015 -0.511506 -2.308350
v -5.113510 -0.388808 -2.300056
v -4.979598 -0.403816 -2.350551
v -5.101647 -0.279338 -2.332147
v -4.965163 -0.295291 -2.386587
v -5.086681 -0.169435 -2.354804
v -4.946406 -0.187806 -2.413570
v -5.063296 -0.063134 -2.365292
v -4.918529 -0.085123 -2.428035
v -5.026293 0.037135 -2.359766
v -4.877396 0.012206 -2.426262
v -4.975639 0.127547 -2.337221
v -5.174906 0.063984 -2.291260
v -5.125822 0.157060 -2.264862
v -5.062922 0.237940 -2.225665
v -5.272556 0.189632 -2.189803
v -5.208367 0.274660 -2.148381
v -5.128670 0.346757 -2.100052
v -5.347540 0.315658 -2.068582
v -5.261780 0.393435 -2.019927
v -5.159061 0.456054 -1.964077
v -5.386053 0.446897 -1.936978
v -5.273877 0.514279 -1.882198
v -5.141311 0.559351 -1.815064
v -5.380547 0.578882 -1.798219
v -5.228446 0.626112 -1.732785
v -5.054821 0.636366 -1.652803
v -5.309233 0.690458 -1.648864
v -5.480274 0.638862 -1.714717
v -5.579630 0.689312 -1.631086
v -5.393072 0.747976 -1.566638
v -5.690106 0.735302 -1.544864
v -5.491970 0.804259 -1.485997
v -5.378754 0.919073 -1.359197
v -5.170258 0.949286 -1.315740
v -5.466329 0.999736 -1.292360
v -5.263554 1.034493 -1.262129
v -5.073185 1.060355 -1.235226
v -4.979813 0.969628 -1.274619
v -5.522577 1.088400 -1.227390
v -5.333244 1.124218 -1.208501
v -5.151984 1.154893 -1.199560
v -4.955513 1.181199 -1.164478
v -4.888721 1.085217 -1.198322
v -5.383428 1.214532 -1.149647
v -5.215526 1.249626 -1.155783
v -5.012907 1.277936 -1.128020
v -4.818069 1.300448 -1.069820
v -4.776006 1.203503 -1.113717
v -5.263398 1.340300 -1.100999
v -5.059908 1.370757 -1.079075
v -4.853037 1.392675 -1.020862
v -4.712012 1.393878 -0.956988
v -4.677769 1.304240 -1.017306
v -5.096194 1.460706 -1.018170
v -4.881596 1.478195 -0.962299
v -4.733969 1.483151 -0.898533
v -4.658894 1.484221 -0.892022
v -4.618320 1.401468 -0.958521
v -4.906185 1.558442 -0.896669
v -4.747695 1.554604 -0.841605
v -4.688174 1.553985 -0.831669
v -4.588537 1.555157 -0.822798
v -4.552473 1.480667 -0.889886
v -4.769897 1.624789 -0.779454
v -4.706641 1.621351 -0.767154
v -4.607099 1.628465 -0.750614
v -4.410135 1.643071 -0.721091
v -4.389000 1.566187 -0.799292
v -4.722702 1.692820 -0.690409
v -4.606402 1.702427 -0.667325
v -4.427608 1.717504 -0.638654
v -4.227190 1.726886 -0.614707
v -4.209646 1.652594 -0.697351
v -4.603449 1.770370 -0.579843
v -4.442524 1.787108 -0.551379
v -4.242544 1.796954 -0.526798
v -4.092992 1.798725 -0.506121
v -4.077252 1.728121 -0.596747
v -4.453745 1.850183 -0.458822
v -4.257282 1.861405 -0.432714
v -4.106522 1.864072 -0.410735
v -3.947619 1.849058 -0.377380
v -3.930046 1.791147 -0.481625
v -4.273129 1.918925 -0.332473
v -4.119740 1.923795 -0.308878
v -3.963434 1.907176 -0.270518
v -3.786422 1.901541 -0.249205
v -3.767132 1.835990 -0.351113
v -4.132412 1.981779 -0.203548
v -3.976040 1.975992 -0.170002
v -3.807108 1.965642 -0.144607
v -3.653495 1.934056 -0.115520
v -3.631088 1.864832 -0.216998
v -3.989053 2.042079 -0.070933
v -3.827957 2.028860 -0.042965
v -3.676616 2.004493 -0.018454
v -3.531704 2.020530 -0.022415
v -3.512257 1.958042 -0.126629
v -3.848614 2.081920 0.058342
v -3.698432 2.062134 0.081141
v -3.550494 2.075963 0.084311
v -3.402510 2.087630 0.091350
v -3.385701 2.035479 -0.019325
v -3.718339 2.106655 0.187138
v -3.568474 2.117088 0.197298
v -3.419116 2.125482 0.207669
v -3.268035 2.133469 0.216662
v -3.252065 2.099350 0.097265
v -3.586583 2.141896 0.316934
v -3.436074 2.146326 0.329823
v -3.284315 2.151588 0.341062
v -3.132051 2.151639 0.352620
v -3.116309 2.134932 0.226488
v -3.453654 2.150767 0.456488
v -3.301225 2.153301 0.469458
v -3.148551 2.152784 0.482267
v -2.996785 2.149022 0.495409
v -2.980765 2.148080 0.364484
v -3.319078 2.143742 0.599715
v -3.166203 2.142387 0.613686
v -3.014002 2.138435 0.628044
v -2.863181 2.135239 0.642645
v -2.846674 2.146202 0.508303
v -3.185273 2.136017 0.745204
v -3.032762 2.130679 0.760871
v -2.881425 2.126815 0.777189
v -2.731762 2.126828 0.793933
v -2.714088 2.135547 0.657054
v -3.053071 2.130670 0.893387
v -2.901663 2.126608 0.911232
v -2.751979 2.127079 0.930116
v -2.604007 2.130742 0.949517
v -2.584085 2.129145 0.810674
v -2.923042 2.110872 1.041236
v -2.773161 2.111494 1.061937
v -2.624892 2.114979 1.083650
v -2.478179 2.116427 1.105118
v -2.457845 2.133489 0.968790
v -2.793932 2.072037 1.186806
v -2.645429 2.073748 1.210694
v -2.498584 2.073723 1.234538
v -2.353688 2.067324 1.256678
v -2.333472 2.111816 1.125384
v -2.664968 2.017369 1.332401
v -2.518273 2.017100 1.359131
v -2.373409 2.010121 1.383717
v -2.230551 1.994766 1.405172
v -2.211171 2.053498 1.276614
v -2.536832 1.951498 1.480816
v -2.392210 1.945280 1.508055
v -2.249085 1.929979 1.531118
v -2.107351 1.911188 1.551254
v -2.089618 1.977107 1.424647
v -2.409820 1.875609 1.630657
v -2.266480 1.859909 1.654299
v -2.124062 1.837565 1.673002
v -1.982180 1.818963 1.692740
v -1.966748 1.894282 1.571077
v -2.282144 1.784543 1.775402
v -2.139042 1.754237 1.788845
v -1.995981 1.737161 1.809824
v -1.854703 1.737675 1.839406
v -1.841385 1.812315 1.716973
v -2.150974 1.668564 1.906972
v -2.007959 1.653536 1.930594
v -1.867998 1.661719 1.965707
v -1.726600 1.666788 1.994026
v -1.713877 1.742593 1.868647
v -2.018683 1.561409 2.057598
v -1.883033 1.575692 2.094916
v -1.741789 1.582034 2.120297
v -1.596093 1.580621 2.138365
v -1.583463 1.664198 2.015291
v -1.900184 1.475748 2.221187
v -1.761682 1.486646 2.244262
v -1.612378 1.487607 2.259246
v -1.458150 1.478478 2.270667
v -1.447803 1.570452 2.152301
v -1.785180 1.383546 2.359874
v -1.632049 1.387344 2.374587
v -1.469424 1.378878 2.385888
v -1.311038 1.359571 2.395676
v -1.306059 1.460200 2.281265
v -1.652680 1.280679 2.482204
v -1.481483 1.272754 2.495118
v -1.315799 1.253881 2.503943
v -1.169540 1.231782 2.511888
v -1.167127 1.338692 2.406981
v -1.494816 1.159392 2.597109
v -1.322745 1.142334 2.603723
v -1.173159 1.121747 2.607581
v -1.045294 1.091322 2.593038
v -1.037951 1.201706 2.505081
v -1.333903 1.023187 2.695551
v -1.180091 1.005575 2.695612
v -1.055461 0.980327 2.681032
v -0.950242 0.981343 2.701943
v -0.941021 1.099685 2.625172
v -1.190252 0.881652 2.777588
v -1.063473 0.861318 2.763188
v -0.956755 0.860005 2.775016
v -0.848886 0.877761 2.814417
v -0.841469 0.999482 2.741050
v -1.068180 0.736192 2.840117
v -0.960108 0.733867 2.841267
v -0.854953 0.751364 2.881798
v -0.725379 0.765937 2.909533
v -0.715529 0.894048 2.844341
v -0.969057 0.602976 2.897922
v -0.860894 0.622157 2.940957
v -0.733730 0.636203 2.967148
v -0.567418 0.654580 2.992184
v -0.554356 0.786157 2.935222
v -0.867243 0.487721 2.992538
v -0.741683 0.502530 3.017335
v -0.579444 0.521437 3.042135
v -0.371695 0.540759 3.059122
v -0.362069 0.673319 3.009734
v -0.751144 0.365019 3.059320
v -0.591165 0.385054 3.084522
v -0.385252 0.405729 3.101942
v -0.194967 0.425450 3.100687
v -0.183985 0.552303 3.061744
v -0.603636 0.246032 3.117217
v -0.402695 0.269449 3.135722
v -0.216465 0.293555 3.132050
v -0.074577 0.311339 3.118504
v -0.060122 0.437760 3.090630
v -0.422258 0.131763 3.157704
v -0.241660 0.156000 3.152641
v -0.094993 0.174833 3.136237
v 0.034431 0.185407 3.108318
v 0.043646 0.318861 3.094204
v -0.263165 0.014628 3.161794
v -0.114558 0.034068 3.143581
v 0.022611 0.047781 3.109361
v 0.163562 0.052432 3.104253
v 0.164349 0.185644 3.107373
v -0.133051 -0.111900 3.141933
v 0.006866 -0.094577 3.109530
v 0.156661 -0.083123 3.090685
v 0.292389 -0.087480 3.112923
v 0.300539 0.045964 3.120257
v -0.012941 -0.240936 3.088757
v 0.135276 -0.227940 3.069245
v 0.275247 -0.231136 3.094818
v 0.419187 -0.238010 3.095792
v 0.437201 -0.095096 3.115472
v 0.111178 -0.372464 3.044358
v 0.255181 -0.379806 3.060705
v 0.397993 -0.391210 3.061628
v 0.544407 -0.403355 3.052716
v 0.571847 -0.248260 3.088470
v 0.240083 -0.515522 3.002188
v 0.380155 -0.542297 3.015553
v 0.515693 -0.561575 3.003931
v 0.656426 -0.578927 2.985711
v 0.695582 -0.415847 3.030988
v 0.364299 -0.692652 2.956165
v 0.491334 -0.718027 2.946191
v 0.617555 -0.742503 2.929984
v 0.753446 -0.769920 2.909550
v 0.799475 -0.599646 2.959638
v 0.466332 -0.876559 2.876155
v 0.583386 -0.904324 2.864038
v 0.709916 -0.936997 2.848437
v 0.842708 -0.976557 2.830589
v 0.887326 -0.805516 2.887136
v 0.547983 -1.065219 2.784052
v 0.670062 -1.098161 2.773641
v 0.800029 -1.138492 2.759568
v 0.933600 -1.183825 2.739594
v 0.974866 -1.022327 2.807532
v 0.629540 -1.252089 2.682428
v 0.758671 -1.290184 2.671516
v 0.892181 -1.333248 2.654513
v 1.028817 -1.377958 2.629826
v 1.070966 -1.231347 2.712126
v 0.717334 -1.429582 2.567462
v 0.850491 -1.469317 2.551883
v 0.986122 -1.510650 2.529026
v 1.122876 -1.550911 2.498300
v 1.167835 -1.422797 2.600046
v 0.809791 -1.591225 2.432751
v 0.944342 -1.628086 2.409214
v 1.080033 -1.663609 2.377214
v 1.216561 -1.695200 2.335327
v 1.259446 -1.588683 2.460261
v 0.906133 -1.729120 2.271447
v 1.042054 -1.758045 2.236509
v 1.179912 -1.782875 2.191794
v 1.320230 -1.801656 2.137370
v 1.353835 -1.722406 2.284866
v 1.011001 -1.833356 2.078629
v 1.150863 -1.849895 2.030863
v 1.293434 -1.861045 1.974396
v 1.438362 -1.866552 1.910398
v 1.462738 -1.815371 2.075931
v 1.128162 -1.897697 1.855893
v 1.271764 -1.901082 1.797490
v 1.417051 -1.900626 1.732623
v 1.563176 -1.896950 1.662214
v 1.584590 -1.868367 1.841199
v 1.252751 -1.926486 1.611784
v 1.397205 -1.921371 1.546757
v 1.542157 -1.915063 1.477212
v 1.686803 -1.907413 1.404124
v 1.709167 -1.891452 1.588049
v 1.378081 -1.935643 1.359956
v 1.521416 -1.928248 1.292616
v 1.664463 -1.919838 1.222301
v 1.806383 -1.908728 1.149758
v 1.830335 -1.897359 1.328524
v 1.501026 -1.941345 1.114503
v 1.642192 -1.932069 1.047725
v 1.782295 -1.920720 0.978459
v 1.920633 -1.908688 0.907499
v 1.946460 -1.895528 1.075485
v 1.619676 -1.945057 0.882587
v 1.757608 -1.934774 0.816434
v 1.894186 -1.924348 0.748307
v 2.029085 -1.915030 0.679541
v 2.057022 -1.897382 0.835970
v 1.732206 -1.947031 0.662682
v 1.866931 -1.940748 0.596816
v 2.000286 -1.934141 0.529965
v 2.132074 -1.927964 0.462713
v 2.162203 -1.907264 0.610816
v 1.838752 -1.945774 0.450921
v 1.970365 -1.946105 0.385226
v 2.100724 -1.946288 0.318719
v 2.230063 -1.945350 0.252128
v 2.262406 -1.923456 0.395518
v 1.939330 -1.944972 0.243413
v 2.068365 -1.948261 0.177723
v 2.196777 -1.952156 0.111818
v 2.324631 -1.957366 0.046470
v 2.358722 -1.944863 0.186128
v 2.035678 -1.946871 0.038021
v 2.163098 -1.952653 -0.026743
v 2.290000 -1.957980 -0.091094
v 2.416122 -1.962525 -0.154863
v 2.452062 -1.962590 -0.018090
v 2.129802 -1.950136 -0.164628
v 2.255511 -1.954115 -0.227943
v 2.379818 -1.957092 -0.291051
v 2.502312 -1.959709 -0.354720
v 2.541123 -1.968031 -0.218958
v 2.221416 -1.944107 -0.364904
v 2.343446 -1.944916 -0.427483
v 2.463284 -1.943371 -0.490594
v 2.580501 -1.936146 -0.555450
v 2.622535 -1.957832 -0.420634
v 2.307663 -1.922149 -0.563871
v 2.424470 -1.916367 -0.625981
v 2.538220 -1.903162 -0.688974
v 2.649229 -1.880517 -0.752791
v 2.694665 -1.918829 -0.622469
v 2.385033 -1.873971 -0.758996
v 2.495201 -1.855777 -0.819324
v 2.603214 -1.829507 -0.879171
v 2.708593 -1.792570 -0.937277
v 2.757603 -1.846803 -0.816548
v 2.451141 -1.792952 -0.943085
v 2.556019 -1.764388 -0.998478
v 2.658341 -1.725678 -1.050294
v 2.756323 -1.677157 -1.096563
v 2.810219 -1.744200 -0.991137
v 2.507616 -1.685226 -1.107551
v 2.606542 -1.646948 -1.153152
v 2.701102 -1.600816 -1.193576
v 2.791023 -1.549669 -1.230950
v 2.849569 -1.621136 -1.138123
v 2.554537 -1.558389 -1.246843
v 2.645706 -1.517201 -1.283827
v 2.732598 -1.472715 -1.318591
v 2.816023 -1.428109 -1.353289
v 2.877378 -1.498032 -1.268041
v 2.591199 -1.427391 -1.368146
v 2.674863 -1.390058 -1.400579
v 2.754668 -1.351843 -1.432150
v 2.829677 -1.315129 -1.465144
v 2.895623 -1.386407 -1.390673
v 2.617546 -1.298448 -1.475374
v 2.692611 -1.266596 -1.502979
v 2.762169 -1.236573 -1.530781
v 2.823560 -1.209833 -1.559791
v 2.897545 -1.283049 -1.500439
v 2.628314 -1.172262 -1.563988
v 2.691691 -1.148388 -1.586658
v 2.746997 -1.127646 -1.609623
v 2.796257 -1.108906 -1.635667
v 2.878531 -1.186955 -1.592148
v 2.619129 -1.049224 -1.631511
v 2.668752 -1.033533 -1.649979
v 2.712729 -1.018752 -1.670769
v 2.753342 -1.005052 -1.697471
v 2.844356 -1.092289 -1.669308
v 2.593161 -0.927541 -1.677707
v 2.632462 -0.916890 -1.694711
v 2.666637 -0.905899 -1.715863
v 2.696565 -0.895232 -1.743425
v 2.791494 -0.992641 -1.733183
v 2.564206 -0.807255 -1.703521
v 2.594474 -0.799140 -1.721768
v 2.618769 -0.790845 -1.745509
v 2.633650 -0.784039 -1.775556
v 2.719263 -0.886636 -1.778933
v 2.542275 -0.686819 -1.713621
v 2.561212 -0.680557 -1.737572
v 2.569562 -0.675811 -1.766710
v 2.566648 -0.673512 -1.799797
v 2.638845 -0.779584 -1.810455
v 2.522636 -0.565369 -1.723396
v 2.523020 -0.562723 -1.754501
v 2.512497 -0.562948 -1.787533
v 2.486178 -0.448783 -1.742462
v 2.471513 -0.449820 -1.776455
v 2.450572 -0.451180 -1.811926
v 2.494535 -0.564268 -1.822886
v 2.555878 -0.673387 -1.836108
v 2.471340 -0.567114 -1.860392
v 2.539662 -0.674872 -1.875955
v 2.627187 -0.777837 -1.892906
v 2.636415 -0.777582 -1.849175
v 2.737409 -0.878845 -1.915478
v 2.738792 -0.879052 -1.864041
v 2.732475 -0.881780 -1.819457
v 2.849662 -0.977943 -1.828842
v 2.824561 -0.983019 -1.778496
v 2.979506 -1.063347 -1.832137
v 2.939113 -1.068278 -1.770710
v 2.892799 -1.077833 -1.714400
v 3.042069 -1.137961 -1.750038
v 2.987570 -1.149877 -1.686285
v 2.932262 -1.167121 -1.633211
v 3.075516 -1.214360 -1.647278
v 3.016557 -1.233338 -1.588412
v 2.958354 -1.256365 -1.540062
v 3.099230 -1.295225 -1.532430
v 3.036248 -1.320027 -1.477973
v 2.969323 -1.350082 -1.431803
v 3.113621 -1.379356 -1.405859
v 3.040181 -1.411386 -1.353923
v 2.960808 -1.451635 -1.308479
v 3.110307 -1.468388 -1.268643
v 3.025440 -1.511138 -1.219867
v 2.938521 -1.563833 -1.177360
v 3.089157 -1.567779 -1.126233
v 2.999001 -1.625659 -1.081804
v 2.907155 -1.687296 -1.039125
v 3.058424 -1.682065 -0.981439
v 2.962928 -1.744971 -0.933009
v 2.862372 -1.800765 -0.877673
v 3.017355 -1.794836 -0.821133
v 2.913564 -1.847676 -0.758609
v 2.805956 -1.889340 -0.691139
v 2.964503 -1.887120 -0.635297
v 2.853944 -1.923800 -0.562566
v 2.739801 -1.947360 -0.490104
v 2.901593 -1.951031 -0.431296
v 2.784633 -1.967393 -0.356176
v 2.664278 -1.971815 -0.285455
v 2.828760 -1.979965 -0.220155
v 2.705122 -1.978121 -0.149145
v 2.579063 -1.970662 -0.082620
v 2.743665 -1.963700 -0.010347
v 2.615440 -1.954615 0.055988
v 2.487080 -1.947464 0.120915
v 2.649953 -1.930830 0.198087
v 2.520779 -1.923137 0.263230
v 2.391744 -1.921209 0.328943
v 2.552909 -1.900170 0.409833
v 2.423478 -1.898642 0.475695
v 2.293524 -1.901529 0.542716
v 2.453894 -1.878198 0.627810
v 2.323431 -1.881444 0.695622
v 2.191306 -1.888009 0.765081
v 2.352520 -1.863925 0.855931
v 2.219643 -1.871346 0.927371
v 2.084301 -1.882270 1.000783
v 2.247613 -1.857500 1.097715
v 2.111188 -1.869860 1.173812
v 1.972010 -1.884192 1.251243
v 2.137929 -1.858024 1.352239
v 1.997348 -1.871718 1.431572
v 1.854210 -1.883373 1.510769
v 2.022138 -1.853187 1.610807
v 1.877578 -1.861642 1.690211
v 1.731378 -1.866856 1.767617
v 1.900510 -1.827503 1.860764
v 1.753914 -1.827863 1.936458
v 1.607492 -1.824240 2.008771
v 1.778511 -1.771808 2.091418
v 1.634265 -1.760845 2.161265
v 1.492592 -1.744635 2.226563
v 1.667272 -1.677820 2.297560
v 1.530018 -1.652809 2.359611
v 1.394842 -1.623049 2.414419
v 1.574754 -1.541667 2.474394
v 1.442163 -1.504965 2.524034
v 1.306651 -1.465651 2.565636
v 1.493953 -1.371648 2.615527
v 1.357228 -1.328188 2.652407
v 1.214112 -1.281048 2.683531
v 1.410944 -1.177521 2.723325
v 1.263135 -1.126245 2.751044
v 1.113192 -1.071290 2.776570
v 1.315557 -0.957628 2.804141
v 1.157943 -0.896645 2.825130
v 1.016932 -0.849248 2.861337
v 1.206169 -0.706129 2.860817
v 1.063712 -0.664693 2.905473
v 0.934501 -0.627654 2.932464
v 1.117012 -0.478855 2.941464
v 0.985870 -0.449239 2.967927
v 0.846262 -0.430604 2.998690
v 1.039316 -0.279731 2.994292
v 0.893214 -0.267345 3.026125
v 0.731751 -0.258233 3.062887
v 0.940936 -0.113863 3.042316
v 0.767870 -0.109179 3.080414
v 0.596338 -0.103953 3.108266
v 0.806233 0.032700 3.084735
v 0.623559 0.034726 3.113338
v 0.453614 0.038347 3.122168
v 0.655137 0.173988 3.106930
v 0.473788 0.174046 3.117859
v 0.304949 0.177744 3.117261
v 0.496478 0.311977 3.103534
v 0.311140 0.312917 3.103796
v 0.163525 0.318750 3.097075
v 0.320837 0.443693 3.081846
v 0.165270 0.443219 3.075560
v 0.048165 0.439323 3.061631
v 0.171547 0.560727 3.047790
v 0.052584 0.552628 3.029399
v -0.053516 0.555959 3.056622
v 0.056779 0.667550 2.993926
v -0.052127 0.674723 3.014480
v -0.181430 0.678120 3.016197
v -0.053481 0.797581 2.961995
v -0.183353 0.805118 2.962349
v -0.354688 0.803525 2.953360
v -0.186032 0.930614 2.900829
v -0.348379 0.930568 2.889983
v -0.540375 0.914995 2.871102
v -0.343543 1.050710 2.820876
v -0.527072 1.038944 2.800135
v -0.703914 1.018636 2.772325
v -0.515445 1.156467 2.722374
v -0.689993 1.137635 2.693941
v -0.831087 1.116231 2.662901
v -0.673266 1.250741 2.607587
v -0.816377 1.231201 2.576733
v -0.928314 1.211525 2.538780
v -0.798293 1.342049 2.478365
v -0.916229 1.317870 2.438124
v -1.036692 1.311756 2.409065
v -0.905703 1.424156 2.329915
v -1.030379 1.413681 2.297785
v -1.163685 1.440996 2.294564
v -1.021449 1.511198 2.182355
v -1.157960 1.537191 2.178235
v -1.299623 1.553696 2.164125
v -1.150096 1.624019 2.060107
v -1.291995 1.639808 2.045749
v -1.438120 1.655418 2.032182
v -1.283887 1.719831 1.925255
v -1.428571 1.734284 1.910016
v -1.572167 1.741371 1.891295
v -1.418460 1.805697 1.784158
v -1.560330 1.811154 1.764636
v -1.701043 1.812075 1.742291
v -1.548151 1.876283 1.635245
v -1.687692 1.877876 1.613887
v -1.827034 1.883309 1.592110
v -1.674279 1.942723 1.483615
v -1.812065 1.948438 1.463230
v -1.950286 1.960714 1.443663
v -1.796919 2.007805 1.331538
v -1.933329 2.019427 1.312961
v -2.071146 2.035902 1.295023
v -1.916369 2.066301 1.178372
v -2.052581 2.082237 1.161289
v -2.191461 2.099712 1.144020
v -2.035432 2.105543 1.021292
v -2.173116 2.120697 1.004726
v -2.313993 2.131514 0.987359
v -2.157176 2.119433 0.859164
v -2.296520 2.128794 0.843401
v -2.438841 2.131054 0.827201
v -2.280171 2.140822 0.698395
v -2.422207 2.142726 0.684733
v -2.566954 2.139659 0.671061
v -2.407441 2.155884 0.542502
v -2.551970 2.152381 0.531624
v -2.698407 2.147892 0.520398
v -2.538194 2.152185 0.394259
v -2.684078 2.146867 0.385718
v -2.831358 2.145110 0.375739
v -2.671362 2.128291 0.257099
v -2.817588 2.126581 0.248565
v -2.965865 2.131013 0.237537
v -2.806075 2.087284 0.130184
v -2.952910 2.097780 0.116456
v -3.101675 2.102587 0.105279
v -2.942201 2.050434 0.000173
v -3.088648 2.055810 -0.010991
v -3.236077 2.051129 -0.017147
v -3.077380 2.001220 -0.124183
v -3.220166 1.995317 -0.128613
v -3.368294 1.976067 -0.127015
v -3.205571 1.943528 -0.240672
v -3.351100 1.921876 -0.236121
v -3.493878 1.899565 -0.232439
v -3.334392 1.868615 -0.344780
v -3.477167 1.844643 -0.338475
v -3.611883 1.800209 -0.316325
v -3.460812 1.785643 -0.440846
v -3.594832 1.737823 -0.413104
v -3.751176 1.759314 -0.440340
v -3.578298 1.690266 -0.523006
v -3.736147 1.675423 -0.522744
v -3.911876 1.720290 -0.576114
v -3.719991 1.592968 -0.602654
v -3.891403 1.643910 -0.663449
v -4.058201 1.652360 -0.681471
v -3.866772 1.563542 -0.746188
v -4.034988 1.574870 -0.760803
v -4.189609 1.576678 -0.775875
v -4.005834 1.495718 -0.837800
v -4.166090 1.500347 -0.852136
v -4.362194 1.489515 -0.873774
v -4.136901 1.424125 -0.927783
v -4.329453 1.413855 -0.945579
v -4.512506 1.402955 -0.956013
v -4.291292 1.337998 -1.015655
v -4.468912 1.322847 -1.020637
v -4.578338 1.316284 -1.020831
v -4.421606 1.239315 -1.083496
v -4.534633 1.228163 -1.079918
v -4.637932 1.215651 -1.079130
v -4.487576 1.139756 -1.135343
v -4.593728 1.124984 -1.136966
v -4.725513 1.107593 -1.159921
v -4.542308 1.034147 -1.186760
v -4.664052 1.014119 -1.204226
v -4.810233 0.992542 -1.235810
v -4.589092 0.918213 -1.244078
v -4.715983 0.896913 -1.272938
v -4.499609 0.813467 -1.279613
v -4.603244 0.792939 -1.304320
v -4.396603 0.695792 -1.311034
v -4.476360 0.677691 -1.327858
v -4.278392 0.561625 -1.340757
v -4.342515 0.545698 -1.346728
v -4.397064 0.530147 -1.367821
v -4.217947 0.411815 -1.357566
v -4.261938 0.396647 -1.367325
v -4.295864 0.381668 -1.388588
v -4.439774 0.510976 -1.400052
v -4.320693 0.365136 -1.417091
v -4.468392 0.485695 -1.438077
v -4.199468 0.254621 -1.369913
v -4.222754 0.241966 -1.392901
v -4.143589 0.127807 -1.344370
v -4.169528 0.118759 -1.365437
v -4.113060 0.004323 -1.314350
v -4.145316 -0.003042 -1.337685
v -4.092365 -0.119648 -1.286945
v -4.131834 -0.123616 -1.312900
v -4.162360 -0.126526 -1.345301
v -4.120377 -0.243907 -1.291808
v -4.159012 -0.243372 -1.324773
v -4.185876 -0.242297 -1.366145
v -4.156477 -0.360700 -1.303762
v -4.191492 -0.355660 -1.345260
v -4.209147 -0.352404 -1.395929
v -4.196926 -0.475237 -1.318467
v -4.224132 -0.467874 -1.368146
v -4.229902 -0.462558 -1.427974
v -4.248270 -0.601116 -1.327403
v -4.266669 -0.583203 -1.392509
v -4.208546 -0.611801 -1.280772
v -4.234871 -0.759813 -1.221467
v -4.175283 -0.760347 -1.191386
v -4.201473 -0.874838 -1.126154
v -4.268846 -0.879491 -1.148433
v -4.159331 -0.619721 -1.244650
v -4.102718 -0.627148 -1.213426
v -4.111017 -0.760973 -1.164545
v -4.155304 -0.483843 -1.279538
v -4.104458 -0.492158 -1.247564
v -4.046917 -0.500056 -1.219543
v -4.039670 -0.632839 -1.185338
v -4.110838 -0.365676 -1.271486
v -4.058691 -0.370516 -1.244248
v -4.000209 -0.374385 -1.218754
v -3.982980 -0.505875 -1.193138
v -4.074308 -0.244191 -1.264796
v -4.022031 -0.243788 -1.241288
v -3.962566 -0.241747 -1.218984
v -3.934997 -0.375976 -1.193511
v -4.046719 -0.115489 -1.267197
v -3.993545 -0.108983 -1.251407
v -3.934135 -0.100831 -1.239981
v -3.899312 -0.236678 -1.199126
v -4.073911 0.011620 -1.299551
v -4.027111 0.020902 -1.291796
v -3.972734 0.031430 -1.289105
v -3.911829 0.044510 -1.287575
v -3.870472 -0.090801 -1.231091
v -4.067846 0.149903 -1.329741
v -4.018494 0.163143 -1.333453
v -3.961417 0.177387 -1.337840
v -3.897107 0.191058 -1.338521
v -3.844470 0.056279 -1.283034
v -4.079629 0.295844 -1.359564
v -4.024936 0.311837 -1.368731
v -3.962084 0.326453 -1.375281
v -3.886183 0.341466 -1.376064
v -3.822007 0.203006 -1.334429
v -4.106950 0.445663 -1.371774
v -4.039117 0.463436 -1.383534
v -3.955838 0.482149 -1.390089
v -3.853153 0.500698 -1.386561
v -3.793800 0.355193 -1.369987
v -4.123571 0.597226 -1.365615
v -4.025220 0.618407 -1.377579
v -3.906365 0.640742 -1.376534
v -3.778251 0.661898 -1.359946
v -3.738569 0.517123 -1.371753
v -4.096672 0.746814 -1.347084
v -3.956380 0.767521 -1.349123
v -3.811505 0.788695 -1.331316
v -3.686148 0.802588 -1.303103
v -3.659694 0.674119 -1.332986
v -4.010202 0.883503 -1.311251
v -3.846155 0.898145 -1.293875
v -3.708251 0.908028 -1.265583
v -3.607757 0.904488 -1.228448
v -3.587421 0.798226 -1.256401
v -3.888891 0.996966 -1.251035
v -3.733452 0.997497 -1.225240
v -3.625069 0.993866 -1.202392
v -3.539146 0.988265 -1.194354
v -3.516961 0.901232 -1.235852
v -3.768909 1.081303 -1.179936
v -3.646893 1.070679 -1.162947
v -3.557236 1.057836 -1.145283
v -3.469485 1.065549 -1.172332
v -3.448704 0.983745 -1.217620
v -3.676433 1.147193 -1.114345
v -3.575550 1.123172 -1.091079
v -3.483395 1.141569 -1.123299
v -3.373703 1.152192 -1.145477
v -3.356817 1.067609 -1.201665
v -3.596435 1.199702 -1.035736
v -3.494897 1.218906 -1.064240
v -3.381514 1.234823 -1.082173
v -3.229245 1.252585 -1.104596
v -3.212377 1.163481 -1.178529
v -3.506812 1.300352 -0.992496
v -3.386074 1.317972 -1.007459
v -3.238573 1.336760 -1.023051
v -3.061217 1.346164 -1.044447
v -3.038947 1.260924 -1.134557
v -3.391503 1.402583 -0.920768
v -3.245779 1.419462 -0.932779
v -3.081372 1.427387 -0.949253
v -2.920748 1.418651 -0.971742
v -2.894986 1.337891 -1.069975
v -3.254918 1.501794 -0.836784
v -3.101501 1.507266 -0.851612
v -2.948486 1.497931 -0.872488
v -2.806414 1.477043 -0.888302
v -2.783140 1.398576 -0.990706
v -3.123471 1.587092 -0.754479
v -2.977829 1.577597 -0.773690
v -2.831589 1.555139 -0.784154
v -2.694576 1.537335 -0.790307
v -2.679402 1.463056 -0.903684
v -3.005518 1.660874 -0.672844
v -2.853086 1.638472 -0.679842
v -2.704925 1.607074 -0.671064
v -2.569874 1.644728 -0.711525
v -2.568648 1.561959 -0.825310
v -2.874722 1.727747 -0.575321
v -2.703356 1.672459 -0.550472
v -2.571550 1.722960 -0.598948
v -2.447812 1.735358 -0.611661
v -2.446342 1.655742 -0.725169
v -2.728309 1.765837 -0.445204
v -2.574309 1.781761 -0.470748
v -2.450637 1.811071 -0.498675
v -2.325448 1.823700 -0.511707
v -2.321519 1.745331 -0.624970
v -2.587737 1.831578 -0.336253
v -2.456669 1.881758 -0.378921
v -2.329160 1.897897 -0.394791
v -2.202978 1.900435 -0.403395
v -2.197108 1.824835 -0.520977
v -2.464032 1.928754 -0.244156
v -2.334441 1.959792 -0.269876
v -2.207321 1.964182 -0.277743
v -2.084179 1.947261 -0.274313
v -2.077186 1.883826 -0.403463
v -2.341826 2.009246 -0.136661
v -2.211291 2.014331 -0.143935
v -2.086329 1.998477 -0.138047
v -1.980711 1.974853 -0.122228
v -1.979846 1.919638 -0.265323
v -2.217806 2.062455 -0.006981
v -2.087533 2.046281 -0.001057
v -1.972396 2.023800 0.015932
v -1.858276 2.006764 0.040542
v -1.867172 1.954557 -0.103989
v -2.092795 2.090616 0.137074
v -1.966456 2.069505 0.151287
v -1.846632 2.051808 0.173782
v -1.710934 2.029685 0.198842
v -1.707533 1.976894 0.066891
v -1.969067 2.105781 0.289900
v -1.842507 2.088708 0.306577
v -1.713567 2.075406 0.325247
v -1.580384 2.081993 0.332680
v -1.565981 2.043946 0.198319
v -1.847889 2.111814 0.445987
v -1.719486 2.103424 0.459561
v -1.590901 2.103941 0.471130
v -1.462677 2.107338 0.481528
v -1.451034 2.088189 0.336697
v -1.729574 2.108765 0.605237
v -1.600842 2.107589 0.618561
v -1.471968 2.110783 0.632236
v -1.342558 2.114921 0.646992
v -1.335137 2.114007 0.493969
v -1.611480 2.099167 0.770542
v -1.481309 2.102969 0.786077
v -1.350672 2.106755 0.802221
v -1.219604 2.112126 0.819148
v -1.212766 2.120360 0.663091
v -1.491686 2.096346 0.940055
v -1.359618 2.100824 0.957228
v -1.226901 2.105871 0.974678
v -1.093876 2.106687 0.992222
v -1.088354 2.114679 0.836702
v -1.369142 2.089007 1.107896
v -1.234473 2.089984 1.125265
v -1.099425 2.088647 1.142562
v -0.964427 2.086267 1.160169
v -0.960873 2.107302 1.010230
v -1.241945 2.050402 1.268689
v -1.105047 2.046702 1.285816
v -0.968068 2.044081 1.303491
v -0.831008 2.044248 1.322160
v -0.829447 2.087882 1.178594
v -1.111063 1.988969 1.423491
v -0.972293 1.986168 1.441287
v -0.833328 1.986659 1.460604
v -0.693876 1.990778 1.481242
v -0.693478 2.048227 1.341761
v -0.977698 1.920623 1.575208
v -0.837386 1.922164 1.595249
v -0.696418 1.928591 1.617104
v -0.554530 1.936601 1.639733
v -0.553551 1.997269 1.502391
v -0.843985 1.854508 1.727317
v -0.702258 1.863014 1.749837
v -0.559188 1.872911 1.773545
v -0.415473 1.877662 1.796293
v -0.411743 1.940545 1.661526
v -0.711449 1.790318 1.878439
v -0.567698 1.801422 1.903072
v -0.423144 1.806018 1.925996
v -0.278869 1.801464 1.945229
v -0.271471 1.873587 1.815671
v -0.579465 1.722547 2.028779
v -0.433938 1.727411 2.052249
v -0.289212 1.723731 2.071483
v -0.144034 1.713527 2.086792
v -0.133971 1.791205 1.960997
v -0.447009 1.646259 2.177733
v -0.301206 1.642985 2.196915
v -0.155384 1.632800 2.211671
v -0.008113 1.610562 2.213778
v 0.002691 1.690400 2.091954
v -0.313239 1.559224 2.323064
v -0.165783 1.554242 2.338137
v -0.018082 1.532302 2.340150
v 0.131752 1.528377 2.352366
v 0.141483 1.615920 2.234425
v -0.174217 1.468176 2.462875
v -0.027425 1.446847 2.463749
v 0.122844 1.441300 2.471023
v 0.269432 1.463089 2.498407
v 0.280975 1.545024 2.378131
v -0.036787 1.352915 2.576598
v 0.107276 1.358302 2.591039
v 0.256179 1.372205 2.608313
v 0.412501 1.380553 2.620496
v 0.422232 1.472728 2.515745
v 0.092707 1.260088 2.689808
v 0.242290 1.273017 2.703617
v 0.403648 1.281240 2.713645
v 0.571806 1.282914 2.723844
v 0.575015 1.383680 2.632421
v 0.229564 1.165366 2.784821
v 0.396001 1.174125 2.794860
v 0.570691 1.175384 2.804332
v 0.755123 1.166457 2.810131
v 0.749691 1.276093 2.731960
v 0.388489 1.060129 2.865453
v 0.569621 1.061941 2.873433
v 0.760134 1.053722 2.876791
v 0.945627 1.035376 2.874846
v 0.936338 1.146566 2.811211
v 0.565943 0.942965 2.932167
v 0.761270 0.937810 2.932803
v 0.951364 0.922607 2.927498
v 1.101245 0.900530 2.926446
v 1.096457 1.012027 2.876346
v 0.756454 0.817862 2.979835
v 0.951012 0.805545 2.971190
v 1.103057 0.784106 2.966988
v 1.220715 0.754635 2.961106
v 1.221335 0.874283 2.925047
v 0.943425 0.682906 3.006187
v 1.100334 0.661630 2.998528
v 1.218701 0.630929 2.984875
v 1.331962 0.604604 3.017823
v 1.337676 0.732219 2.989070
v 1.091830 0.537440 3.021274
v 1.214014 0.505454 2.999032
v 1.324912 0.474250 3.037601
v 1.461938 0.439129 3.045705
v 1.478469 0.574396 3.027009
v 1.206114 0.380180 3.020817
v 1.315286 0.342929 3.046435
v 1.440291 0.302791 3.052404
v 1.609093 0.268010 3.040205
v 1.646834 0.409111 3.035935
v 1.302537 0.217435 3.043076
v 1.416282 0.172015 3.046596
v 1.567422 0.130774 3.030426
v 1.761324 0.095054 2.984296
v 1.803808 0.237396 2.997737
v 1.393397 0.050735 3.031872
v 1.532889 0.001062 3.010950
v 1.718200 -0.045241 2.962068
v 1.886683 -0.079873 2.900648
v 1.924652 0.062935 2.924936
v 1.505187 -0.128911 2.983622
v 1.678079 -0.186172 2.933796
v 1.845367 -0.227051 2.875387
v 1.991005 -0.263224 2.826328
v 2.030354 -0.112515 2.848961
v 1.640739 -0.334995 2.904284
v 1.802035 -0.380916 2.853470
v 1.951314 -0.421300 2.808930
v 2.083813 -0.457227 2.755285
v 2.131592 -0.297732 2.782283
v 1.756399 -0.542058 2.834548
v 1.909307 -0.586490 2.794477
v 2.047145 -0.627958 2.743138
v 2.179119 -0.684936 2.715450
v 2.223182 -0.509447 2.733626
v 1.859840 -0.761382 2.778125
v 2.002721 -0.803195 2.728522
v 2.134843 -0.858372 2.695578
v 2.258539 -0.917500 2.664623
v 2.309365 -0.748982 2.697581
v 1.945843 -0.979393 2.702273
v 2.080809 -1.026700 2.662286
v 2.205461 -1.078852 2.621544
v 2.325137 -1.134715 2.578343
v 2.380151 -0.975114 2.628720
v 2.015704 -1.191256 2.611256
v 2.145584 -1.238172 2.562189
v 2.269269 -1.286202 2.509648
v 2.388852 -1.328866 2.451663
v 2.442236 -1.184281 2.525554
v 2.083508 -1.388822 2.484319
v 2.213623 -1.425433 2.424853
v 2.340533 -1.456084 2.362714
v 2.468612 -1.481595 2.297563
v 2.509913 -1.364857 2.389998
v 2.164805 -1.543393 2.326987
v 2.299733 -1.562646 2.260861
v 2.435552 -1.578897 2.192857
v 2.573248 -1.592667 2.123024
v 2.602101 -1.503336 2.229634
v 2.266772 -1.650592 2.145019
v 2.407487 -1.659225 2.073925
v 2.547284 -1.665972 2.002870
v 2.684636 -1.668878 1.931422
v 2.711293 -1.600893 2.052393
v 2.381584 -1.724165 1.939485
v 2.521366 -1.724587 1.866331
v 2.657661 -1.723281 1.793086
v 2.790104 -1.720649 1.717625
v 2.818406 -1.669073 1.859113
v 2.494740 -1.768749 1.714125
v 2.629570 -1.763986 1.638597
v 2.760996 -1.759626 1.561673
v 2.890246 -1.755536 1.482587
v 2.919721 -1.717376 1.639311
v 2.600561 -1.792899 1.472287
v 2.731162 -1.788022 1.395434
v 2.860348 -1.785202 1.318094
v 2.989862 -1.785994 1.241467
v 3.019243 -1.753391 1.403032
v 2.701170 -1.809570 1.224073
v 2.830466 -1.809147 1.149725
v 2.960332 -1.813759 1.076696
v 3.091560 -1.825014 1.005412
v 3.120745 -1.792471 1.167159
v 2.800928 -1.829803 0.981138
v 2.931069 -1.838065 0.911320
v 3.062494 -1.853159 0.842036
v 3.195684 -1.873604 0.770416
v 3.224333 -1.842608 0.933995
v 2.902111 -1.859838 0.747575
v 3.033880 -1.877433 0.679308
v 3.167607 -1.898524 0.606818
v 3.303626 -1.918342 0.524282
v 3.331446 -1.895764 0.691029
v 3.005183 -1.898564 0.519481
v 3.139003 -1.918069 0.445652
v 3.274017 -1.933759 0.360366
v 3.408684 -1.939809 0.259880
v 3.441319 -1.931559 0.426298
v 3.108054 -1.934059 0.288382
v 3.240531 -1.943902 0.201179
v 3.371183 -1.942262 0.100883
v 3.499997 -1.924157 -0.006833
v 3.542774 -1.930929 0.147304
v 3.202631 -1.950597 0.047593
v 3.328584 -1.940179 -0.050137
v 3.452200 -1.913603 -0.150757
v 3.573624 -1.868759 -0.246000
v 3.627371 -1.887685 -0.113061
v 3.281507 -1.935425 -0.193230
v 3.400081 -1.900277 -0.285463
v 3.516134 -1.848624 -0.370239
v 3.631201 -1.786856 -0.448036
v 3.693973 -1.811134 -0.334436
v 3.345043 -1.885682 -0.412997
v 3.456106 -1.827531 -0.488303
v 3.566276 -1.763715 -0.558049
v 3.680108 -1.713287 -0.633668
v 3.748933 -1.733275 -0.529618
v 3.394832 -1.797033 -0.602330
v 3.501144 -1.732948 -0.666678
v 3.612214 -1.686068 -0.737777
v 3.730696 -1.671744 -0.823657
v 3.801376 -1.696707 -0.724158
v 3.437345 -1.693258 -0.774053
v 3.546171 -1.651172 -0.842064
v 3.659815 -1.637911 -0.923240
v 3.769206 -1.635803 -1.013779
v 3.847668 -1.675769 -0.919903
v 3.480364 -1.615078 -0.945555
v 3.587066 -1.600380 -1.022573
v 3.688190 -1.592024 -1.107183
v 3.783640 -1.576631 -1.194900
v 3.872045 -1.626855 -1.108143
v 3.511132 -1.558862 -1.120151
v 3.604011 -1.544590 -1.199364
v 3.692612 -1.525238 -1.281149
v 3.778686 -1.499308 -1.366746
v 3.874546 -1.552430 -1.286783
v 3.516907 -1.494394 -1.289427
v 3.599513 -1.473224 -1.366809
v 3.681381 -1.447284 -1.447274
v 3.765586 -1.416755 -1.531639
v 3.865590 -1.467904 -1.456887
v 3.505446 -1.421071 -1.450693
v 3.583602 -1.396129 -1.527469
v 3.664892 -1.367926 -1.607518
v 3.485571 -1.345548 -1.605464
v 3.563671 -1.320688 -1.683022
v 3.647349 -1.291319 -1.763783
v 3.750331 -1.335371 -1.691278
v 3.852850 -1.381435 -1.620448
v 3.954934 -1.429881 -1.552371
v 3.838949 -1.290965 -1.778481
v 3.941628 -1.333403 -1.713349
v 4.044669 -1.378251 -1.652147
v 4.147850 -1.425895 -1.594175
v 4.056630 -1.480812 -1.487099
v 4.027086 -1.264043 -1.806191
v 4.129512 -1.304479 -1.750402
v 4.233032 -1.347738 -1.698215
v 4.337175 -1.392841 -1.649698
v 4.250871 -1.475848 -1.539257
v 4.203763 -1.201868 -1.835778
v 4.306364 -1.239069 -1.787720
v 4.410612 -1.278028 -1.743946
v 4.515999 -1.317837 -1.704095
v 4.441900 -1.439866 -1.604891
v 4.363039 -1.098763 -1.851017
v 4.466257 -1.130132 -1.810179
v 4.571135 -1.161910 -1.773983
v 4.677732 -1.192883 -1.742340
v 4.622556 -1.357303 -1.668813
v 4.502555 -0.957530 -1.847519
v 4.606060 -0.979615 -1.812695
v 4.711368 -1.000799 -1.783285
v 4.817957 -1.020490 -1.759064
v 4.786048 -1.222146 -1.715048
v 4.617099 -0.779444 -1.819668
v 4.719645 -0.787983 -1.790247
v 4.823639 -0.794648 -1.767579
v 4.929036 -0.799835 -1.750652
v 4.926122 -1.037370 -1.740236
v 4.700858 -0.561286 -1.766381
v 4.802228 -0.553762 -1.744491
v 4.904967 -0.545674 -1.727500
v 5.008390 -0.538468 -1.712585
v 5.035765 -0.804556 -1.737447
v 4.756922 -0.306830 -1.700125
v 4.855702 -0.286542 -1.679441
v 4.955932 -0.270180 -1.660750
v 5.057981 -0.258791 -1.643947
v 5.113012 -0.534143 -1.698937
v 4.785646 -0.030190 -1.614981
v 4.883970 -0.006256 -1.592172
v 4.985953 0.009378 -1.572960
v 5.091671 0.016677 -1.557942
v 5.162829 -0.253257 -1.630083
v 4.802595 0.250729 -1.511052
v 4.907588 0.271670 -1.486668
v 5.012433 0.277948 -1.460694
v 5.119615 0.278822 -1.466785
v 5.200540 0.017952 -1.550909
v 4.832997 0.519062 -1.390819
v 4.939471 0.523772 -1.375336
v 5.042093 0.512208 -1.357694
v 5.151651 0.504018 -1.382153
v 5.233794 0.270275 -1.473631
v 4.873054 0.738778 -1.272042
v 4.977957 0.723458 -1.266881
v 5.082908 0.712538 -1.271084
v 5.206688 0.705909 -1.294409
v 5.277411 0.492817 -1.396566
v 4.925696 0.914118 -1.134389
v 5.033369 0.900806 -1.142281
v 5.152216 0.896135 -1.168244
v 5.293101 0.887515 -1.191909
v 5.348512 0.696745 -1.313362
v 4.997650 1.076793 -1.012410
v 5.113882 1.060087 -1.023859
v 5.249379 1.055227 -1.053742
v 5.401670 1.041815 -1.074191
v 5.444625 0.874535 -1.210330
v 5.091068 1.192329 -0.877196
v 5.218783 1.197973 -0.909638
v 5.370827 1.188747 -0.930370
v 5.530910 1.170900 -0.945840
v 5.558614 1.021885 -1.088918
v 5.207215 1.313643 -0.760781
v 5.357072 1.312883 -0.780075
v 5.516302 1.298772 -0.794382
v 5.672016 1.268900 -0.805057
v 5.684893 1.141723 -0.956047
v 5.358949 1.417821 -0.619572
v 5.514115 1.405393 -0.634798
v 5.667181 1.376071 -0.647557
v 5.805560 1.335275 -0.656335
v 5.807425 1.228706 -0.811067
v 5.519251 1.494701 -0.470291
v 5.669764 1.465887 -0.485907
v 5.812275 1.422539 -0.495671
v 5.949763 1.369472 -0.494567
v 5.925470 1.259651 -0.636865
v 5.682866 1.541768 -0.320255
v 5.830495 1.500655 -0.331130
v 5.976290 1.454985 -0.336628
v 6.126264 1.413824 -0.340721
v 6.099556 1.329761 -0.496754
v 5.852219 1.550423 -0.162603
v 6.001331 1.505734 -0.171102
v 6.150998 1.465201 -0.179425
v 6.301818 1.432610 -0.190148
v 6.278712 1.383944 -0.349861
v 6.025163 1.526710 -0.003247
v 6.175076 1.485853 -0.013937
v 6.325456 1.450370 -0.025080
v 6.477282 1.420648 -0.036308
v 6.452979 1.408200 -0.202571
v 6.202382 1.485556 0.154663
v 6.353417 1.447506 0.142793
v 6.505898 1.414843 0.131873
v 6.659369 1.384625 0.121599
v 6.630393 1.393639 -0.046865
v 6.383761 1.414967 0.305608
v 6.536801 1.379585 0.293631
v 6.690466 1.347873 0.283374
v 6.843729 1.314931 0.272875
v 6.813213 1.352757 0.111220
v 6.568280 1.316776 0.448175
v 6.722707 1.287058 0.437813
v 6.875430 1.256718 0.428753
v 7.024959 1.221964 0.416946
v 6.994668 1.278192 0.260340
v 6.756542 1.206250 0.587500
v 6.909982 1.179791 0.580273
v 7.057355 1.146484 0.569987
v 7.199627 1.104689 0.552595
v 7.170323 1.179683 0.400305
v 6.950356 1.086733 0.728992
v 7.094116 1.053059 0.718169
v 7.232430 1.009329 0.697911
v 7.361984 0.951080 0.662854
v 7.336438 1.053700 0.525935
v 7.137558 0.928725 0.849529
v 7.271554 0.879494 0.821864
v 7.396091 0.826364 0.787765
v 7.516405 0.771508 0.744866
v 7.493516 0.897236 0.626895
v 7.317862 0.728860 0.925650
v 7.435720 0.682295 0.892701
v 7.547930 0.634869 0.853709
v 7.678841 0.614505 0.837751
v 7.657697 0.745982 0.728076
v 7.475462 0.524220 0.971472
v 7.576364 0.489169 0.938743
v 7.696459 0.470359 0.922735
v 7.824811 0.442776 0.886223
v 7.809842 0.584515 0.801725
v 7.601305 0.335055 0.998169
v 7.712931 0.314065 0.978769
v 7.839150 0.288925 0.946203
v 7.965859 0.254218 0.898622
v 7.952802 0.410105 0.841065
v 7.730042 0.144542 1.006158
v 7.853418 0.116130 0.974350
v 7.975426 0.078349 0.924229
v 8.082890 0.029787 0.855217
v 8.077938 0.208496 0.833920
v 7.864583 -0.075247 0.970443
v 7.980927 -0.116562 0.919276
v 8.084335 -0.165081 0.850678
v 8.178816 -0.222351 0.769093
v 8.178232 -0.027378 0.770637
v 7.982358 -0.325103 0.889843
v 8.083771 -0.376923 0.824562
v 8.179220 -0.435092 0.749402
v 8.276152 -0.494317 0.677155
v 8.273932 -0.282129 0.690235
v 8.083790 -0.601123 0.783413
v 8.180458 -0.660558 0.715046
v 8.278784 -0.717258 0.648967
v 8.384904 -0.764344 0.606011
v 8.381660 -0.545179 0.630945
v 8.182467 -0.887229 0.669347
v 8.281510 -0.935423 0.608948
v 8.388158 -0.975348 0.568863
v 8.502127 -1.001943 0.546982
v 8.498698 -0.800161 0.584092
v 8.283725 -1.135778 0.558730
v 8.390996 -1.164979 0.520787
v 8.505294 -1.180281 0.498632
v 8.622149 -1.186721 0.479861
v 8.618890 -1.017507 0.529467
v 8.393189 -1.325733 0.462028
v 8.508033 -1.332952 0.438579
v 8.624984 -1.330715 0.418150
v 8.742510 -1.331240 0.395495
v 8.740339 -1.192351 0.459844
v 8.510050 -1.459257 0.366386
v 8.626902 -1.451815 0.343367
v 8.743912 -1.449009 0.318432
v 8.860774 -1.453552 0.288231
v 8.861085 -1.337359 0.367576
v 8.627238 -1.552192 0.256491
v 8.743980 -1.547164 0.229543
v 8.859815 -1.551962 0.198805
v 8.975829 -1.565800 0.168231
v 8.978880 -1.465854 0.255449
v 8.741982 -1.629162 0.132039
v 8.857482 -1.634833 0.102716
v 8.972342 -1.650581 0.075272
v 9.087991 -1.673634 0.054814
v 9.092989 -1.585633 0.147654
v 8.852375 -1.704119 0.001866
v 8.966648 -1.722224 -0.022649
v 9.081207 -1.747575 -0.042387
v 9.196398 -1.775117 -0.056488
v 9.204635 -1.699400 0.042454
v 8.957265 -1.782390 -0.125503
v 9.070950 -1.809050 -0.144535
v 9.184970 -1.837531 -0.159606
v 9.299577 -1.863428 -0.171567
v 9.312716 -1.800418 -0.066459
v 9.056753 -1.858869 -0.252913
v 9.170095 -1.887175 -0.269075
v 9.283880 -1.912509 -0.282544
v 9.398399 -1.932211 -0.294107
v 9.414870 -1.883191 -0.181994
v 9.152868 -1.923624 -0.384819
v 9.266791 -1.946059 -0.399830
v 9.381543 -1.963772 -0.412634
v 9.497283 -1.978277 -0.424258
v 9.513839 -1.947891 -0.305087
v 9.249741 -1.963710 -0.521474
v 9.365494 -1.976614 -0.535786
v 9.482378 -1.988115 -0.548110
v 9.600403 -2.000605 -0.559808
v 9.614323 -1.993213 -0.435960
v 9.351141 -1.971523 -0.660527
v 9.469628 -1.977118 -0.673447
v 9.589169 -1.985102 -0.684668
v 9.709831 -1.997126 -0.695943
v 9.719822 -2.015336 -0.572004
v 9.459106 -1.946642 -0.796407
v 9.580697 -1.949164 -0.806435
v 9.702872 -1.956764 -0.815824
v 9.825740 -1.972961 -0.826768
v 9.831716 -2.013829 -0.708370
v 9.575090 -1.894555 -0.921589
v 9.699100 -1.896993 -0.927903
v 9.823060 -1.910752 -0.936348
v 9.947533 -1.931725 -0.947919
v 9.949584 -1.993388 -0.839621
v 9.698375 -1.821165 -1.030625
v 9.823779 -1.831038 -1.035273
v 9.948961 -1.851164 -1.044945
v 10.075089 -1.873234 -1.058141
v 10.073302 -1.953083 -0.961320
v 9.826745 -1.736492 -1.123852
v 9.953058 -1.753786 -1.131153
v 10.079761 -1.774134 -1.144950
v 10.207930 -1.789516 -1.161520
v 10.202779 -1.888601 -1.072732
v 9.958334 -1.640283 -1.208375
v 10.086055 -1.658975 -1.223777
v 10.214958 -1.671836 -1.243294
v 10.345158 -1.679579 -1.260200
v 10.337517 -1.798048 -1.177089
v 10.093065 -1.527416 -1.295888
v 10.223008 -1.537701 -1.318482
v 10.353987 -1.544503 -1.336429
v 10.485574 -1.548766 -1.346014
v 10.476434 -1.683343 -1.271327
v 10.231690 -1.387972 -1.387532
v 10.363457 -1.393853 -1.405779
v 10.495317 -1.400566 -1.413695
v 10.627021 -1.410057 -1.413293
v 10.617380 -1.554661 -1.349052
v 10.373114 -1.230614 -1.468515
v 10.505178 -1.240773 -1.474214
v 10.636880 -1.254458 -1.470185
v 10.768255 -1.271509 -1.462643
v 10.758481 -1.423043 -1.410517
v 10.514732 -1.073436 -1.526355
v 10.646574 -1.090473 -1.518776
v 10.778030 -1.111769 -1.506276
v 10.909237 -1.133199 -1.500678
v 10.899438 -1.291038 -1.461318
v 10.655798 -0.923400 -1.556729
v 10.787517 -0.946439 -1.540549
v 10.918972 -0.969910 -1.531178
v 11.050120 -0.991375 -1.541115
v 11.040197 -1.154241 -1.510700
v 10.796507 -0.780299 -1.563412
v 10.928390 -0.804359 -1.552632
v 11.059859 -0.825775 -1.563578
v 11.190694 -0.846320 -1.590423
v 11.180726 -1.013007 -1.564711
v 10.937325 -0.642311 -1.563068
v 11.069252 -0.663361 -1.576447
v 11.200539 -0.681416 -1.606465
v 11.331264 -0.697823 -1.631483
v 11.321198 -0.864189 -1.614774
v 11.078167 -0.507404 -1.577184
v 11.210212 -0.522395 -1.609551
v 11.341265 -0.537054 -1.634715
v 11.471750 -0.554236 -1.645135
v 11.461686 -0.714685 -1.643818
v 11.219610 -0.371654 -1.598018
v 11.351026 -0.384986 -1.622014
v 11.481656 -0.402542 -1.631154
v 11.611565 -0.422965 -1.629952
v 11.601748 -0.573592 -1.645078
v 11.360393 -0.243002 -1.592956
v 11.491157 -0.261243 -1.600427
v 11.621133 -0.282422 -1.598676
v 11.750106 -0.306735 -1.587993
v 11.740749 -0.446307 -1.619774
v 11.500026 -0.131148 -1.553107
v 11.629964 -0.153063 -1.550154
v 11.758955 -0.177420 -1.538968
v 11.885823 -0.206607 -1.515945
v 11.877164 -0.333824 -1.566446
v 11.638228 -0.035836 -1.484767
v 11.767206 -0.061396 -1.472023
v 11.893920 -0.091809 -1.447461
v 12.015575 -0.120905 -1.425395
v 12.007971 -0.233894 -1.494656
v 11.774217 0.041980 -1.387855
v 11.900867 0.009865 -1.361644
v 12.023065 -0.022497 -1.340035
v 12.141980 -0.039948 -1.348836
v 12.133739 -0.137870 -1.432854
v 11.906471 0.096589 -1.261501
v 12.029805 0.063399 -1.242269
v 12.150675 0.044663 -1.251470
v 12.271723 0.037001 -1.281298
v 12.262075 -0.048544 -1.379788
v 12.035780 0.137487 -1.136464
v 12.158885 0.118886 -1.145019
v 12.281814 0.110498 -1.171786
v 12.405411 0.101560 -1.200339
v 12.394680 0.026293 -1.310696
v 12.165947 0.183027 -1.033966
v 12.291152 0.173679 -1.055394
v 12.416440 0.165207 -1.081194
v 12.542609 0.152860 -1.106335
v 12.530598 0.088465 -1.226225
v 12.299029 0.226235 -0.935296
v 12.426815 0.216390 -0.956306
v 12.554865 0.203271 -0.979186
v 12.683478 0.185449 -1.001136
v 12.670165 0.136712 -1.129307
v 12.435741 0.253409 -0.827878
v 12.565605 0.239625 -0.846922
v 12.695170 0.219758 -0.867325
v 12.824355 0.194133 -0.885141
v 12.813140 0.160728 -1.017929
v 12.573400 0.258874 -0.712853
v 12.703432 0.238526 -0.731284
v 12.831928 0.213311 -0.750156
v 12.958714 0.187945 -0.766001
v 12.952874 0.164969 -0.898051
v 12.709077 0.237897 -0.596974
v 12.837252 0.214037 -0.616024
v 12.963348 0.191436 -0.633619
v 13.087831 0.174954 -0.646623
v 13.084116 0.168629 -0.777929
v 12.841654 0.193073 -0.486214
v 12.967749 0.172003 -0.504693
v 13.092395 0.157077 -0.518683
v 13.216549 0.148990 -0.527375
v 13.211595 0.166242 -0.655070
v 12.972709 0.130190 -0.382836
v 13.098357 0.115025 -0.397957
v 13.223731 0.106074 -0.407467
v 13.349344 0.099486 -0.414516
v 13.340708 0.144497 -0.533384
v 13.105821 0.050250 -0.286999
v 13.233280 0.039500 -0.297553
v 13.360684 0.032676 -0.305425
v 13.488276 0.025608 -0.316296
v 13.475437 0.093454 -0.423228
v 13.244458 -0.046394 -0.198960
v 13.374393 -0.053698 -0.207634
v 13.503709 -0.060832 -0.220073
v 13.631705 -0.069096 -0.240830
v 13.615549 0.016993 -0.333304
v 13.390003 -0.157096 -0.122082
v 13.520919 -0.163255 -0.136349
v 13.649593 -0.171183 -0.160344
v 13.775804 -0.180888 -0.193686
v 13.758545 -0.079909 -0.269260
v 13.538858 -0.280414 -0.066364
v 13.667716 -0.287291 -0.094148
v 13.793071 -0.295220 -0.131778
v 13.915854 -0.304812 -0.173000
v 13.900214 -0.191842 -0.230706
v 13.684230 -0.415502 -0.043885
v 13.808416 -0.421704 -0.085841
v 13.929561 -0.429311 -0.130508
v 14.049711 -0.436704 -0.167250
v 14.037788 -0.314777 -0.208613
v 13.819944 -0.560231 -0.057099
v 13.939702 -0.564471 -0.104580
v 14.058606 -0.568392 -0.141514
v 14.179096 -0.572120 -0.159017
v 14.170975 -0.443222 -0.188292
v 13.945258 -0.706093 -0.094945
v 14.063735 -0.706519 -0.131058
v 14.184262 -0.707290 -0.144416
v 14.307504 -0.709199 -0.142576
v 14.302053 -0.576010 -0.161688
v 14.065311 -0.847222 -0.133880
v 14.186653 -0.845968 -0.143663
v 14.310621 -0.845697 -0.138837
v 14.435237 -0.846945 -0.138752
v 14.431727 -0.712078 -0.142269
v 14.186905 -0.985660 -0.154985
v 14.311830 -0.984309 -0.150348
v 14.437074 -0.983740 -0.150857
v 14.561251 -0.984075 -0.162958
v 14.559040 -0.849351 -0.149462
v 14.311344 -1.119830 -0.174910
v 14.437325 -1.117492 -0.176895
v 14.562119 -1.115893 -0.189752
v 14.685145 -1.114770 -0.214203
v 14.683874 -0.985565 -0.185700
v 14.436193 -1.246521 -0.215148
v 14.561661 -1.242864 -0.229219
v 14.685347 -1.239664 -0.254245
v 14.807482 -1.238006 -0.286374
v 14.806507 -1.114848 -0.247282
v 14.560019 -1.364246 -0.280007
v 14.684432 -1.359351 -0.305214
v 14.807595 -1.357113 -0.334903
v 14.931190 -1.360479 -0.356231
v 14.929683 -1.240525 -0.312703
v 14.682582 -1.475165 -0.365951
v 14.806880 -1.473311 -0.392246
v 14.931922 -1.478136 -0.408386
v 15.058953 -1.491625 -0.407035
v 15.056693 -1.371670 -0.359153
v 14.805172 -1.583637 -0.457717
v 14.931749 -1.591549 -0.468637
v 15.060195 -1.606723 -0.464015
v 15.189674 -1.622181 -0.452647
v 15.187297 -1.506613 -0.395606
v 14.930642 -1.697710 -0.536345
v 15.060431 -1.714527 -0.529399
v 15.191066 -1.731475 -0.518530
v 15.321341 -1.741931 -0.514551
v 15.319009 -1.633532 -0.446941
v 15.060073 -1.816270 -0.602361
v 15.191831 -1.833658 -0.592101
v 15.323129 -1.843299 -0.589011
v 15.453459 -1.844489 -0.595935
v 15.450694 -1.744423 -0.521192
v 15.192203 -1.925454 -0.672095
v 15.324598 -1.934298 -0.669293
v 15.455984 -1.934464 -0.675858
v 15.586326 -1.929289 -0.688011
v 15.582799 -1.840636 -0.609220
v 15.326168 -2.014655 -0.754300
v 15.458592 -2.013310 -0.760058
v 15.589942 -2.006844 -0.770883
v 15.720578 -2.000972 -0.779060
v 15.716022 -1.925247 -0.697998
v 15.461481 -2.079389 -0.846869
v 15.593760 -2.071411 -0.855992
v 15.725252 -2.063966 -0.862463
v 15.856487 -2.062500 -0.860410
v 15.851048 -2.001175 -0.778553
v 15.597812 -2.122907 -0.941126
v 15.730055 -2.114415 -0.945675
v 15.861908 -2.111509 -0.942280
v 15.993489 -2.113522 -0.931331
v 15.987597 -2.066126 -0.850539
v 15.734749 -2.151935 -1.026332
v 15.867071 -2.147780 -1.021561
v 15.999020 -2.148491 -1.009876
v 16.130444 -2.149870 -0.996392
v 16.124638 -2.116447 -0.918540
v 15.871659 -2.171533 -1.096299
v 16.003885 -2.170895 -1.084171
v 16.135588 -2.171401 -1.070484
v 16.266577 -2.167561 -1.060001
v 16.261160 -2.147189 -0.986459
v 16.007673 -2.180065 -1.152872
v 16.139658 -2.179258 -1.139522
v 16.271069 -2.175243 -1.128970
v 16.401905 -2.166340 -1.122399
v 16.396961 -2.159013 -1.054399
v 16.142344 -2.172858 -1.202679
v 16.274284 -2.168303 -1.192616
v 16.405802 -2.160295 -1.185569
v 16.536903 -2.149275 -1.178976
v 16.532351 -2.154694 -1.117722
v 16.276056 -2.146121 -1.250482
v 16.408411 -2.138815 -1.243432
v 16.540361 -2.129362 -1.235457
v 16.671997 -2.120364 -1.222944
v 16.667831 -2.139082 -1.169398
v 16.409740 -2.101645 -1.296040
v 16.542639 -2.093827 -1.286954
v 16.675056 -2.086737 -1.271939
v 16.807203 -2.082227 -1.249963
v 16.803570 -2.114475 -1.204542
v 16.543888 -2.043546 -1.333924
v 16.677099 -2.038868 -1.316379
v 16.809736 -2.035680 -1.290989
v 16.942268 -2.035390 -1.260228
v 16.939426 -2.081047 -1.222963
v 16.678362 -1.977978 -1.356986
v 16.811409 -1.976595 -1.327945
v 16.944128 -1.977734 -1.293250
v 17.077150 -1.980301 -1.257300
v 17.075167 -2.037097 -1.227855
v 16.812582 -1.907018 -1.361874
v 16.945330 -1.909532 -1.322857
v 17.078327 -1.913449 -1.282896
v 17.212410 -1.917136 -1.247153
v 17.211058 -1.982989 -1.224164
v 16.946234 -1.831746 -1.350298
v 17.079029 -1.836808 -1.305830
v 17.213154 -1.841877 -1.267093
v 17.349335 -1.844930 -1.238115
v 17.348019 -1.919066 -1.218533
v 17.079506 -1.750349 -1.327146
v 17.213551 -1.756066 -1.285088
v 17.350340 -1.760241 -1.255997
v 17.489380 -1.761274 -1.237851
v 17.487194 -1.845162 -1.217387
v 17.213661 -1.658978 -1.301347
v 17.351192 -1.663388 -1.272652
v 17.491667 -1.664480 -1.258291
v 17.631870 -1.663256 -1.245075
v 17.628464 -1.760344 -1.221275
v 17.351587 -1.553310 -1.286981
v 17.493732 -1.553292 -1.277456
v 17.635038 -1.551398 -1.268125
v 17.771646 -1.549480 -1.245062
v 17.768501 -1.662039 -1.221099
v 17.494734 -1.432321 -1.292035
v 17.636621 -1.428523 -1.285508
v 17.772871 -1.425402 -1.262945
v 17.903267 -1.423618 -1.224640
v 17.902481 -1.548367 -1.206234
v 17.635237 -1.303065 -1.292318
v 17.770716 -1.298416 -1.269055
v 17.900867 -1.295534 -1.231778
v 18.026627 -1.295001 -1.183701
v 18.028610 -1.423839 -1.173800
v 17.764725 -1.171314 -1.261785
v 17.894640 -1.166988 -1.225232
v 18.021105 -1.165111 -1.180408
v 18.146612 -1.163974 -1.133567
v 18.150736 -1.295298 -1.132171
v 17.884899 -1.040827 -1.205844
v 18.011841 -1.037333 -1.163236
v 18.138519 -1.033989 -1.120288
v 18.269497 -1.030400 -1.087822
v 18.275663 -1.162409 -1.096510
v 17.999126 -0.913161 -1.133317
v 18.126415 -0.908838 -1.092146
v 18.258701 -0.902553 -1.062669
v 18.393017 -0.896338 -1.037584
v 18.402241 -1.026147 -1.060832
v 18.110741 -0.789864 -1.050494
v 18.243248 -0.781470 -1.020937
v 18.378901 -0.772291 -0.997616
v 18.509640 -0.766274 -0.964839
v 18.522520 -0.891720 -1.004252
v 18.224417 -0.670987 -0.965235
v 18.359907 -0.659897 -0.940553
v 18.492437 -0.651108 -0.910622
v 18.619848 -0.645463 -0.873824
v 18.635586 -0.761271 -0.927006
v 18.337839 -0.561527 -0.871947
v 18.471313 -0.550810 -0.843368
v 18.600702 -0.543225 -0.809056
v 18.725433 -0.540923 -0.767442
v 18.743162 -0.643505 -0.831493
v 18.448309 -0.466152 -0.769841
v 18.578978 -0.456505 -0.736584
v 18.705502 -0.453532 -0.696497
v 18.827181 -0.459445 -0.647117
v 18.845552 -0.545978 -0.716620
v 18.556110 -0.385874 -0.661113
v 18.684021 -0.381817 -0.622053
v 18.807665 -0.388278 -0.575233
v 18.925781 -0.405682 -0.516850
v 18.943277 -0.474810 -0.585606
v 18.661556 -0.323817 -0.546767
v 18.787214 -0.331431 -0.502683
v 18.907806 -0.349987 -0.448519
v 19.022665 -0.376858 -0.381340
v 19.038200 -0.431176 -0.445773
v 18.765703 -0.283344 -0.430857
v 18.889038 -0.303867 -0.381156
v 19.006788 -0.331123 -0.318729
v 19.121157 -0.358560 -0.248793
v 19.134596 -0.405247 -0.307911
v 18.869631 -0.266619 -0.315655
v 18.990469 -0.294056 -0.258310
v 19.107517 -0.319758 -0.192270
v 19.225515 -0.342438 -0.130321
v 19.236935 -0.381626 -0.184315
v 18.973471 -0.266467 -0.200102
v 19.093391 -0.291086 -0.138243
v 19.213398 -0.310992 -0.078598
v 19.337345 -0.329078 -0.032293
v 19.347479 -0.359853 -0.082153
v 19.078102 -0.273010 -0.085974
v 19.200342 -0.291317 -0.028889
v 19.326004 -0.307162 0.016044
v 19.456566 -0.322855 0.045607
v 19.465736 -0.343495 -0.000712
v 19.186090 -0.285059 0.019086
v 19.313892 -0.300578 0.062361
v 19.446316 -0.313883 0.090585
v 19.582804 -0.326897 0.109463
v 19.590664 -0.335620 0.066812
v 19.301064 -0.308326 0.106093
v 19.435474 -0.319630 0.133174
v 19.574175 -0.331078 0.150494
v 19.715233 -0.343150 0.168927
v 19.721577 -0.340126 0.129861
v 19.424604 -0.339691 0.172183
v 19.565218 -0.348635 0.188611
v 19.708401 -0.359451 0.205614
v 19.852257 -0.372028 0.228881
v 19.857216 -0.356095 0.193208
v 19.556520 -0.379181 0.222436
v 19.701479 -0.389176 0.238571
v 19.846680 -0.399327 0.261175
v 19.991711 -0.410253 0.282090
v 19.996300 -0.383004 0.250132
v 19.694605 -0.429479 0.267080
v 19.840885 -0.438688 0.288906
v 19.986528 -0.448973 0.309672
v 20.132063 -0.459340 0.313563
v 20.137365 -0.421279 0.287118
v 19.834932 -0.487941 0.311704
v 19.980732 -0.497489 0.331597
v 20.125795 -0.506799 0.334854
v 20.270140 -0.516136 0.313712
v 20.277582 -0.469821 0.294983
v 19.974501 -0.554277 0.347403
v 20.118601 -0.562021 0.349643
v 20.261597 -0.570126 0.327211
v 20.402643 -0.582235 0.286848
v 20.413057 -0.531407 0.277120
v 20.110952 -0.624128 0.357733
v 20.252262 -0.630239 0.334733
v 20.391537 -0.639257 0.292196
v 20.527756 -0.655436 0.249460
v 20.540516 -0.601718 0.248506
v 20.242815 -0.697748 0.336188
v 20.380112 -0.702406 0.293048
v 20.514687 -0.713506 0.247075
v 20.645649 -0.733120 0.217535
v 20.660166 -0.680885 0.223153
v 20.368656 -0.772137 0.289026
v 20.501518 -0.777469 0.241298
v 20.631248 -0.791920 0.209027
v 20.757227 -0.814723 0.196494
v 20.772715 -0.761506 0.205844
v 20.488825 -0.850437 0.231463
v 20.617172 -0.858143 0.197566
v 20.742138 -0.875331 0.184590
v 20.863113 -0.898545 0.184133
v 20.878986 -0.843135 0.195143
v 20.604589 -0.933895 0.182907
v 20.728481 -0.944685 0.170288
v 20.848658 -0.961522 0.171108
v 20.963757 -0.981967 0.176917
v 20.978867 -0.925649 0.188586
v 20.718004 -1.021466 0.153816
v 20.837553 -1.032181 0.156383
v 20.952084 -1.045402 0.163797
v 21.058607 -1.062681 0.172506
v 21.071180 -1.005931 0.184377
v 20.831591 -1.106355 0.140374
v 20.945984 -1.113964 0.149675
v 21.051968 -1.123122 0.160073
v 20.946772 -1.182643 0.135400
v 21.053402 -1.182794 0.148113
v 20.953705 -1.243334 0.122009
v 21.061485 -1.234464 0.137447
v 21.157623 -1.221728 0.153065
v 21.237612 -1.202277 0.168702
v 21.073551 -1.280532 0.127777
v 21.171072 -1.261180 0.145500
v 21.254259 -1.236288 0.162862
v 21.321007 -1.206761 0.179402
v 21.298422 -1.172567 0.183971
v 21.186266 -1.298245 0.137521
v 21.271849 -1.270821 0.156092
v 21.343052 -1.239307 0.173638
v 21.401033 -1.207101 0.189313
v 21.373301 -1.173349 0.194538
v 21.290712 -1.303852 0.148196
v 21.365475 -1.271027 0.166438
v 21.427532 -1.236799 0.182432
v 21.480185 -1.203476 0.195507
v 21.450300 -1.173728 0.202722
v 21.386972 -1.298864 0.157527
v 21.452175 -1.261949 0.173702
v 21.506784 -1.223699 0.186783
v 21.474102 -1.281569 0.163215
v 21.529799 -1.238032 0.176726
v 21.571196 -1.193183 0.188682
v 21.589008 -1.142373 0.202696
v 21.549017 -1.247725 0.165247
v 21.588863 -1.196553 0.178589
v 21.606264 -1.140089 0.194432
v 21.596243 -1.083620 0.211911
v 21.577459 -1.091239 0.218207
v 21.603704 -1.197932 0.166187
v 21.620813 -1.136843 0.183121
v 21.613918 -1.075801 0.201654
v 21.633514 -1.133267 0.168630
v 21.628054 -1.068872 0.187179
v 21.599445 -1.005612 0.204606
v 21.583185 -1.016497 0.217801
v 21.563505 -1.028857 0.226554
v 21.532637 -0.958281 0.229992
v 21.512215 -0.975032 0.236132
v 21.489424 -0.993071 0.237816
v 21.541426 -1.041786 0.230623
v 21.465321 -1.014954 0.235574
v 21.517237 -1.059142 0.230552
v 21.439548 -1.039211 0.229983
v 21.489178 -1.079948 0.226647
v 21.410936 -1.067619 0.221562
v 21.455881 -1.107478 0.218923
v 21.378773 -1.101478 0.210745
v 21.417131 -1.138955 0.207948
v 21.342764 -1.137584 0.198089
v 21.330139 -1.063753 0.210752
v 21.302671 -1.101585 0.199260
v 21.265814 -1.024979 0.207728
v 21.245152 -1.066657 0.197145
v 21.184093 -0.989746 0.202040
v 21.166840 -1.033544 0.191766
v 21.087147 -0.956028 0.195110
v 21.201998 -0.950152 0.211316
v 21.104122 -0.912267 0.204625
v 20.995539 -0.877263 0.198667
v 21.121593 -0.874267 0.213072
v 21.012211 -0.833105 0.207435
v 20.895353 -0.795716 0.204241
v 21.029041 -0.794304 0.214930
v 20.911524 -0.752675 0.211828
v 20.788322 -0.714582 0.213038
v 20.927504 -0.712705 0.217619
v 20.803516 -0.670616 0.218274
v 20.674414 -0.632416 0.226215
v 20.818148 -0.629700 0.220616
v 20.687880 -0.587664 0.226375
v 20.552650 -0.553686 0.243933
v 20.700371 -0.548851 0.222283
v 20.563606 -0.512668 0.235181
v 20.422148 -0.486159 0.262492
v 20.572704 -0.476699 0.221217
v 20.429609 -0.448970 0.242632
v 20.283630 -0.431252 0.270925
v 20.435366 -0.422742 0.217235
v 20.288374 -0.404598 0.241387
v 20.141678 -0.394110 0.256230
v 20.291414 -0.390078 0.207936
v 20.144827 -0.379459 0.221491
v 20.000036 -0.367708 0.215490
v 20.146788 -0.378875 0.185707
v 20.002975 -0.366635 0.179182
v 19.861555 -0.353646 0.156010
v 20.005114 -0.378680 0.143070
v 19.865234 -0.364531 0.118222
v 19.727169 -0.349239 0.089578
v 19.868446 -0.387502 0.080078
v 19.732359 -0.371926 0.048479
v 19.597874 -0.357157 0.022693
v 19.737217 -0.404679 0.006062
v 19.604658 -0.389403 -0.022994
v 19.474319 -0.375791 -0.048727
v 19.611336 -0.430149 -0.070499
v 19.482704 -0.416583 -0.099092
v 19.357315 -0.400809 -0.134090
v 19.491148 -0.464392 -0.151483
v 19.367292 -0.449366 -0.188893
v 19.248358 -0.429743 -0.240671
v 19.377434 -0.504656 -0.245734
v 19.260109 -0.486264 -0.299745
v 19.147919 -0.459747 -0.369102
v 19.271851 -0.550200 -0.360244
v 19.161400 -0.525106 -0.431972
v 19.053652 -0.497882 -0.511419
v 19.174837 -0.604309 -0.494403
v 19.068773 -0.579407 -0.576555
v 18.960083 -0.558432 -0.653330
v 19.083057 -0.676204 -0.637648
v 18.975712 -0.658734 -0.716296
v 18.862186 -0.647098 -0.780475
v 18.989178 -0.771155 -0.769965
v 18.876293 -0.761255 -0.834158
v 18.758034 -0.758679 -0.885061
v 18.887749 -0.885661 -0.875353
v 18.769842 -0.883478 -0.925950
v 18.647867 -0.886328 -0.967440
v 18.778774 -1.013603 -0.953772
v 18.656864 -1.016323 -0.994733
v 18.531410 -1.021543 -1.029530
v 18.663069 -1.147873 -1.008967
v 18.536913 -1.153320 -1.041041
v 18.407274 -1.158753 -1.068721
v 18.539600 -1.283854 -1.039521
v 18.408905 -1.290315 -1.062973
v 18.277925 -1.294522 -1.090610
v 18.408096 -1.418119 -1.045812
v 18.277517 -1.423244 -1.073509
v 18.151619 -1.424659 -1.118319
v 18.275963 -1.545814 -1.049785
v 18.150700 -1.548309 -1.096723
v 18.027899 -1.548506 -1.153915
v 18.149277 -1.658871 -1.072883
v 18.025848 -1.660193 -1.129836
v 17.899824 -1.660902 -1.182158
v 18.023602 -1.755257 -1.106310
v 17.896606 -1.756742 -1.157548
v 17.764872 -1.758686 -1.196316
v 17.893448 -1.837503 -1.134400
v 17.761301 -1.840323 -1.172581
v 17.625278 -1.843208 -1.198453
v 17.757786 -1.910388 -1.149475
v 17.622150 -1.914510 -1.175869
v 17.484961 -1.917992 -1.196433
v 17.618696 -1.976223 -1.152003
v 17.482307 -1.981032 -1.173536
v 17.346155 -1.983676 -1.196286
v 17.478783 -2.033958 -1.147021
v 17.343367 -2.037824 -1.169958
v 17.208803 -2.038877 -1.196979
v 17.339350 -2.081275 -1.138252
v 17.205278 -2.082358 -1.164390
v 17.072018 -2.081607 -1.193464
v 17.200338 -2.113548 -1.125740
v 17.067541 -2.113007 -1.153358
v 16.935339 -2.112415 -1.180685
v 17.061676 -2.130086 -1.107468
v 16.929995 -2.129435 -1.132967
v 16.798790 -2.132212 -1.154332
v 16.923471 -2.132245 -1.080151
v 16.792896 -2.135370 -1.099034
v 16.662605 -2.143422 -1.111220
v 16.786083 -2.125393 -1.039049
v 16.656458 -2.134310 -1.048163
v 16.526848 -2.146843 -1.051906
v 16.649632 -2.113409 -0.980936
v 16.520596 -2.126622 -0.981755
v 16.391180 -2.139115 -0.982106
v 16.513777 -2.094543 -0.908078
v 16.384802 -2.107436 -0.906332
v 16.255108 -2.115143 -0.909312
v 16.377956 -2.063494 -0.828179
v 16.248547 -2.070180 -0.829973
v 16.118378 -2.070449 -0.838382
v 16.241693 -2.013598 -0.750001
v 16.111855 -2.012293 -0.757985
v 15.981530 -2.006599 -0.769630
v 16.105024 -1.940549 -0.679441
v 15.975260 -1.933148 -0.691156
v 15.845578 -1.926843 -0.699282
v 15.968814 -1.847209 -0.617920
v 15.839980 -1.839263 -0.625150
v 15.711453 -1.837173 -0.621551
v 15.834065 -1.738855 -0.558016
v 15.706644 -1.737851 -0.551233
v 15.579044 -1.741411 -0.535851
v 15.701425 -1.629773 -0.487509
v 15.574818 -1.633994 -0.468980
v 15.447451 -1.636938 -0.452794
v 15.569910 -1.520406 -0.409165
v 15.443346 -1.522569 -0.392636
v 15.315785 -1.518941 -0.387714
v 15.438275 -1.402214 -0.341209
v 15.311480 -1.398275 -0.338430
v 15.183872 -1.385852 -0.347958
v 15.306310 -1.274413 -0.298417
v 15.179604 -1.262863 -0.309950
v 15.053606 -1.249519 -0.320324
v 15.174675 -1.137979 -0.281266
v 15.049893 -1.125812 -0.290769
v 14.927455 -1.118013 -0.278561
v 15.045748 -1.000428 -0.271233
v 14.924598 -0.992176 -0.254109
v 14.804706 -0.987775 -0.218820
v 14.921347 -0.864349 -0.240022
v 14.802016 -0.857496 -0.202770
v 14.681456 -0.852945 -0.170104
v 14.798553 -0.728721 -0.201876
v 14.677832 -0.722013 -0.171067
v 14.555412 -0.716344 -0.151478
v 14.672975 -0.593178 -0.189432
v 14.550150 -0.586297 -0.171058
v 14.426249 -0.580436 -0.162485
v 14.543550 -0.462393 -0.206980
v 14.418901 -0.455440 -0.198649
v 14.294362 -0.449648 -0.195429
v 14.410182 -0.339492 -0.248510
v 14.284658 -0.332347 -0.242968
v 14.160407 -0.324272 -0.232014
v 14.273784 -0.225924 -0.302803
v 14.148196 -0.216261 -0.289374
v 14.024000 -0.204333 -0.264746
v 14.135484 -0.121847 -0.359002
v 14.009560 -0.107626 -0.334371
v 13.884291 -0.092975 -0.302244
v 13.995778 -0.028058 -0.415885
v 13.869024 -0.010226 -0.386452
v 13.742295 0.005932 -0.357133
v 13.855734 0.051704 -0.481863
v 13.728486 0.070601 -0.456809
v 13.601783 0.084545 -0.436702
v 13.717676 0.111118 -0.567247
v 13.591094 0.128077 -0.551154
v 13.465533 0.138575 -0.540179
v 13.584156 0.144996 -0.676197
v 13.459249 0.156652 -0.667429
v 13.335052 0.162836 -0.660979
v 13.457169 0.147047 -0.803272
v 13.332724 0.153416 -0.795502
v 13.208640 0.158001 -0.787281
v 13.333852 0.119049 -0.932304
v 13.207615 0.125145 -0.919361
v 13.080611 0.140023 -0.908108
v 13.206493 0.080994 -1.046334
v 13.075356 0.099487 -1.033510
v 12.944043 0.128970 -1.026967
v 13.069049 0.049174 -1.153316
v 12.933387 0.080865 -1.150998
v 12.800102 0.113371 -1.145605
v 12.923243 0.021178 -1.268858
v 12.788257 0.051716 -1.265612
v 12.657701 0.072947 -1.249763
v 12.777797 -0.023148 -1.376019
v 12.647031 -0.003345 -1.359309
v 12.519632 0.012247 -1.335886
v 12.637978 -0.092759 -1.454348
v 12.510227 -0.076363 -1.431299
v 12.384828 -0.060058 -1.408407
v 12.502281 -0.176529 -1.510431
v 12.376440 -0.159222 -1.489955
v 12.253374 -0.147177 -1.463455
v 12.369238 -0.270580 -1.554696
v 12.245844 -0.258862 -1.529600
v 12.126244 -0.249821 -1.500675
v 12.239394 -0.381612 -1.577508
v 12.119390 -0.374148 -1.550396
v 12.000262 -0.359666 -1.545542
v 12.113386 -0.507625 -1.581815
v 11.992660 -0.494408 -1.577968
v 11.868382 -0.471316 -1.598664
v 11.985247 -0.636418 -1.593792
v 11.859556 -0.617113 -1.613945
v 11.731149 -0.594710 -1.635173
v 11.850814 -0.771231 -1.614637
v 11.721644 -0.751989 -1.634937
v 11.591775 -0.732586 -1.644927
v 11.712078 -0.913814 -1.621111
v 11.581905 -0.897524 -1.629936
v 11.451648 -0.881824 -1.628273
v 11.572111 -1.065339 -1.603444
v 11.441492 -1.050272 -1.600540
v 11.311026 -1.033489 -1.587451
v 11.431796 -1.214877 -1.565528
v 11.301180 -1.197291 -1.552735
v 11.170838 -1.176282 -1.532126
v 11.291938 -1.353217 -1.512519
v 11.161327 -1.331091 -1.492579
v 11.030475 -1.311478 -1.472347
v 11.152201 -1.476576 -1.444310
v 11.021006 -1.456422 -1.424604
v 10.889771 -1.438308 -1.412619
v 11.011869 -1.591289 -1.367000
v 10.880381 -1.576180 -1.354581
v 10.748942 -1.563323 -1.349962
v 10.871459 -1.701774 -1.287736
v 10.739834 -1.691890 -1.281100
v 10.608152 -1.686450 -1.277258
v 10.731622 -1.807138 -1.204305
v 10.599898 -1.803472 -1.197530
v 10.468356 -1.801108 -1.189213
v 10.593617 -1.902692 -1.109834
v 10.462406 -1.900378 -1.099409
v 10.331982 -1.896688 -1.086968
v 10.459850 -1.977961 -1.001365
v 10.329834 -1.974769 -0.988636
v 10.200756 -1.967290 -0.975202
v 10.331614 -2.029307 -0.880719
v 10.202690 -2.023579 -0.867144
v 10.075166 -2.011807 -0.853414
v 10.208334 -2.055235 -0.750150
v 10.080781 -2.046293 -0.735977
v 9.955155 -2.031938 -0.721935
v 10.089807 -2.056271 -0.613802
v 9.964347 -2.046305 -0.599294
v 9.840946 -2.031391 -0.585192
v 9.976655 -2.034442 -0.476809
v 9.853700 -2.023115 -0.462305
v 9.732982 -2.009151 -0.448524
v 9.869505 -1.990171 -0.343866
v 9.749022 -1.977523 -0.329687
v 9.630631 -1.962880 -0.316684
v 9.767112 -1.925809 -0.218256
v 9.648298 -1.912904 -0.204728
v 9.531018 -1.899297 -0.192689
v 9.665728 -1.846843 -0.100514
v 9.547294 -1.834776 -0.086931
v 9.429714 -1.819714 -0.075716
v 9.561957 -1.758748 0.014324
v 9.442180 -1.743909 0.026747
v 9.322805 -1.724190 0.034964
v 9.451588 -1.654063 0.125847
v 9.329769 -1.633854 0.132547
v 9.210610 -1.610138 0.137506
v 9.333859 -1.529676 0.222500
v 9.214627 -1.505977 0.225259
v 9.097446 -1.484095 0.233736
v 9.216964 -1.387621 0.301664
v 9.101409 -1.366887 0.309432
v 8.982089 -1.350410 0.333887
v 9.104823 -1.234911 0.372189
v 8.984925 -1.217241 0.399803
v 8.861061 -1.202187 0.434326
v 8.987464 -1.066548 0.452439
v 8.860825 -1.046347 0.487424
v 8.737810 -1.031619 0.511735
v 8.860586 -0.872227 0.527787
v 8.735333 -0.848287 0.550365
v 8.615690 -0.826144 0.567393
v 8.733581 -0.650928 0.575393
v 8.613166 -0.620472 0.592380
v 8.495790 -0.587618 0.609664
v 8.612005 -0.414914 0.603389
v 8.494269 -0.376535 0.621995
v 8.379053 -0.334419 0.641409
v 8.493925 -0.177713 0.617954
v 8.376967 -0.139589 0.634287
v 8.271163 -0.088068 0.684053
v 8.374907 0.033689 0.607617
v 8.267548 0.084927 0.657291
v 8.175918 0.149884 0.750276
v 8.262863 0.239322 0.610659
v 8.170518 0.308524 0.704294
v 8.069208 0.366772 0.783874
v 8.161751 0.448536 0.634578
v 8.056689 0.508042 0.707324
v 7.937568 0.549543 0.758480
v 8.041377 0.630178 0.610349
v 7.920234 0.674020 0.657052
v 7.792179 0.713018 0.697256
v 7.900343 0.781684 0.539991
v 7.770628 0.823638 0.576047
v 7.633533 0.859957 0.602722
v 7.746562 0.913706 0.441727
v 7.610107 0.955561 0.468797
v 7.473173 1.002642 0.497298
v 7.588422 1.034568 0.328225
v 7.450524 1.083196 0.353806
v 7.311736 1.132706 0.378716
v 7.427114 1.142379 0.203828
v 7.285970 1.190016 0.225158
v 7.142141 1.236527 0.244475
v 7.258922 1.225405 0.067266
v 7.113750 1.271771 0.084516
v 6.965071 1.315772 0.099325
v 7.084231 1.282173 -0.079713
v 6.935357 1.325055 -0.067078
v 6.783627 1.362617 -0.056689
v 6.907408 1.310774 -0.232737
v 6.757148 1.351548 -0.223858
v 6.605135 1.383862 -0.214282
v 6.732706 1.312922 -0.386534
v 6.582207 1.346475 -0.377802
v 6.430547 1.367941 -0.365300
v 6.562542 1.273865 -0.539970
v 6.410516 1.294332 -0.526862
v 6.256619 1.293489 -0.500128
v 6.396733 1.213739 -0.688395
v 6.238785 1.217225 -0.664533
v 6.077778 1.238454 -0.652577
v 6.225579 1.125943 -0.823839
v 6.065600 1.118723 -0.791534
v 5.930995 1.179829 -0.808565
v 6.064131 1.014046 -0.942266
v 5.933972 1.058885 -0.952941
v 5.817366 1.102711 -0.958428
v 5.942824 0.920007 -1.082042
v 5.832946 0.959480 -1.095216
v 5.706841 0.994430 -1.096567
v 5.852712 0.799629 -1.218342
v 5.737935 0.827133 -1.220762
v 5.597927 0.853556 -1.219255
v 5.774390 0.642662 -1.326749
v 5.647148 0.663542 -1.328268
v 5.498901 0.684417 -1.327118
v 5.696814 0.459754 -1.415139
v 5.562274 0.469849 -1.415691
v 5.416435 0.482527 -1.409861
v 5.615384 0.246427 -1.488144
v 5.487951 0.251165 -1.485283
v 5.357997 0.258337 -1.480030
v 5.547213 0.006240 -1.549569
v 5.429962 0.008973 -1.547166
v 5.313258 0.014651 -1.547492
v 5.490557 -0.264682 -1.607521
v 5.379085 -0.255179 -1.611679
v 5.269844 -0.252096 -1.619338
v 5.437558 -0.544860 -1.661971
v 5.326901 -0.534842 -1.673499
v 5.218995 -0.532498 -1.686146
v 5.367473 -0.822916 -1.700425
v 5.254617 -0.812969 -1.713742
v 5.144139 -0.808621 -1.725864
v 5.263042 -1.074819 -1.698204
v 5.148030 -1.063625 -1.711561
v 5.035843 -1.051793 -1.725055
v 5.121842 -1.288702 -1.653786
v 5.007448 -1.270321 -1.671630
v 4.895850 -1.248402 -1.691726
v 4.951657 -1.457767 -1.582873
v 4.839941 -1.428580 -1.608418
v 4.730480 -1.394870 -1.637156
v 4.760080 -1.573415 -1.491757
v 4.652683 -1.531896 -1.526397
v 4.546964 -1.487023 -1.564109
v 4.557552 -1.631538 -1.391912
v 4.455526 -1.580516 -1.438091
v 4.353446 -1.528065 -1.487194
v 4.355381 -1.644358 -1.304469
v 4.257180 -1.589201 -1.363657
v 4.157567 -1.534293 -1.424373
v 4.158673 -1.631413 -1.242612
v 4.062637 -1.575829 -1.312597
v 3.964759 -1.521045 -1.383904
v 3.968347 -1.606556 -1.207091
v 4.059817 -1.659940 -1.127961
v 3.957721 -1.674890 -1.021046
v 4.148686 -1.710667 -1.049181
v 4.040652 -1.717336 -0.934023
v 3.924131 -1.707643 -0.825965
v 4.121203 -1.746109 -0.847231
v 3.999171 -1.725175 -0.732701
v 3.872505 -1.711411 -0.624943
v 4.072243 -1.738094 -0.639955
v 3.942352 -1.727401 -0.526104
v 3.815960 -1.755664 -0.424268
v 4.009378 -1.745624 -0.424943
v 3.880005 -1.780297 -0.314657
v 3.753436 -1.835364 -0.213852
v 3.940565 -1.805365 -0.196420
v 3.808730 -1.857706 -0.082830
v 3.676329 -1.903508 0.030753
v 3.859403 -1.875861 0.060857
v 3.719823 -1.913394 0.186824
v 3.580173 -1.931949 0.311582
v 3.758594 -1.915397 0.353144
v 3.613070 -1.923786 0.483309
v 3.470534 -1.915009 0.597251
v 3.644054 -1.904700 0.657454
v 3.498767 -1.887734 0.768209
v 3.359392 -1.864901 0.857840
v 3.527095 -1.849360 0.936243
v 3.388005 -1.825265 1.021039
v 3.253289 -1.805619 1.095049
v 3.416015 -1.778251 1.178240
v 3.281649 -1.763129 1.250816
v 3.149453 -1.755221 1.325186
v 3.308331 -1.715572 1.399761
v 3.177217 -1.712443 1.477332
v 3.048109 -1.714072 1.558475
v 3.203963 -1.662520 1.621884
v 3.076360 -1.665318 1.704427
v 2.948597 -1.668118 1.784396
v 3.104481 -1.604927 1.838702
v 2.977679 -1.605697 1.914077
v 2.846839 -1.604139 1.983324
v 3.009398 -1.529857 2.029042
v 2.878355 -1.524839 2.092144
v 2.740529 -1.517699 2.159112
v 2.915666 -1.428127 2.190930
v 2.776773 -1.413729 2.255252
v 2.638789 -1.394503 2.325390
v 2.822436 -1.284492 2.340567
v 2.688091 -1.261903 2.409136
v 2.561512 -1.227545 2.469331
v 2.749214 -1.104987 2.477427
v 2.624374 -1.069389 2.533326
v 2.501402 -1.025271 2.582605
v 2.693053 -0.895563 2.581169
v 2.567557 -0.853056 2.624215
v 2.438388 -0.804532 2.664207
v 2.630495 -0.678015 2.655048
v 2.496667 -0.626635 2.690647
v 2.360160 -0.570510 2.721411
v 2.545669 -0.450284 2.715934
v 2.406626 -0.393031 2.743235
v 2.270553 -0.340474 2.760965
v 2.444512 -0.230194 2.768528
v 2.311947 -0.183675 2.787267
v 2.172607 -0.139824 2.792589
v 2.344693 -0.041262 2.813759
v 2.208405 0.001995 2.816693
v 2.067048 0.031373 2.873341
v 2.235843 0.136844 2.848190
v 2.098051 0.173274 2.893907
v 1.959419 0.205717 2.942758
v 2.120711 0.315214 2.903446
v 1.990461 0.349602 2.949382
v 1.841004 0.380450 2.997736
v 2.016567 0.491558 2.941874
v 1.872411 0.521638 2.982830
v 1.676142 0.547237 3.017808
v 1.898754 0.656781 2.955042
v 1.699486 0.682452 2.988248
v 1.491512 0.706595 2.998554
v 1.718247 0.812671 2.950215
v 1.502913 0.836744 2.961099
v 1.343144 0.857753 2.951836
v 1.514121 0.962264 2.915258
v 1.349648 0.978114 2.906124
v 1.221738 0.989501 2.879970
v 1.358263 1.095768 2.850613
v 1.222711 1.102969 2.824341
v 1.090316 1.123859 2.815160
v 1.224977 1.216470 2.754312
v 1.084447 1.235162 2.741956
v 0.926963 1.257271 2.735205
v 1.080918 1.343140 2.653919
v 0.920733 1.363435 2.647856
v 0.747248 1.378611 2.642274
v 0.919741 1.461898 2.551598
v 0.749357 1.473461 2.542668
v 0.581258 1.477147 2.530442
v 0.755485 1.559298 2.435036
v 0.590084 1.562239 2.419208
v 0.432733 1.557948 2.401376
v 0.599363 1.642736 2.303057
v 0.443500 1.638639 2.281819
v 0.292194 1.620619 2.253076
v 0.452402 1.718848 2.162950
v 0.301817 1.701380 2.132679
v 0.151194 1.694706 2.112639
v 0.307957 1.785215 2.017068
v 0.159089 1.775026 1.993037
v 0.012037 1.774582 1.971568
v 0.163898 1.855599 1.869826
v 0.017988 1.854627 1.848438
v -0.127016 1.863665 1.832321
v 0.019974 1.924783 1.716739
v -0.124327 1.930214 1.698230
v -0.268246 1.938102 1.680825
v -0.126611 1.994089 1.559990
v -0.269801 1.999059 1.541768
v -0.412160 2.000708 1.522808
v -0.274516 2.059446 1.400154
v -0.415351 2.058382 1.381148
v -0.555015 2.053931 1.361671
v -0.419749 2.106690 1.235951
v -0.557569 2.100165 1.216830
v -0.694036 2.093019 1.197665
v -0.560113 2.128368 1.066892
v -0.694515 2.117718 1.047792
v -0.827893 2.110123 1.028831
v -0.694524 2.127251 0.892250
v -0.826024 2.119314 0.873418
v -0.957171 2.115665 0.854841
v -0.824140 2.125474 0.716401
v -0.953413 2.121789 0.698097
v -1.082926 2.121515 0.680214
v -0.949009 2.120714 0.544832
v -1.077854 2.120897 0.528009
v -1.207090 2.119962 0.510104
v -1.075812 2.107176 0.387313
v -1.206951 2.105674 0.364140
v -1.329190 2.098072 0.345323
v -1.215603 2.075867 0.218740
v -1.324703 2.065490 0.198100
v -1.433566 2.051458 0.194935
v -1.318173 2.020563 0.047321
v -1.409264 1.997089 0.052538
v -1.544610 1.991460 0.060059
v -1.388457 1.951550 -0.098271
v -1.521044 1.934991 -0.091305
v -1.700037 1.913291 -0.079940
v -1.508330 1.867228 -0.243805
v -1.689510 1.838527 -0.236471
v -1.862369 1.894202 -0.259563
v -1.682481 1.769405 -0.384510
v -1.843721 1.826772 -0.406068
v -1.965695 1.854583 -0.401785
v -1.820909 1.760249 -0.529285
v -1.945961 1.784545 -0.523383
v -2.067394 1.809478 -0.523020
v -1.930451 1.711995 -0.637685
v -2.058587 1.731635 -0.638586
v -2.190130 1.744674 -0.635672
v -2.051084 1.651590 -0.754179
v -2.183156 1.663404 -0.750366
v -2.316823 1.664363 -0.739708
v -2.177379 1.580426 -0.865890
v -2.313916 1.581235 -0.856414
v -2.445659 1.572530 -0.842054
v -2.313082 1.496590 -0.971207
v -2.445333 1.489464 -0.956880
v -2.564798 1.479866 -0.937440
v -2.444031 1.406920 -1.065486
v -2.559117 1.400354 -1.044860
v -2.666120 1.387440 -1.011691
v -2.553145 1.321233 -1.145957
v -2.654521 1.312446 -1.114182
v -2.762999 1.319320 -1.089584
v -2.644804 1.232183 -1.208478
v -2.746853 1.236054 -1.181503
v -2.872197 1.252852 -1.163266
v -2.734978 1.144926 -1.266439
v -2.853794 1.158949 -1.249214
v -3.014159 1.167755 -1.218794
v -2.840080 1.055970 -1.326495
v -2.988537 1.063748 -1.295301
v -3.184043 1.067864 -1.247326
v -2.965153 0.952689 -1.361932
v -3.146479 0.961618 -1.311215
v -3.325815 0.973203 -1.255978
v -3.107362 0.844454 -1.367683
v -3.281597 0.864355 -1.309129
v -3.416981 0.886717 -1.263016
v -3.232188 0.738478 -1.356759
v -3.373606 0.767505 -1.306803
v -3.486074 0.791203 -1.275963
v -3.323424 0.628478 -1.342788
v -3.444297 0.656186 -1.309641
v -3.557102 0.669912 -1.287870
v -3.395749 0.503571 -1.329062
v -3.513574 0.520998 -1.313790
v -3.624845 0.524874 -1.340196
v -3.464597 0.364803 -1.314159
v -3.582138 0.372341 -1.312768
v -3.689441 0.365395 -1.355898
v -3.532499 0.225935 -1.280938
v -3.637586 0.221656 -1.308486
v -3.734846 0.213791 -1.325636
v -3.591672 0.085340 -1.238014
v -3.683942 0.075761 -1.263218
v -3.768879 0.066790 -1.275060
v -3.639791 -0.062454 -1.192679
v -3.724287 -0.071617 -1.209509
v -3.800730 -0.080830 -1.220991
v -3.682482 -0.215095 -1.149092
v -3.760391 -0.222347 -1.164170
v -3.832527 -0.230076 -1.181199
v -3.721202 -0.367156 -1.123388
v -3.796857 -0.371734 -1.145533
v -3.867277 -0.374713 -1.169147
v -3.766174 -0.511399 -1.116750
v -3.841128 -0.511458 -1.141766
v -3.913591 -0.509761 -1.167233
v -3.821438 -0.643816 -1.108969
v -3.897749 -0.641207 -1.133896
v -3.970916 -0.638046 -1.159269
v -3.890010 -0.766413 -1.091176
v -3.967542 -0.763321 -1.115102
v -4.041545 -0.761450 -1.139499
v -3.975632 -0.874008 -1.059542
v -4.054945 -0.871815 -1.081744
v -4.130396 -0.871749 -1.104047
v -4.076293 -0.958177 -1.012408
v -4.155222 -0.953174 -1.035163
v -4.229877 -0.950935 -1.058255
v -4.185047 -1.018133 -0.955317
v -4.262928 -1.010691 -0.979805
v -4.338181 -1.005589 -1.004713
v -4.300702 -0.950540 -1.081291
v -4.413574 -1.002703 -1.031601
v -4.370618 -0.951286 -1.105663
v -4.492714 -1.000343 -1.062671
v -4.444953 -0.952147 -1.135587
v -4.577864 -0.999042 -1.099418
v -4.529195 -0.952381 -1.174167
v -4.669325 -0.997673 -1.142262
v -4.622029 -0.953512 -1.219992
v -4.582073 -0.907592 -1.294544
v -4.715619 -0.955771 -1.269902
v -4.672174 -0.920671 -1.349231
v -4.626761 -0.895243 -1.432111
v -4.543101 -0.864793 -1.378390
v -4.753747 -0.936768 -1.406509
v -4.804244 -0.959831 -1.323815
v -4.885003 -0.967794 -1.382250
v -4.855019 -0.990800 -1.240283
v -4.941706 -0.989536 -1.296515
v -5.021900 -0.989718 -1.357546
v -4.957644 -0.975571 -1.443825
v -5.095334 -0.986117 -1.421683
v -5.022942 -0.977884 -1.507044
v -5.161258 -0.979548 -1.488475
v -5.080324 -0.975599 -1.570899
v -5.220006 -0.967954 -1.558420
v -5.131064 -0.967517 -1.637372
v -5.271873 -0.949060 -1.632557
v -5.175134 -0.951850 -1.708282
v -5.316776 -0.920207 -1.712538
v -5.211607 -0.925173 -1.784503
v -5.353109 -0.878674 -1.798105
v -5.239660 -0.885335 -1.866306
v -5.379629 -0.823315 -1.886314
v -5.258568 -0.832760 -1.951520
v -5.395983 -0.754578 -1.971874
v -5.268395 -0.765816 -2.033723
v -5.402876 -0.672156 -2.048676
v -5.270151 -0.685162 -2.106322
v -5.402290 -0.576354 -2.110609
v -5.266103 -0.590340 -2.165055
v -5.397106 -0.470712 -2.156408
v -5.259242 -0.485469 -2.210474
v -5.390528 -0.358662 -2.190058
v -5.251295 -0.374307 -2.246402
v -5.383195 -0.245130 -2.215159
v -5.241939 -0.262782 -2.274833
v -5.373014 -0.130074 -2.231455
v -5.229692 -0.150219 -2.293814
v -5.354458 -0.016133 -2.235224
v -5.209267 -0.039978 -2.300867
v -5.321461 0.091911 -2.220915
v -5.497110 0.009675 -2.167769
v -5.464384 0.122955 -2.149013
v -5.414489 0.225896 -2.113007
v -5.602701 0.154012 -2.076342
v -5.550250 0.263299 -2.035873
v -5.478533 0.361739 -1.987522
v -5.679439 0.299674 -1.959850
v -5.602839 0.407081 -1.908249
v -5.504447 0.501979 -1.854258
v -5.722977 0.448134 -1.830597
v -5.617827 0.552817 -1.773880
v -5.842080 0.484828 -1.752362
v -5.730881 0.597651 -1.692860
v -5.962616 0.516273 -1.671628
v -5.850420 0.636651 -1.607017
v -6.086566 0.544039 -1.589322
v -6.161454 0.407323 -1.659589
v -6.274910 0.423507 -1.587609
v -6.211955 0.569105 -1.510092
v -6.044471 0.387004 -1.734263
v -6.102952 0.250295 -1.787486
v -6.216531 0.265035 -1.716941
v -5.925178 0.362532 -1.809733
v -5.985068 0.231678 -1.859191
v -6.023130 0.093999 -1.892567
v -6.140539 0.106862 -1.823470
v -5.803667 0.332698 -1.884730
v -5.862536 0.209532 -1.931274
v -5.899747 0.078209 -1.961545
v -5.918146 -0.057524 -1.970175
v -6.042245 -0.047345 -1.903871
v -5.735325 0.183513 -2.003692
v -5.770909 0.058761 -2.030175
v -5.788474 -0.070817 -2.036046
v -5.795534 -0.198347 -2.027431
v -5.925677 -0.190315 -1.963915
v -5.636385 0.035330 -2.098897
v -5.653777 -0.087684 -2.101932
v -5.661345 -0.210640 -2.090862
v -5.665050 -0.331158 -2.070583
v -5.797990 -0.322767 -2.009412
v -5.514735 -0.108306 -2.167229
v -5.523554 -0.226830 -2.153588
v -5.528971 -0.343677 -2.131092
v -5.533553 -0.457977 -2.099029
v -5.667028 -0.449302 -2.039400
v -5.664855 -0.559742 -1.989447
v -5.789703 -0.559373 -1.925506
v -5.796844 -0.444394 -1.978494
v -5.535695 -0.565831 -2.051737
v -5.531254 -0.663543 -1.985681
v -5.655200 -0.660524 -1.919144
v -5.636516 -0.748221 -1.833995
v -5.751008 -0.755155 -1.761403
v -5.774752 -0.663388 -1.850912
v -5.518468 -0.748315 -1.904599
v -5.495647 -0.820003 -1.815360
v -5.607662 -0.822773 -1.741091
v -5.567842 -0.882779 -1.646363
v -5.670574 -0.893524 -1.565424
v -5.716840 -0.832098 -1.664232
v -5.462046 -0.878068 -1.724141
v -5.418054 -0.921403 -1.635309
v -5.516692 -0.928779 -1.553907
v -5.456768 -0.963145 -1.466664
v -5.546928 -0.979243 -1.378558
v -5.613050 -0.941613 -1.469245
v -5.365513 -0.952769 -1.551631
v -5.305822 -0.975359 -1.473885
v -5.389746 -0.989957 -1.385422
v -5.316065 -1.010527 -1.310234
v -5.393622 -1.036022 -1.216665
v -5.473346 -1.010320 -1.294256
v -5.239109 -0.991417 -1.401299
v -5.165548 -1.002308 -1.332935
v -5.236215 -1.026140 -1.240673
v -5.150578 -1.039183 -1.176424
v -5.217861 -1.072105 -1.080550
v -5.308157 -1.056374 -1.145883
v -5.085428 -1.011014 -1.268702
v -4.999434 -1.018362 -1.208649
v -5.060392 -1.049460 -1.116591
v -4.967624 -1.057693 -1.061013
v -5.028620 -1.090909 -0.963927
v -5.124136 -1.082884 -1.020060
v -4.909174 -1.024161 -1.153303
v -4.816083 -1.030226 -1.102695
v -4.873220 -1.063793 -1.009918
v -4.762944 -0.994114 -1.189272
v -4.722745 -1.035130 -1.056216
v -4.631427 -1.039104 -1.014021
v -4.686270 -1.075631 -0.920815
v -4.778927 -1.070389 -0.963129
v -4.740165 -1.111016 -0.821976
v -4.835565 -1.104792 -0.864958
v -4.932122 -1.098375 -0.912350
v -4.891280 -1.139637 -0.762745
v -4.991233 -1.133113 -0.810832
v -5.090788 -1.126231 -0.863040
v -5.049982 -1.168604 -0.705869
v -5.153276 -1.161327 -0.758634
v -5.255861 -1.152826 -0.816293
v -5.189533 -1.117525 -0.919815
v -5.356977 -1.141447 -0.879550
v -5.286717 -1.106079 -0.981632
v -5.455498 -1.124354 -0.948478
v -5.381200 -1.090003 -1.048695
v -5.550141 -1.097373 -1.023160
v -5.471569 -1.066029 -1.121259
v -5.640478 -1.063394 -1.104989
v -5.556902 -1.034452 -1.200958
v -5.725534 -1.024345 -1.193810
v -5.636524 -1.000093 -1.287647
v -5.803688 -0.979923 -1.290671
v -5.708652 -0.959154 -1.381275
v -5.871704 -0.926938 -1.394701
v -5.771450 -0.908312 -1.481369
v -5.928623 -0.862575 -1.503517
v -5.823327 -0.846214 -1.585034
v -5.972772 -0.783820 -1.612158
v -5.862746 -0.767532 -1.687588
v -6.005301 -0.687590 -1.712316
v -5.891179 -0.673069 -1.782033
v -6.028743 -0.576568 -1.795434
v -5.910728 -0.565502 -1.860777
v -6.044096 -0.453344 -1.854345
v -5.922300 -0.446088 -1.916842
v -6.051185 -0.322333 -1.885944
v -5.926946 -0.319645 -1.947873
v -6.050500 -0.186092 -1.900229
v -6.170444 -0.327283 -1.823637
v -6.169632 -0.184983 -1.836448
v -6.160446 -0.039515 -1.837543
v -6.282756 -0.184943 -1.774149
v -6.273012 -0.034088 -1.772672
v -6.252795 0.116691 -1.755462
v -6.380414 -0.030184 -1.710071
v -6.360170 0.124711 -1.689958
v -6.325535 0.275977 -1.649071
v -6.464402 0.131716 -1.628169
v -6.431641 0.285207 -1.584923
v -6.385645 0.436515 -1.524173
v -6.537157 0.294933 -1.531317
v -6.495803 0.446934 -1.477915
v -6.446868 0.594910 -1.410579
v -6.331208 0.586088 -1.448375
v -6.395336 0.738969 -1.333402
v -6.563695 0.600160 -1.392748
v -6.514634 0.737530 -1.326775
v -6.466853 0.863445 -1.262962
v -6.351518 0.867850 -1.261014
v -6.430044 0.975406 -1.209962
v -6.324728 0.977875 -1.205550
v -6.405557 1.084166 -1.157307
v -6.308458 1.086289 -1.157866
v -6.191097 1.102866 -1.190049
v -6.007964 1.131544 -1.219803
v -6.297988 1.200807 -1.108106
v -6.172195 1.223262 -1.144158
v -5.992233 1.251808 -1.167778
v -5.779128 1.273536 -1.156922
v -5.777586 1.160977 -1.212327
v -6.156456 1.343773 -1.085311
v -5.978070 1.368426 -1.103259
v -5.777366 1.383319 -1.091982
v -5.578892 1.383682 -1.044671
v -5.565006 1.284135 -1.105933
v -5.967830 1.480246 -1.028423
v -5.775889 1.489090 -1.016706
v -5.590714 1.480482 -0.973821
v -5.465523 1.468491 -0.930703
v -5.444233 1.383507 -1.007014
v -5.775662 1.588351 -0.931398
v -5.602764 1.575524 -0.893145
v -5.484235 1.555148 -0.848376
v -5.346300 1.600728 -0.879954
v -5.325396 1.514529 -0.962966
v -5.614819 1.664972 -0.804307
v -5.499910 1.639591 -0.759976
v -5.363674 1.685160 -0.789121
v -5.164804 1.710854 -0.778245
v -5.145095 1.630996 -0.865870
v -5.510457 1.714541 -0.670995
v -5.377332 1.760789 -0.692255
v -5.183249 1.785667 -0.685175
v -4.989481 1.780018 -0.660039
v -4.967199 1.707306 -0.742981
v -5.384762 1.823854 -0.595124
v -5.200466 1.854108 -0.586000
v -5.009171 1.850168 -0.570027
v -4.833984 1.816739 -0.550215
v -4.819792 1.761973 -0.633445
v -5.215719 1.908984 -0.478139
v -5.035422 1.909426 -0.469525
v -4.854833 1.872979 -0.451955
v -4.717343 1.859760 -0.425972
v -4.722394 1.806976 -0.520581
v -5.069637 1.955588 -0.354009
v -4.883104 1.911719 -0.334658
v -4.728044 1.905664 -0.321331
v -4.604702 1.932636 -0.299862
v -4.607810 1.883175 -0.401066
v -4.921116 1.977133 -0.210885
v -4.751648 1.969912 -0.198660
v -4.609860 1.987919 -0.183446
v -4.470195 2.006966 -0.152530
v -4.464320 1.954432 -0.259306
v -4.782164 2.040104 -0.075703
v -4.629367 2.045920 -0.062130
v -4.482740 2.062261 -0.040901
v -4.321022 2.082701 -0.016526
v -4.303995 2.028296 -0.123781
v -4.654890 2.093623 0.056792
v -4.500921 2.108904 0.075143
v -4.341107 2.128224 0.095225
v -4.181155 2.137314 0.116020
v -4.161380 2.094495 0.005639
v -4.522158 2.139440 0.193561
v -4.362684 2.156115 0.212493
v -4.202630 2.165044 0.233462
v -4.044454 2.161822 0.256631
v -4.023531 2.135921 0.139628
v -4.383908 2.166131 0.335076
v -4.224008 2.174155 0.356975
v -4.065787 2.172747 0.380082
v -3.910227 2.163585 0.403078
v -3.889289 2.152403 0.279998
v -4.244977 2.170440 0.484010
v -4.087024 2.169934 0.507184
v -3.931347 2.161270 0.529926
v -3.777610 2.150942 0.551031
v -3.757055 2.153822 0.424028
v -4.107941 2.164296 0.635754
v -3.952216 2.156351 0.658186
v -3.798219 2.146584 0.679079
v -3.644897 2.141329 0.697843
v -3.624788 2.143929 0.569559
v -3.972301 2.163341 0.787099
v -3.818411 2.155793 0.807575
v -3.665688 2.150395 0.826370
v -3.512884 2.146893 0.843701
v -3.491680 2.139606 0.714549
v -3.839277 2.148572 0.933411
v -3.687120 2.141730 0.952369
v -3.534791 2.136727 0.970184
v -3.381521 2.129863 0.987148
v -3.359490 2.142821 0.860145
v -3.708479 2.108211 1.071517
v -3.556356 2.102868 1.090068
v -3.403306 2.096119 1.107997
v -3.249580 2.087612 1.125723
v -3.227839 2.123125 1.004253
v -3.576838 2.051911 1.204048
v -3.423859 2.045364 1.222920
v -3.270000 2.036290 1.241372
v -3.116271 2.025634 1.260407
v -3.096220 2.079055 1.144262
v -3.442227 1.981780 1.333708
v -3.288007 1.971693 1.352639
v -3.133825 1.959414 1.372160
v -2.981290 1.950531 1.394584
v -2.963897 2.018227 1.281677
v -3.301995 1.897763 1.461819
v -3.147499 1.883460 1.481795
v -2.995397 1.873540 1.505296
v -2.846107 1.871268 1.533857
v -2.831076 1.947620 1.420911
v -3.155515 1.798984 1.591783
v -3.004656 1.788377 1.615307
v -2.857338 1.787438 1.645243
v -2.713149 1.797257 1.682947
v -2.699280 1.875945 1.566772
v -3.007725 1.691146 1.724874
v -2.864500 1.695993 1.758616
v -2.724134 1.711854 1.800938
v -2.581736 1.717931 1.837692
v -2.569372 1.804176 1.719709
v -2.870753 1.606701 1.885543
v -2.732169 1.617748 1.922513
v -2.590976 1.623980 1.957129
v -2.447670 1.620722 1.987533
v -2.438681 1.715159 1.869244
v -2.737942 1.518064 2.047944
v -2.596891 1.525255 2.080745
v -2.450706 1.520953 2.110885
v -2.303368 1.503329 2.138943
v -2.303021 1.606271 2.014127
v -2.599017 1.421627 2.205696
v -2.446975 1.417212 2.236673
v -2.296621 1.399233 2.264755
v -2.160213 1.371715 2.283966
v -2.162240 1.480031 2.164523
v -2.440013 1.307988 2.357375
v -2.287365 1.292249 2.381684
v -2.157658 1.266830 2.396097
v -2.035471 1.243307 2.402320
v -2.030527 1.346016 2.295218
v -2.280428 1.180566 2.489276
v -2.156064 1.157134 2.496541
v -2.042847 1.137503 2.499945
v -1.953645 1.156056 2.537072
v -1.936732 1.265992 2.442752
v -2.157533 1.037906 2.585899
v -2.057986 1.027456 2.596510
v -1.969327 1.037566 2.624778
v -1.848576 1.042480 2.649043
v -1.830247 1.163474 2.560153
v -2.074860 0.912652 2.684206
v -1.983141 0.915608 2.704399
v -1.863877 0.917026 2.728950
v -1.705668 0.914477 2.755936
v -1.689979 1.043731 2.674187
v -1.996186 0.788606 2.772713
v -1.875996 0.789508 2.797214
v -1.717464 0.784450 2.826415
v -1.540237 0.773011 2.847544
v -1.526309 0.908162 2.774488
v -1.885017 0.656172 2.855556
v -1.724706 0.648250 2.887367
v -1.550825 0.635395 2.911454
v -1.378752 0.623892 2.919713
v -1.363992 0.762397 2.854092
v -1.729596 0.505512 2.940955
v -1.559703 0.494055 2.966987
v -1.392400 0.482181 2.977039
v -1.229069 0.473017 2.976783
v -1.215523 0.614983 2.918834
v -1.568746 0.348462 3.014230
v -1.405146 0.338851 3.025005
v -1.241618 0.328487 3.024850
v -1.096809 0.332585 3.022357
v -1.088685 0.472874 2.972225
v -1.417852 0.194715 3.061980
v -1.253259 0.187403 3.060516
v -1.103858 0.193776 3.056404
v -0.979050 0.193176 3.019583
v -0.983798 0.322904 2.978907
v -1.265915 0.047971 3.082311
v -1.110781 0.057876 3.075881
v -0.986991 0.065433 3.064515
v -0.884288 0.074537 3.078816
v -0.880695 0.208573 3.063706
v -1.119779 -0.077578 3.081167
v -0.992155 -0.064907 3.078927
v -0.870760 -0.053978 3.060993
v -0.777751 -0.049040 3.109782
v -0.771695 0.087345 3.107136
v -0.997222 -0.199385 3.070670
v -0.876348 -0.180322 3.044037
v -0.780849 -0.181679 3.098885
v -0.644792 -0.173398 3.125990
v -0.632478 -0.034013 3.139308
v -0.890749 -0.313466 3.029330
v -0.783473 -0.312682 3.073374
v -0.652650 -0.308095 3.098091
v -0.486126 -0.298453 3.122976
v -0.466314 -0.154964 3.152729
v -0.782658 -0.439444 3.019639
v -0.657049 -0.443463 3.056362
v -0.500555 -0.440551 3.077650
v -0.331219 -0.426315 3.089437
v -0.307520 -0.278453 3.131833
v -0.657695 -0.582044 3.000899
v -0.509466 -0.582603 3.018056
v -0.352043 -0.574211 3.030250
v -0.200452 -0.557571 3.031233
v -0.174098 -0.406574 3.085391
v -0.515189 -0.724731 2.945700
v -0.368867 -0.720323 2.956430
v -0.227995 -0.709109 2.958779
v -0.096724 -0.682856 2.943613
v -0.060061 -0.529056 3.011901
v -0.382796 -0.861633 2.870994
v -0.250400 -0.855548 2.874272
v -0.129708 -0.833382 2.853708
v 0.009596 -0.844988 2.879987
v 0.053259 -0.676953 2.960038
v -0.269456 -0.995912 2.781326
v -0.151126 -0.981829 2.762743
v -0.024809 -1.002810 2.777702
v 0.131906 -1.008177 2.775763
v 0.178584 -0.829016 2.864075
v -0.166865 -1.128918 2.668928
v -0.044240 -1.144564 2.668775
v 0.093454 -1.166511 2.673761
v 0.240649 -1.178226 2.674786
v 0.292295 -1.012190 2.772990
v -0.061095 -1.280289 2.566145
v 0.065868 -1.300825 2.569364
v 0.198179 -1.319731 2.571907
v 0.330618 -1.339906 2.576589
v 0.378455 -1.197075 2.683673
v 0.039746 -1.424740 2.457327
v 0.165016 -1.443976 2.459030
v 0.291798 -1.466539 2.460909
v 0.419305 -1.492334 2.461042
v 0.459644 -1.364348 2.579285
v 0.134321 -1.561335 2.331525
v 0.258595 -1.583025 2.332010
v 0.384061 -1.608237 2.330587
v 0.511296 -1.635961 2.324993
v 0.547385 -1.521798 2.457542
v 0.227996 -1.688962 2.189576
v 0.352866 -1.711422 2.185875
v 0.479492 -1.736066 2.178329
v 0.608502 -1.761577 2.164958
v 0.640564 -1.666168 2.314428
v 0.325474 -1.799409 2.029275
v 0.452527 -1.819507 2.018372
v 0.581788 -1.839889 2.002109
v 0.713925 -1.858903 1.978479
v 0.739894 -1.787534 2.145017
v 0.430292 -1.884659 1.848884
v 0.560659 -1.899497 1.828461
v 0.693601 -1.912504 1.801507
v 0.829597 -1.922004 1.766321
v 0.848899 -1.875970 1.946911
v 0.543663 -1.940649 1.649717
v 0.677555 -1.949125 1.618849
v 0.813854 -1.953821 1.580855
v 0.952561 -1.953710 1.535132
v 0.968292 -1.927887 1.722863
v 0.663774 -1.969920 1.437704
v 0.800139 -1.972263 1.397258
v 0.938265 -1.970376 1.350223
v 1.077839 -1.964535 1.297514
v 1.093132 -1.949782 1.482412
v 0.787031 -1.979172 1.221256
v 0.924431 -1.976449 1.174078
v 1.062833 -1.971775 1.122123
v 1.201835 -1.965983 1.066435
v 1.218347 -1.956900 1.240046
v 0.909986 -1.977258 1.007781
v 1.047230 -1.972539 0.957485
v 1.184820 -1.967596 0.903808
v 1.322411 -1.962426 0.847334
v 1.341189 -1.960236 1.007603
v 1.030428 -1.972028 0.801652
v 1.166451 -1.966514 0.749795
v 1.302198 -1.960072 0.694979
v 1.437451 -1.954043 0.637493
v 1.459783 -1.957564 0.788264
v 1.146294 -1.961815 0.601153
v 1.280208 -1.954576 0.547360
v 1.413582 -1.947943 0.491014
v 1.546432 -1.943720 0.432147
v 1.572102 -1.949446 0.577458
v 1.256883 -1.944965 0.402317
v 1.388620 -1.938970 0.346723
v 1.519736 -1.935409 0.288610
v 1.649954 -1.934953 0.228277
v 1.678416 -1.941996 0.371081
v 1.362773 -1.926919 0.203486
v 1.492361 -1.924425 0.145831
v 1.621089 -1.925547 0.086132
v 1.749042 -1.929831 0.024805
v 1.779281 -1.937138 0.166128
v 1.464879 -1.910736 0.003737
v 1.592516 -1.913498 -0.055440
v 1.719558 -1.919197 -0.115915
v 1.846156 -1.927183 -0.177515
v 1.876427 -1.936265 -0.037750
v 1.565258 -1.898039 -0.196168
v 1.691665 -1.905111 -0.255975
v 1.817531 -1.912734 -0.316743
v 1.942553 -1.920419 -0.378334
v 1.972224 -1.935233 -0.239821
v 1.665855 -1.883497 -0.394991
v 1.790995 -1.889415 -0.455048
v 1.914777 -1.893406 -0.515806
v 2.036445 -1.893997 -0.576813
v 2.066330 -1.924494 -0.440249
v 1.766133 -1.853919 -0.591161
v 1.888031 -1.853044 -0.650725
v 2.007053 -1.848049 -0.710212
v 2.122846 -1.840114 -0.769385
v 2.155661 -1.889894 -0.637645
v 1.859591 -1.797347 -0.780566
v 1.975393 -1.785571 -0.837676
v 2.087731 -1.771382 -0.893924
v 2.196433 -1.754631 -0.949183
v 2.235265 -1.829400 -0.827978
v 1.939210 -1.707242 -0.956381
v 2.048840 -1.687434 -1.008709
v 2.155279 -1.666540 -1.060051
v 2.258952 -1.645421 -1.110468
v 2.302171 -1.735873 -1.003693
v 2.009462 -1.591041 -1.113338
v 2.114719 -1.566642 -1.160028
v 2.216911 -1.543635 -1.206469
v 2.315739 -1.520247 -1.251734
v 2.360254 -1.622056 -1.159481
v 2.075598 -1.457920 -1.251955
v 2.176329 -1.433020 -1.294878
v 2.272946 -1.410282 -1.337587
v 2.365826 -1.385866 -1.378194
v 2.411366 -1.493130 -1.294725
v 2.137051 -1.314561 -1.376668
v 2.232362 -1.291581 -1.416919
v 2.322940 -1.269658 -1.454996
v 2.407998 -1.246245 -1.488354
v 2.454514 -1.360066 -1.414735
v 2.194870 -1.163151 -1.489591
v 2.283533 -1.142928 -1.524020
v 2.363776 -1.122499 -1.552436
v 2.435327 -1.103954 -1.575379
v 2.486564 -1.222159 -1.516208
v 2.249165 -1.004744 -1.583058
v 2.323067 -0.988726 -1.604324
v 2.386050 -0.975981 -1.620367
v 2.442902 -0.964042 -1.634340
v 2.500280 -1.086001 -1.594811
v 2.288210 -0.846700 -1.642241
v 2.343889 -0.839336 -1.649382
v 2.394661 -0.834182 -1.656651
v 2.443101 -0.828279 -1.665326
v 2.497458 -0.951904 -1.648255
v 2.310581 -0.699167 -1.664374
v 2.359242 -0.701216 -1.663047
v 2.404344 -0.701188 -1.664851
v 2.446460 -0.699025 -1.671198
v 2.488935 -0.821632 -1.675912
v 2.332813 -0.567084 -1.660467
v 2.376374 -0.571508 -1.654721
v 2.416674 -0.573637 -1.655581
v 2.453023 -0.573990 -1.663397
v 2.483636 -0.695596 -1.681510
v 2.354664 -0.441387 -1.644740
v 2.395209 -0.447438 -1.640412
v 2.431708 -0.450289 -1.645368
v 2.461655 -0.450988 -1.659102
v 2.484278 -0.571805 -1.677054
v 2.382077 -0.322358 -1.628461
v 2.418473 -0.326780 -1.630243
v 2.447644 -0.329827 -1.643558
v 2.466494 -0.330929 -1.667669
v 2.483548 -0.449665 -1.681064
v 2.415553 -0.203824 -1.618664
v 2.444744 -0.209385 -1.631290
v 2.462322 -0.212394 -1.656033
v 2.464496 -0.213731 -1.688671
v 2.470447 -0.331454 -1.698755
v 2.455556 -0.090033 -1.621563
v 2.473943 -0.094496 -1.646181
v 2.476738 -0.097131 -1.679259
v 2.500638 0.022466 -1.636878
v 2.506966 0.016984 -1.670678
v 2.500204 0.014850 -1.710936
v 2.467775 -0.097929 -1.716918
v 2.455506 -0.214196 -1.724736
v 2.450264 -0.098315 -1.758436
v 2.439331 -0.214668 -1.763204
v 2.446998 -0.332890 -1.769069
v 2.462555 -0.332087 -1.733141
v 2.491948 -0.449035 -1.709944
v 2.508488 -0.568759 -1.696651
v 2.515919 -0.691477 -1.695295
v 2.529042 -0.814479 -1.688778
v 2.548364 -0.939456 -1.662557
v 2.562290 -1.067042 -1.613310
v 2.559391 -1.197631 -1.540767
v 2.538277 -1.330050 -1.446363
v 2.503523 -1.462178 -1.333583
v 2.458988 -1.593869 -1.205515
v 2.405928 -1.714287 -1.057172
v 2.344427 -1.813590 -0.885892
v 2.271910 -1.885233 -0.698440
v 2.188178 -1.924112 -0.502029
v 2.097458 -1.941635 -0.302374
v 2.003399 -1.943589 -0.101093
v 1.907776 -1.941587 0.102549
v 1.809408 -1.942533 0.308062
v 1.705936 -1.946534 0.515194
v 1.596454 -1.952541 0.726668
v 1.480697 -1.953926 0.946229
v 1.359510 -1.948961 1.178745
v 1.235126 -1.943147 1.423593
v 1.109514 -1.929282 1.671071
v 0.986950 -1.889499 1.906258
v 0.873880 -1.812359 2.116953
v 0.772129 -1.698027 2.297343
v 0.677248 -1.555183 2.448747
v 0.587446 -1.394132 2.576551
v 0.504847 -1.221491 2.687683
v 0.428889 -1.037900 2.786075
v 0.338260 -0.845179 2.870966
v 0.218056 -0.656746 2.932019
v 0.087638 -0.517716 3.012683
v -0.032597 -0.382839 3.055635
v -0.152325 -0.259500 3.123253
v -0.284273 -0.130884 3.156548
v -0.443549 -0.009972 3.164175
v -0.617800 0.106614 3.136579
v -0.762076 0.225104 3.090042
v -0.874616 0.347153 3.034306
v -0.977998 0.466383 2.946136
v -1.078670 0.608405 2.912118
v -1.202288 0.750944 2.852446
v -1.348474 0.896320 2.779464
v -1.510108 1.038184 2.690977
v -1.672119 1.166969 2.582235
v -1.808882 1.276099 2.464604
v -1.918823 1.372033 2.338373
v -2.023394 1.450938 2.178127
v -2.159369 1.581899 2.036032
v -2.295035 1.701614 1.894790
v -2.425682 1.800605 1.751287
v -2.554037 1.880711 1.600802
v -2.683044 1.950116 1.450530
v -2.813460 2.016052 1.305896
v -2.944176 2.073444 1.164502
v -3.074695 2.116132 1.022163
v -3.205923 2.137745 0.876529
v -3.338398 2.139103 0.729994
v -3.472028 2.142603 0.585470
v -3.605342 2.149628 0.441826
v -3.737151 2.141587 0.301064
v -3.868857 2.123201 0.164725
v -4.004689 2.095608 0.031189
v -4.145237 2.040997 -0.099596
v -4.288708 1.973572 -0.228687
v -4.460628 1.904856 -0.361380
v -4.605891 1.830786 -0.491784
v -4.729945 1.754128 -0.609298
v -4.802682 1.697416 -0.708205
v -4.936636 1.633469 -0.822509
v -5.123711 1.547704 -0.946900
v -5.298916 1.427554 -1.036917
v -5.418869 1.303978 -1.086207
v -5.549173 1.183248 -1.163110
v 2.416845 -0.214921 -1.804121
v 2.425581 -0.333424 -1.806658
v 2.388612 -0.216499 -1.847471
v 2.398729 -0.335247 -1.846217
v 2.424336 -0.453515 -1.849382
v 2.365804 -0.339096 -1.888539
v 2.392965 -0.458038 -1.889589
v 2.443847 -0.572078 -1.901216
v 2.357163 -0.465517 -1.933102
v 2.411345 -0.579395 -1.946678
v 2.488045 -0.685832 -1.971383
v 2.517174 -0.678649 -1.920401
v 2.582028 -0.786757 -2.003843
v 2.609340 -0.780531 -1.944168
v 2.692601 -0.883611 -2.047898
v 2.722303 -0.879769 -1.977904
v 2.816741 -0.970317 -2.114127
v 2.649578 -0.890379 -2.120534
v 2.762858 -0.973718 -2.191665
v 2.878158 -1.030742 -2.286099
v 2.947646 -1.035100 -2.209992
v 2.983301 -1.045375 -2.396465
v 3.067772 -1.055228 -2.327395
v 3.071601 -1.014538 -2.503336
v 3.165235 -1.026361 -2.440257
v 3.259712 -1.042597 -2.372860
v 3.353670 -1.061522 -2.301653
v 3.243131 -0.967318 -2.535455
v 3.342696 -0.984829 -2.469241
v 3.441247 -1.002140 -2.395393
v 3.536799 -1.019837 -2.314618
v 3.448145 -1.082000 -2.228328
v 3.409078 -0.902138 -2.545575
v 3.507657 -0.916644 -2.465575
v 3.602412 -0.930299 -2.378695
v 3.694000 -0.944177 -2.292344
v 3.629097 -1.038644 -2.231916
v 3.552215 -0.807451 -2.508860
v 3.644783 -0.817292 -2.418397
v 3.735090 -0.825269 -2.330587
v 3.824827 -0.834882 -2.248168
v 3.784371 -0.957474 -2.210378
v 3.666426 -0.689088 -2.439713
v 3.755730 -0.694021 -2.352507
v 3.845056 -0.697601 -2.269875
v 3.935580 -0.704173 -2.192946
v 3.915545 -0.844547 -2.171875
v 3.756681 -0.554049 -2.359322
v 3.845461 -0.555546 -2.275286
v 3.935649 -0.556721 -2.195961
v 4.027576 -0.559150 -2.121899
v 4.028439 -0.711284 -2.121997
v 3.828580 -0.409608 -2.265225
v 3.918863 -0.407717 -2.182920
v 4.009922 -0.404780 -2.105142
v 4.100680 -0.401515 -2.031541
v 4.120949 -0.562284 -2.053443
v 3.892494 -0.259146 -2.161482
v 3.981508 -0.250340 -2.078757
v 4.067827 -0.240838 -1.998689
v 4.152371 -0.228627 -1.921968
v 4.191247 -0.397310 -1.961992
v 3.938209 -0.099891 -2.040126
v 4.018478 -0.082051 -1.953103
v 4.097483 -0.060218 -1.870667
v 4.177865 -0.032699 -1.797077
v 4.237716 -0.212477 -1.851244
v 3.952512 0.068369 -1.897325
v 4.027362 0.101275 -1.812207
v 4.104589 0.141720 -1.739244
v 4.184444 0.189572 -1.678772
v 4.261156 0.001985 -1.735685
v 3.945138 0.252856 -1.752183
v 4.019843 0.305629 -1.681556
v 4.096254 0.364804 -1.621626
v 4.173290 0.429150 -1.570837
v 4.265686 0.243343 -1.627097
v 3.924670 0.453099 -1.625426
v 3.997228 0.521389 -1.566845
v 4.070487 0.595131 -1.516733
v 4.143226 0.669684 -1.468053
v 4.250362 0.495112 -1.525069
v 3.887322 0.656431 -1.510835
v 3.955908 0.734212 -1.456928
v 4.023722 0.814323 -1.402674
v 4.087702 0.896255 -1.341902
v 4.214543 0.746776 -1.414803
v 3.828823 0.845804 -1.391406
v 3.889703 0.925857 -1.328098
v 3.946269 1.007009 -1.260476
v 3.995989 1.088652 -1.185075
v 4.145508 0.981722 -1.270861
v 3.752443 1.010582 -1.265143
v 3.804374 1.086636 -1.192776
v 3.847000 1.164314 -1.113877
v 3.651337 1.143040 -1.123555
v 3.685069 1.218914 -1.039279
v 3.704626 1.296983 -0.941338
v 3.876666 1.245023 -1.021825
v 4.036400 1.174282 -1.098263
v 3.893719 1.328620 -0.909643
v 4.061609 1.271811 -0.992103
v 3.891913 1.406383 -0.770029
v 4.064514 1.377197 -0.862193
v 3.877257 1.526071 -0.666638
v 4.051949 1.459843 -0.705152
v 4.215601 1.437646 -0.786746
v 4.370052 1.408127 -0.847166
v 4.029723 1.575469 -0.571789
v 4.198393 1.545026 -0.627553
v 4.358572 1.532482 -0.691186
v 4.508722 1.516910 -0.734247
v 4.524800 1.371917 -0.886690
v 4.185626 1.661351 -0.475564
v 4.350529 1.648451 -0.526180
v 4.505482 1.640741 -0.573091
v 4.652983 1.616376 -0.599409
v 4.663835 1.478925 -0.753229
v 4.345354 1.753069 -0.364868
v 4.502639 1.745767 -0.405603
v 4.652258 1.727309 -0.434487
v 4.799633 1.687676 -0.445941
v 4.803133 1.566896 -0.607347
v 4.504611 1.831573 -0.240343
v 4.658411 1.814039 -0.263944
v 4.808576 1.778546 -0.275941
v 4.954616 1.724031 -0.277208
v 4.943625 1.629090 -0.444787
v 4.670885 1.870539 -0.091597
v 4.823486 1.834360 -0.103054
v 4.972180 1.784812 -0.108518
v 5.117068 1.730111 -0.111746
v 5.097312 1.665774 -0.275267
v 4.840241 1.854988 0.069783
v 4.990466 1.808876 0.062030
v 5.137159 1.758844 0.055718
v 5.282915 1.714915 0.048960
v 5.261399 1.685036 -0.117216
v 5.011667 1.815389 0.233827
v 5.159558 1.767585 0.226606
v 5.306512 1.724012 0.219804
v 5.453803 1.686075 0.212335
v 5.428833 1.677556 0.040300
v 5.186977 1.766834 0.398156
v 5.334945 1.721660 0.392067
v 5.483112 1.680864 0.385868
v 5.632269 1.642052 0.377621
v 5.602237 1.651367 0.203260
v 5.362865 1.691209 0.557007
v 5.511723 1.644089 0.552051
v 5.661474 1.600329 0.545387
v 5.811437 1.554686 0.534302
v 5.782311 1.600650 0.366486
v 5.537944 1.581156 0.711753
v 5.689277 1.533466 0.708485
v 5.840950 1.481585 0.698184
v 5.993916 1.423563 0.678660
v 5.961668 1.504682 0.518132
v 5.718611 1.448722 0.868846
v 5.876492 1.386959 0.858835
v 6.037862 1.318058 0.831431
v 6.196959 1.248084 0.797150
v 6.147858 1.360521 0.654412
v 6.265939 1.114744 0.929580
v 6.397403 1.050593 0.887865
v 6.340273 1.183142 0.763518
v 6.360892 0.957254 1.052577
v 6.480065 0.903043 1.000773
v 6.613892 0.894673 1.012182
v 6.537944 1.025105 0.878883
v 6.470672 0.775185 1.166655
v 6.590539 0.742376 1.136992
v 6.724348 0.727785 1.142187
v 6.861130 0.706149 1.135590
v 6.763296 0.876673 1.013027
v 6.726615 0.535406 1.273866
v 6.842335 0.525586 1.258362
v 6.953400 0.508296 1.230944
v 7.065741 0.486132 1.196369
v 6.990167 0.680866 1.115682
v 6.935902 0.295307 1.314288
v 7.034623 0.285061 1.276930
v 7.141470 0.267573 1.232037
v 7.255629 0.245718 1.180709
v 7.189651 0.455761 1.152667
v 7.096924 0.047760 1.262525
v 7.198455 0.039230 1.214705
v 7.299764 0.028099 1.166285
v 7.390554 0.017213 1.120879
v 7.364196 0.222959 1.133140
v 7.221733 -0.184062 1.161778
v 7.313374 -0.186445 1.118870
v 7.395063 -0.189303 1.078039
v 7.458004 -0.187644 1.011184
v 7.459669 0.008267 1.061860
v 7.309654 -0.395949 1.056513
v 7.393267 -0.393039 1.019846
v 7.462653 -0.389349 0.958192
v 7.559559 -0.405571 0.950277
v 7.550835 -0.200364 1.015141
v 7.390564 -0.613899 0.952207
v 7.471920 -0.612231 0.902423
v 7.566123 -0.627112 0.882104
v 7.665252 -0.652664 0.877327
v 7.656706 -0.427046 0.945106
v 7.474531 -0.856972 0.849451
v 7.571370 -0.868015 0.823509
v 7.669696 -0.890060 0.802051
v 7.774664 -0.924384 0.788263
v 7.769111 -0.686761 0.860498
v 7.559820 -1.107520 0.753173
v 7.665296 -1.123357 0.726792
v 7.773883 -1.150589 0.707928
v 7.883172 -1.182069 0.682894
v 7.881824 -0.964170 0.760170
v 7.656388 -1.342076 0.642439
v 7.772581 -1.357536 0.619985
v 7.884542 -1.374985 0.594932
v 7.990370 -1.394087 0.561887
v 7.989188 -1.215642 0.646425
v 7.776964 -1.547010 0.516709
v 7.890871 -1.549050 0.490899
v 7.994294 -1.550773 0.461953
v 8.091399 -1.555330 0.427765
v 8.090045 -1.413748 0.522368
v 7.904582 -1.706035 0.360613
v 8.001603 -1.690246 0.335362
v 8.092026 -1.676979 0.309247
v 8.184317 -1.670387 0.275995
v 8.187087 -1.561595 0.386810
v 7.998412 -1.799958 0.157600
v 8.079020 -1.775175 0.148245
v 8.167967 -1.757779 0.136303
v 8.267465 -1.748422 0.115863
v 8.283404 -1.669299 0.239316
v 8.034830 -1.832008 -0.036140
v 8.126616 -1.818423 -0.021784
v 8.232694 -1.807445 -0.017651
v 8.349744 -1.793397 -0.023519
v 8.377775 -1.736387 0.095549
v 8.079162 -1.853674 -0.144793
v 8.187496 -1.846415 -0.134761
v 8.312077 -1.834545 -0.135166
v 8.448727 -1.816222 -0.145335
v 8.476244 -1.773997 -0.035502
v 8.151182 -1.870252 -0.222762
v 8.277106 -1.861643 -0.231658
v 8.419576 -1.847138 -0.249596
v 8.563987 -1.836365 -0.273683
v 8.586020 -1.801667 -0.164174
v 8.253733 -1.879412 -0.319223
v 8.395814 -1.868948 -0.350505
v 8.542107 -1.863310 -0.383526
v 8.674660 -1.868415 -0.413499
v 8.695165 -1.837888 -0.299560
v 8.379834 -1.882356 -0.454326
v 8.522054 -1.881887 -0.494987
v 8.653201 -1.890825 -0.528480
v 8.772402 -1.906353 -0.556631
v 8.793658 -1.882916 -0.440055
v 8.503382 -1.888929 -0.608084
v 8.631314 -1.901247 -0.642402
v 8.750939 -1.918088 -0.671146
v 8.867554 -1.934358 -0.696830
v 8.887227 -1.924473 -0.581707
v 8.609345 -1.895373 -0.752516
v 8.729925 -1.913391 -0.780136
v 8.848917 -1.928407 -0.805631
v 8.968084 -1.934553 -0.830236
v 8.984360 -1.945667 -0.720621
v 8.709479 -1.890046 -0.881409
v 8.831043 -1.903650 -0.905572
v 8.952786 -1.905524 -0.930803
v 9.074694 -1.895559 -0.958835
v 9.087528 -1.931833 -0.855870
v 8.813243 -1.859613 -0.996007
v 8.937599 -1.857444 -1.021314
v 9.062206 -1.840990 -1.051567
v 9.187620 -1.813768 -1.082607
v 9.197264 -1.876826 -0.986454
v 8.922067 -1.790597 -1.102439
v 9.049335 -1.768201 -1.135070
v 9.177656 -1.733228 -1.170134
v 9.307555 -1.694338 -1.198080
v 9.314463 -1.782684 -1.107338
v 9.036433 -1.676255 -1.209654
v 9.167576 -1.633986 -1.248186
v 9.300443 -1.587899 -1.279386
v 9.434298 -1.547977 -1.294954
v 9.438561 -1.660169 -1.213207
v 9.158442 -1.513672 -1.315282
v 9.294022 -1.461516 -1.348347
v 9.430431 -1.417701 -1.365163
v 9.567181 -1.387975 -1.363001
v 9.568514 -1.521338 -1.294544
v 9.289420 -1.313851 -1.404037
v 9.428004 -1.267688 -1.421247
v 9.566810 -1.236439 -1.418981
v 9.705332 -1.218092 -1.402587
v 9.703323 -1.370632 -1.348805
v 9.427733 -1.099258 -1.463186
v 9.568181 -1.070153 -1.460950
v 9.708505 -1.050656 -1.444567
v 9.847273 -1.041654 -1.430703
v 9.842112 -1.209136 -1.388390
v 9.571323 -0.889691 -1.489222
v 9.712727 -0.874277 -1.474327
v 9.852935 -0.866644 -1.462891
v 9.989956 -0.868924 -1.477726
v 9.983028 -1.043097 -1.440647
v 9.717658 -0.696533 -1.491895
v 9.858545 -0.694736 -1.484170
v 9.996402 -0.697040 -1.502789
v 10.131424 -0.702211 -1.543204
v 10.124297 -0.874958 -1.515599
v 9.863933 -0.529276 -1.493056
v 10.002357 -0.534835 -1.514098
v 10.138005 -0.539485 -1.555090
v 10.272330 -0.546322 -1.586760
v 10.265360 -0.709491 -1.575946
v 10.008093 -0.382112 -1.510658
v 10.144165 -0.385278 -1.551236
v 10.278821 -0.392243 -1.582809
v 10.412861 -0.404650 -1.596895
v 10.406075 -0.558306 -1.601543
v 10.150206 -0.242087 -1.532315
v 10.285043 -0.247982 -1.563728
v 10.419263 -0.259516 -1.578364
v 10.552908 -0.276372 -1.579136
v 10.546369 -0.421416 -1.598214
v 10.291072 -0.112756 -1.529650
v 10.425464 -0.123685 -1.544298
v 10.559356 -0.141320 -1.545618
v 10.692894 -0.162716 -1.533458
v 10.686376 -0.298711 -1.568126
v 10.431540 0.000950 -1.494913
v 10.565335 -0.015531 -1.495928
v 10.699019 -0.037896 -1.483358
v 10.832990 -0.064948 -1.461353
v 10.826592 -0.188531 -1.513737
v 10.571237 0.098095 -1.430407
v 10.704870 0.076187 -1.417144
v 10.839043 0.048139 -1.393817
v 10.974381 0.026360 -1.387423
v 10.968040 -0.086326 -1.455408
v 10.710254 0.177977 -1.335858
v 10.844350 0.148569 -1.312645
v 10.979640 0.125779 -1.305243
v 11.115953 0.121775 -1.336631
v 11.110356 0.019812 -1.419699
v 10.848691 0.235463 -1.219601
v 10.983775 0.211395 -1.211931
v 11.119922 0.207544 -1.238606
v 11.255329 0.210430 -1.278100
v 11.250937 0.122206 -1.378493
v 10.986390 0.285999 -1.109889
v 11.122222 0.280411 -1.130488
v 11.257843 0.283807 -1.164629
v 11.391922 0.277866 -1.187716
v 11.388890 0.202466 -1.301873
v 11.123034 0.342339 -1.016671
v 11.258552 0.343587 -1.043245
v 11.392966 0.339557 -1.063552
v 11.525471 0.324515 -1.070862
v 11.524131 0.260211 -1.195279
v 11.258098 0.392098 -0.916513
v 11.392349 0.390818 -0.930997
v 11.525142 0.377906 -0.937278
v 11.656368 0.352426 -0.936257
v 11.656178 0.299428 -1.067265
v 11.391222 0.426979 -0.792923
v 11.524104 0.414932 -0.797209
v 11.655796 0.390834 -0.799031
v 11.786273 0.357776 -0.798630
v 11.786121 0.320180 -0.929413
v 11.523389 0.427629 -0.659407
v 11.655228 0.404650 -0.663005
v 11.786397 0.373738 -0.667245
v 11.916991 0.341580 -0.671241
v 11.916053 0.323695 -0.796778
v 11.655499 0.393353 -0.533686
v 11.786904 0.365852 -0.540315
v 11.918370 0.336823 -0.547357
v 12.050037 0.313255 -0.553166
v 12.047942 0.315900 -0.675001
v 11.788265 0.336844 -0.420043
v 11.919971 0.310589 -0.428454
v 12.052263 0.288511 -0.434781
v 12.185061 0.272416 -0.438109
v 12.182356 0.295728 -0.557532
v 11.922057 0.263919 -0.316321
v 12.054636 0.242711 -0.322644
v 12.187616 0.228661 -0.324356
v 12.321175 0.217259 -0.323501
v 12.318228 0.260584 -0.439930
v 12.056957 0.178638 -0.218516
v 12.190299 0.163475 -0.218591
v 12.324173 0.152978 -0.214520
v 12.457804 0.142985 -0.212155
v 12.454618 0.206035 -0.324179
v 12.193036 0.080709 -0.122272
v 12.327103 0.070496 -0.114756
v 12.461170 0.061136 -0.108782
v 12.594253 0.047043 -0.111729
v 12.590429 0.129206 -0.216521
v 12.330141 -0.030502 -0.025017
v 12.464593 -0.039773 -0.015633
v 12.598472 -0.053997 -0.017125
v 12.730776 -0.074066 -0.032463
v 12.725965 0.027887 -0.125320
v 12.467983 -0.160020 0.066222
v 12.602649 -0.174987 0.064520
v 12.735782 -0.194494 0.046946
v 12.868058 -0.219131 0.017560
v 12.862045 -0.098021 -0.057167
v 12.606195 -0.315585 0.129747
v 12.740270 -0.335630 0.108689
v 12.873410 -0.358772 0.074693
v 13.007640 -0.380033 0.040578
v 13.000666 -0.241472 -0.012241
v 12.742593 -0.499066 0.148728
v 12.876656 -0.519091 0.110828
v 13.012300 -0.536574 0.074141
v 13.151795 -0.548800 0.053544
v 13.144885 -0.397023 0.019602
v 12.876185 -0.693597 0.125452
v 13.013422 -0.706324 0.088841
v 13.154882 -0.712882 0.069724
v 13.298105 -0.714146 0.065095
v 13.293291 -0.554546 0.047620
v 13.011132 -0.881162 0.086738
v 13.153955 -0.881525 0.069545
v 13.298095 -0.879896 0.065496
v 13.439339 -0.875653 0.058215
v 13.438899 -0.713115 0.059008
v 13.150089 -1.048725 0.054786
v 13.294354 -1.043534 0.050442
v 13.435613 -1.036722 0.042328
v 13.571087 -1.029854 0.019046
v 13.574995 -0.870884 0.036437
v 13.288198 -1.198113 0.022153
v 13.428950 -1.190090 0.012489
v 13.564413 -1.182414 -0.011090
v 13.693706 -1.169166 -0.049893
v 13.700374 -1.020118 -0.019205
v 13.420444 -1.332538 -0.030160
v 13.555433 -1.322445 -0.054403
v 13.685211 -1.310369 -0.091883
v 13.810474 -1.292310 -0.137650
v 13.818163 -1.154376 -0.097446
v 13.545268 -1.452002 -0.108596
v 13.675294 -1.438963 -0.144591
v 13.801748 -1.420645 -0.187524
v 13.926414 -1.403002 -0.226781
v 13.933685 -1.275749 -0.179573
v 13.665074 -1.558795 -0.205570
v 13.792472 -1.539939 -0.246206
v 13.918538 -1.521758 -0.283335
v 14.045115 -1.507471 -0.306425
v 14.051481 -1.388765 -0.250865
v 13.783111 -1.651086 -0.312493
v 13.910339 -1.632038 -0.348357
v 14.038179 -1.617401 -0.371402
v 14.167448 -1.609100 -0.380802
v 14.173209 -1.499179 -0.314816
v 13.901830 -1.732186 -0.420980
v 14.030755 -1.717349 -0.444516
v 14.161053 -1.709491 -0.455101
v 14.291664 -1.703964 -0.461313
v 14.297268 -1.602642 -0.385349
v 14.022897 -1.808537 -0.524368
v 14.154059 -1.800748 -0.536216
v 14.285328 -1.796204 -0.544038
v 14.415417 -1.791009 -0.555941
v 14.421256 -1.697934 -0.471680
v 14.146423 -1.884981 -0.622529
v 14.278224 -1.881508 -0.632332
v 14.408842 -1.877439 -0.645513
v 14.538091 -1.872750 -0.663632
v 14.543981 -1.785239 -0.574070
v 14.270216 -1.958796 -0.724104
v 14.401541 -1.956056 -0.738391
v 14.531796 -1.953032 -0.755846
v 14.661726 -1.952893 -0.771954
v 14.666711 -1.871062 -0.681956
v 14.393715 -2.026618 -0.832086
v 14.525333 -2.025125 -0.848457
v 14.656890 -2.026284 -0.862523
v 14.789419 -2.032810 -0.868843
v 14.792558 -1.959324 -0.780186
v 14.518871 -2.087828 -0.939979
v 14.652376 -2.089747 -0.952139
v 14.786740 -2.095989 -0.957295
v 14.922227 -2.107376 -0.953570
v 14.923311 -2.045957 -0.865389
v 14.648143 -2.140910 -1.039899
v 14.784508 -2.146488 -1.043890
v 14.921671 -2.156520 -1.040200
v 15.059250 -2.167052 -1.031030
v 15.058465 -2.121250 -0.944088
v 14.782506 -2.181881 -1.127533
v 14.921334 -2.189564 -1.123422
v 15.060220 -2.197786 -1.114447
v 15.198546 -2.203270 -1.104989
v 15.196609 -2.175150 -1.021779
v 14.920874 -2.205587 -1.202199
v 15.060892 -2.211295 -1.192735
v 15.200034 -2.214956 -1.182737
v 15.337770 -2.213629 -1.176061
v 15.335731 -2.203452 -1.099510
v 15.060769 -2.206487 -1.264797
v 15.200458 -2.208489 -1.253548
v 15.338645 -2.207022 -1.245471
v 15.475087 -2.200301 -1.241409
v 15.473970 -2.207514 -1.174053
v 15.199252 -2.181686 -1.316087
v 15.337626 -2.180297 -1.306260
v 15.474413 -2.175752 -1.300513
v 15.609687 -2.168730 -1.296281
v 15.610140 -2.191640 -1.239368
v 15.334713 -2.136294 -1.357997
v 15.471583 -2.133005 -1.350614
v 15.607182 -2.128393 -1.345020
v 15.741616 -2.122083 -1.338088
v 15.743864 -2.161096 -1.290752
v 15.466857 -2.073606 -1.392769
v 15.602604 -2.070028 -1.385982
v 15.737485 -2.066373 -1.378242
v 15.871795 -2.062401 -1.368976
v 15.875463 -2.117277 -1.329010
v 15.596676 -1.997251 -1.421405
v 15.731904 -1.994564 -1.412751
v 15.866867 -1.992603 -1.403366
v 16.002043 -1.990618 -1.395763
v 16.006144 -2.059938 -1.360017
v 15.725916 -1.910373 -1.443826
v 15.861481 -1.909137 -1.433970
v 15.997622 -1.909401 -1.427594
v 16.134501 -1.909247 -1.426461
v 16.137770 -1.989774 -1.391799
v 15.856758 -1.816442 -1.462234
v 15.993674 -1.817875 -1.456579
v 16.131655 -1.820366 -1.457816
v 16.270098 -1.821979 -1.462042
v 16.271797 -1.909434 -1.428014
v 15.990733 -1.717098 -1.482872
v 16.129509 -1.721525 -1.485488
v 16.268879 -1.724980 -1.491802
v 16.407856 -1.728539 -1.493775
v 16.408138 -1.823042 -1.462384
v 16.128105 -1.613176 -1.508267
v 16.268158 -1.618803 -1.515818
v 16.407772 -1.622865 -1.519730
v 16.545994 -1.627221 -1.512712
v 16.545416 -1.731572 -1.485033
v 16.267611 -1.504303 -1.532325
v 16.407701 -1.507651 -1.538118
v 16.546461 -1.512206 -1.533829
v 16.683039 -1.517225 -1.514342
v 16.682171 -1.631937 -1.491015
v 16.407360 -1.387817 -1.546574
v 16.546465 -1.391128 -1.544920
v 16.683369 -1.395712 -1.528710
v 16.817610 -1.402517 -1.494864
v 16.817150 -1.523975 -1.478089
v 16.545546 -1.266768 -1.543426
v 16.682514 -1.270370 -1.529816
v 16.816822 -1.276897 -1.499398
v 16.948233 -1.285920 -1.450518
v 16.949224 -1.411866 -1.443583
v 16.680132 -1.144126 -1.516655
v 16.814163 -1.149865 -1.488753
v 16.945406 -1.159332 -1.443585
v 17.074558 -1.172909 -1.382815
v 17.077831 -1.298295 -1.387315
v 16.809711 -1.025328 -1.464006
v 16.940506 -1.034833 -1.422047
v 17.069252 -1.049060 -1.365366
v 17.199217 -1.062844 -1.307069
v 17.205448 -1.185164 -1.323079
v 16.933741 -0.915313 -1.387433
v 17.061802 -0.928790 -1.334694
v 17.190584 -0.943143 -1.278674
v 17.326174 -0.949616 -1.244858
v 17.336742 -1.068961 -1.275228
v 17.052246 -0.813709 -1.291382
v 17.179739 -0.828277 -1.237971
v 17.312973 -0.836220 -1.201971
v 17.453110 -0.830207 -1.193156
v 17.468491 -0.944284 -1.239456
v 17.167088 -0.719165 -1.185842
v 17.297779 -0.726909 -1.148314
v 17.435070 -0.723232 -1.134355
v 17.573450 -0.711919 -1.127597
v 17.592552 -0.818904 -1.187176
v 17.282318 -0.626112 -1.086928
v 17.416264 -0.624335 -1.067072
v 17.552555 -0.614544 -1.056745
v 17.686760 -0.603354 -1.040599
v 17.707737 -0.700924 -1.109314
v 17.398718 -0.535989 -0.996631
v 17.532240 -0.528597 -0.980952
v 17.665316 -0.517790 -0.964570
v 17.796049 -0.509005 -0.939996
v 17.817295 -0.593757 -1.012795
v 17.513832 -0.454231 -0.905535
v 17.645212 -0.445575 -0.887362
v 17.775356 -0.436726 -0.865017
v 17.903671 -0.430110 -0.834932
v 17.924116 -0.501427 -0.906071
v 17.626970 -0.384654 -0.812370
v 17.756102 -0.376591 -0.791334
v 17.884226 -0.370803 -0.764727
v 18.011925 -0.367858 -0.731449
v 18.031534 -0.425970 -0.798809
v 17.738018 -0.324683 -0.720180
v 17.865795 -0.321157 -0.696489
v 17.993124 -0.319445 -0.666085
v 18.120638 -0.315667 -0.629604
v 18.140343 -0.362776 -0.694489
v 17.848080 -0.279686 -0.630439
v 17.974909 -0.279169 -0.602792
v 18.101473 -0.276371 -0.567241
v 18.228670 -0.269484 -0.525924
v 18.249149 -0.306500 -0.590245
v 17.957497 -0.250462 -0.541529
v 18.083183 -0.248458 -0.507333
v 18.208723 -0.241068 -0.464634
v 18.334829 -0.227276 -0.417922
v 18.356392 -0.254550 -0.482527
v 18.065657 -0.233802 -0.449600
v 18.189865 -0.227050 -0.406254
v 18.314034 -0.212126 -0.356769
v 18.440628 -0.200742 -0.309039
v 18.462645 -0.214847 -0.372745
v 18.171734 -0.227047 -0.350377
v 18.294449 -0.213540 -0.299109
v 18.419571 -0.201823 -0.249279
v 18.548359 -0.200052 -0.207451
v 18.569864 -0.197889 -0.267601
v 18.275986 -0.230829 -0.244783
v 18.399902 -0.220210 -0.193978
v 18.527742 -0.217038 -0.151732
v 18.658672 -0.224879 -0.117525
v 18.679182 -0.207855 -0.172118
v 18.381596 -0.253657 -0.142750
v 18.508717 -0.250994 -0.100857
v 18.639320 -0.257046 -0.067446
v 18.770880 -0.271037 -0.034961
v 18.789772 -0.240340 -0.083269
v 18.491415 -0.300105 -0.054022
v 18.621571 -0.304156 -0.021812
v 18.753109 -0.313795 0.008917
v 18.883978 -0.329456 0.046912
v 18.900837 -0.288943 0.005493
v 18.605556 -0.362983 0.019750
v 18.737457 -0.371177 0.048218
v 18.869057 -0.383158 0.083298
v 18.999371 -0.393370 0.127436
v 19.013201 -0.343613 0.093841
v 18.724247 -0.439309 0.082393
v 18.856527 -0.447594 0.114348
v 18.987877 -0.454530 0.155651
v 19.120333 -0.462068 0.200106
v 19.130508 -0.402267 0.173705
v 18.847544 -0.523244 0.139007
v 18.979691 -0.526909 0.177967
v 19.112631 -0.530577 0.221505
v 19.248886 -0.532691 0.258431
v 19.255983 -0.467198 0.237657
v 18.975695 -0.609045 0.193460
v 19.108828 -0.609943 0.236898
v 19.244938 -0.609059 0.273951
v 19.385920 -0.606966 0.295663
v 19.389853 -0.533973 0.281805
v 19.109407 -0.697594 0.245489
v 19.244892 -0.693378 0.282342
v 19.384943 -0.686940 0.302303
v 19.529171 -0.681150 0.310076
v 19.530949 -0.605090 0.306487
v 19.249289 -0.787641 0.281666
v 19.387856 -0.776478 0.298709
v 19.530256 -0.765876 0.303637
v 19.673925 -0.760858 0.313484
v 19.674852 -0.679624 0.320786
v 19.394844 -0.877202 0.282275
v 19.534683 -0.861638 0.284833
v 19.675451 -0.853647 0.295404
v 19.814655 -0.851121 0.318167
v 19.816317 -0.761703 0.333783
v 19.542501 -0.967188 0.253584
v 19.679420 -0.954498 0.266984
v 19.814877 -0.949384 0.293702
v 19.949450 -0.948238 0.314850
v 19.952351 -0.851867 0.337485
v 19.686333 -1.062619 0.231018
v 19.817827 -1.055299 0.261956
v 19.949087 -1.051479 0.285566
v 20.080189 -1.047108 0.293084
v 20.083284 -0.946519 0.320049
v 19.824089 -1.162943 0.225212
v 19.952291 -1.156985 0.250938
v 20.080774 -1.150040 0.260951
v 20.208885 -1.140721 0.253075
v 20.210506 -1.040656 0.281945
v 19.959698 -1.261032 0.212345
v 20.086071 -1.251766 0.223955
v 20.212337 -1.239877 0.218520
v 20.338696 -1.222259 0.189717
v 20.336685 -1.126605 0.221534
v 20.095881 -1.346130 0.183417
v 20.220978 -1.331364 0.178934
v 20.346222 -1.310963 0.153315
v 20.471540 -1.287191 0.116802
v 20.464884 -1.202156 0.148332
v 20.233221 -1.412392 0.137618
v 20.357853 -1.389146 0.115589
v 20.482527 -1.362820 0.085463
v 20.606131 -1.340837 0.070780
v 20.595669 -1.268918 0.094926
v 20.370956 -1.453016 0.079863
v 20.495306 -1.424644 0.056938
v 20.618723 -1.400044 0.048778
v 20.740789 -1.380397 0.059629
v 20.728212 -1.325193 0.076560
v 20.508472 -1.476625 0.030412
v 20.632029 -1.450349 0.028429
v 20.754339 -1.428115 0.043095
v 20.875015 -1.406111 0.064252
v 20.861271 -1.361715 0.078182
v 20.645493 -1.495697 0.008028
v 20.768072 -1.471483 0.025872
v 20.888897 -1.446877 0.049164
v 21.005985 -1.420995 0.073136
v 20.991982 -1.383254 0.086312
v 20.781481 -1.510528 0.007379
v 20.902338 -1.483641 0.032557
v 21.019608 -1.455211 0.058348
v 21.130564 -1.425413 0.083179
v 21.116549 -1.394035 0.096376
v 20.915138 -1.515420 0.014469
v 21.032366 -1.484862 0.041709
v 21.143738 -1.452872 0.068000
v 21.246918 -1.418945 0.092403
v 21.233112 -1.393906 0.106335
v 21.044157 -1.509339 0.023338
v 21.155546 -1.475410 0.050769
v 21.259432 -1.439615 0.076316
v 21.353994 -1.400632 0.099219
v 21.340521 -1.382147 0.114536
v 21.166142 -1.492570 0.031704
v 21.270353 -1.455281 0.058012
v 21.365917 -1.414757 0.081636
v 21.450998 -1.369069 0.102429
v 21.438030 -1.357307 0.119437
v 21.279526 -1.464989 0.037727
v 21.375389 -1.423311 0.061789
v 21.461287 -1.376141 0.083034
v 21.534002 -1.321678 0.101441
v 21.523132 -1.316958 0.120256
v 21.381920 -1.425328 0.040609
v 21.467892 -1.377610 0.062028
v 21.541410 -1.322396 0.081042
v 21.597721 -1.259540 0.098369
v 21.590113 -1.260576 0.117916
v 21.470240 -1.372806 0.041241
v 21.543818 -1.318030 0.060434
v 21.600765 -1.255252 0.078300
v 21.637114 -1.188551 0.095395
v 21.634207 -1.193458 0.115116
v 21.541182 -1.308775 0.041417
v 21.598005 -1.247438 0.059051
v 21.635216 -1.182035 0.075955
v 21.651796 -1.113158 0.092091
v 21.653326 -1.118945 0.112196
v 21.590897 -1.237068 0.042249
v 21.628662 -1.174365 0.058179
v 21.646009 -1.107295 0.073154
v 21.640018 -1.042096 0.087571
v 21.646589 -1.045742 0.107738
v 21.618330 -1.165764 0.043425
v 21.635651 -1.101830 0.056942
v 21.628521 -1.040431 0.069981
v 21.621725 -1.097156 0.045063
v 21.612280 -1.041789 0.056529
v 21.578745 -0.990327 0.068361
v 21.596970 -0.982374 0.083629
v 21.610756 -0.979550 0.102201
v 21.545521 -0.928139 0.096450
v 21.559290 -0.919293 0.115862
v 21.568281 -0.915309 0.137755
v 21.619011 -0.979716 0.123495
v 21.572060 -0.916221 0.161013
v 21.621647 -0.983079 0.145850
v 21.648949 -1.050554 0.128947
v 21.619179 -0.989000 0.167660
v 21.646267 -1.056166 0.150015
v 21.650793 -1.124290 0.132317
v 21.639395 -1.062321 0.169738
v 21.643972 -1.129117 0.151417
v 21.627392 -1.196610 0.134087
v 21.616899 -1.198060 0.151308
v 21.579433 -1.258941 0.135872
v 21.565519 -1.254555 0.151636
v 21.509464 -1.308601 0.136772
v 21.493038 -1.296860 0.151062
v 21.423210 -1.341694 0.134237
v 21.406387 -1.322333 0.146829
v 21.325773 -1.359869 0.127675
v 21.309114 -1.333732 0.138824
v 21.218349 -1.365351 0.118337
v 21.202528 -1.333297 0.128600
v 21.102198 -1.359364 0.107939
v 21.087564 -1.321604 0.118218
v 20.978123 -1.342372 0.098295
v 20.964916 -1.296792 0.109820
v 20.848551 -1.311540 0.092036
v 20.838072 -1.251088 0.107172
v 20.717958 -1.258538 0.095134
v 20.831902 -1.182283 0.123570
v 20.712183 -1.182939 0.115358
v 20.589617 -1.188043 0.119818
v 20.712198 -1.101921 0.135254
v 20.589436 -1.101629 0.143740
v 20.463926 -1.110752 0.176107
v 20.594810 -1.015401 0.164835
v 20.468601 -1.019662 0.198984
v 20.340054 -1.030405 0.247095
v 20.477449 -0.932194 0.217369
v 20.347570 -0.937183 0.266352
v 20.216026 -0.943231 0.305191
v 20.357496 -0.849563 0.280187
v 20.224091 -0.852574 0.321784
v 20.088898 -0.852724 0.340731
v 20.233246 -0.770343 0.332028
v 20.095785 -0.767743 0.353682
v 19.956848 -0.765224 0.352091
v 20.103294 -0.692738 0.359247
v 19.962173 -0.687154 0.358310
v 19.819508 -0.682415 0.340436
v 19.968216 -0.617854 0.356587
v 19.823881 -0.610733 0.338549
v 19.677725 -0.605459 0.318635
v 19.829121 -0.545473 0.328632
v 19.682407 -0.539400 0.308076
v 19.535025 -0.534912 0.294588
v 19.688183 -0.480303 0.290479
v 19.541098 -0.473548 0.275797
v 19.396297 -0.470154 0.261975
v 19.548416 -0.421405 0.251576
v 19.404575 -0.415828 0.236829
v 19.265106 -0.410287 0.212277
v 19.414085 -0.371610 0.206877
v 19.275902 -0.363525 0.181839
v 19.142736 -0.354229 0.142514
v 19.288164 -0.329824 0.146309
v 19.156546 -0.318031 0.106021
v 19.028482 -0.304353 0.055353
v 19.171238 -0.294375 0.064600
v 19.045052 -0.279831 0.011980
v 18.918819 -0.260913 -0.040601
v 19.061783 -0.268463 -0.035556
v 18.937330 -0.247721 -0.090789
v 18.809849 -0.225886 -0.136238
v 18.955750 -0.249937 -0.144286
v 18.830048 -0.226038 -0.193026
v 18.700460 -0.205964 -0.231283
v 18.849968 -0.239802 -0.252910
v 18.722097 -0.219193 -0.294468
v 18.592293 -0.211492 -0.332054
v 18.743849 -0.245100 -0.361133
v 18.615129 -0.237410 -0.400553
v 18.485466 -0.241813 -0.440251
v 18.638330 -0.274982 -0.472459
v 18.508959 -0.280066 -0.511485
v 18.378859 -0.293051 -0.550544
v 18.532711 -0.328250 -0.585535
v 18.401766 -0.339793 -0.621701
v 18.270391 -0.352829 -0.657488
v 18.424984 -0.396677 -0.695196
v 18.292446 -0.409982 -0.727478
v 18.160769 -0.419691 -0.761687
v 18.314983 -0.478541 -0.799492
v 18.181957 -0.489164 -0.830711
v 18.051876 -0.496386 -0.867260
v 18.203491 -0.572949 -0.899880
v 18.072504 -0.581211 -0.934670
v 17.944986 -0.586827 -0.975357
v 18.092463 -0.679898 -0.997144
v 17.965149 -0.685962 -1.038383
v 17.837927 -0.692912 -1.078188
v 17.983427 -0.795379 -1.091565
v 17.856409 -0.802327 -1.132416
v 17.726547 -0.808781 -1.166044
v 17.872028 -0.917975 -1.174823
v 17.742373 -0.924850 -1.209838
v 17.608572 -0.933662 -1.233423
v 17.755173 -1.046508 -1.241784
v 17.621140 -1.054081 -1.266339
v 17.480589 -1.063515 -1.272661
v 17.630127 -1.177481 -1.286187
v 17.488989 -1.185347 -1.292308
v 17.344265 -1.190359 -1.293106
v 17.493523 -1.309018 -1.298073
v 17.348871 -1.312719 -1.299597
v 17.209520 -1.308513 -1.327938
v 17.351065 -1.435112 -1.296737
v 17.211954 -1.431294 -1.324386
v 17.079353 -1.422251 -1.380304
v 17.213196 -1.549249 -1.314944
v 17.079826 -1.541709 -1.365674
v 16.948927 -1.532550 -1.425846
v 17.079811 -1.652325 -1.347286
v 16.948093 -1.644834 -1.402257
v 16.816082 -1.637858 -1.453336
v 16.947142 -1.744407 -1.376664
v 16.814817 -1.739246 -1.424484
v 16.681124 -1.735317 -1.462101
v 16.813623 -1.827887 -1.393857
v 16.680088 -1.825737 -1.429591
v 16.544926 -1.823931 -1.452732
v 16.679249 -1.906659 -1.394585
v 16.544676 -1.907035 -1.416583
v 16.408772 -1.908523 -1.426737
v 16.544439 -1.980595 -1.377012
v 16.409523 -1.984529 -1.387185
v 16.273764 -1.987653 -1.390363
v 16.409994 -2.049672 -1.343764
v 16.275492 -2.054833 -1.348772
v 16.140753 -2.058146 -1.353252
v 16.276386 -2.108030 -1.302412
v 16.142799 -2.112414 -1.309504
v 16.009148 -2.114756 -1.318833
v 16.143412 -2.150836 -1.259449
v 16.010490 -2.152905 -1.270731
v 15.877382 -2.155893 -1.282140
v 16.009995 -2.174730 -1.215324
v 15.877268 -2.177334 -1.227443
v 15.744071 -2.182880 -1.235707
v 15.875227 -2.181921 -1.165295
v 15.742294 -2.187585 -1.172729
v 15.608705 -2.197498 -1.174545
v 15.739002 -2.176687 -1.102618
v 15.605749 -2.186699 -1.102344
v 15.471483 -2.197547 -1.099507
v 15.601940 -2.161558 -1.023970
v 15.468198 -2.172045 -1.018890
v 15.333095 -2.177558 -1.017126
v 15.464734 -2.132486 -0.933921
v 15.330390 -2.136696 -0.930591
v 15.194788 -2.132644 -0.934561
v 15.328030 -2.082059 -0.842113
v 15.193464 -2.076582 -0.845502
v 15.058244 -2.062850 -0.855342
v 15.192634 -2.006815 -0.757163
v 15.058580 -1.991154 -0.767103
v 14.924933 -1.973428 -0.777481
v 15.059329 -1.908864 -0.682063
v 14.926924 -1.890289 -0.691936
v 14.795980 -1.876558 -0.693006
v 14.928960 -1.798248 -0.611068
v 14.799455 -1.785850 -0.609142
v 14.671565 -1.782070 -0.594572
v 14.802605 -1.687555 -0.530316
v 14.675970 -1.685836 -0.511769
v 14.549262 -1.691136 -0.489362
v 14.679720 -1.584005 -0.435162
v 14.553787 -1.589974 -0.411253
v 14.426330 -1.596582 -0.393986
v 14.557402 -1.480663 -0.340981
v 14.430559 -1.486806 -0.324406
v 14.302194 -1.493083 -0.317290
v 14.433857 -1.369311 -0.264406
v 14.306283 -1.374970 -0.258801
v 14.178277 -1.380752 -0.258230
v 14.309454 -1.250868 -0.211132
v 14.182463 -1.255297 -0.212286
v 14.057088 -1.263074 -0.205632
v 14.185452 -1.123274 -0.177840
v 14.061457 -1.129347 -0.171198
v 13.939901 -1.141069 -0.142716
v 14.064301 -0.989645 -0.147650
v 13.944373 -0.997930 -0.116066
v 13.824175 -1.009383 -0.067849
v 13.946490 -0.851024 -0.099580
v 13.827206 -0.857672 -0.049992
v 13.704150 -0.864004 -0.000850
v 13.826202 -0.707111 -0.045609
v 13.703403 -0.708844 0.002456
v 13.574450 -0.710741 0.038794
v 13.696798 -0.557540 -0.011407
v 13.567908 -0.555542 0.023193
v 13.432948 -0.555168 0.042112
v 13.555372 -0.411545 -0.012192
v 13.421435 -0.409139 0.005328
v 13.283667 -0.405459 0.011849
v 13.406212 -0.276004 -0.050352
v 13.270932 -0.269556 -0.042284
v 13.135156 -0.258868 -0.032510
v 13.257402 -0.149918 -0.113238
v 13.124784 -0.138832 -0.102246
v 12.992886 -0.119979 -0.083023
v 13.114676 -0.034880 -0.187754
v 12.985353 -0.017961 -0.169898
v 12.855939 0.005193 -0.146790
v 12.978470 0.066620 -0.270518
v 12.850680 0.087222 -0.249553
v 12.721466 0.110483 -0.229554
v 12.845848 0.151601 -0.363344
v 12.717404 0.172773 -0.344184
v 12.586886 0.192258 -0.330288
v 12.713422 0.216456 -0.467165
v 12.583079 0.236377 -0.452138
v 12.451234 0.250510 -0.443360
v 12.578890 0.258551 -0.580347
v 12.447435 0.272862 -0.568683
v 12.314948 0.284049 -0.561801
v 12.442472 0.273610 -0.697764
v 12.310902 0.285127 -0.686976
v 12.179337 0.297930 -0.679777
v 12.305829 0.264598 -0.812261
v 12.175770 0.277466 -0.801433
v 12.045820 0.296673 -0.796555
v 12.171320 0.237595 -0.919607
v 12.043381 0.256825 -0.914160
v 11.914927 0.285874 -0.919609
v 12.040147 0.202591 -1.026890
v 11.913354 0.233267 -1.037506
v 11.785467 0.268100 -1.054817
v 11.910769 0.170251 -1.151885
v 11.783464 0.206159 -1.174941
v 11.654503 0.236541 -1.190474
v 11.779770 0.131603 -1.287670
v 11.650959 0.159408 -1.303546
v 11.520659 0.183891 -1.308682
v 11.645382 0.068810 -1.402518
v 11.515267 0.092395 -1.407355
v 11.383915 0.111496 -1.401439
v 11.508198 -0.013385 -1.488871
v 11.377075 0.005895 -1.483287
v 11.244675 0.018720 -1.461502
v 11.369179 -0.112528 -1.547023
v 11.237113 -0.099465 -1.525355
v 11.103302 -0.094218 -1.485359
v 11.228699 -0.230531 -1.570441
v 11.095497 -0.222631 -1.533128
v 10.960969 -0.210911 -1.507236
v 11.086985 -0.360497 -1.563290
v 10.953479 -0.346320 -1.542025
v 10.819804 -0.323327 -1.549593
v 10.945595 -0.489947 -1.560158
v 10.812561 -0.466514 -1.569043
v 10.679449 -0.442565 -1.587763
v 10.804862 -0.619103 -1.573354
v 10.672139 -0.595736 -1.592106
v 10.539341 -0.574942 -1.603321
v 10.664323 -0.756721 -1.581858
v 10.531757 -0.735973 -1.592971
v 10.398774 -0.720244 -1.591739
v 10.523645 -0.903951 -1.567139
v 10.390893 -0.889771 -1.565266
v 10.257700 -0.879876 -1.548929
v 10.382364 -1.060696 -1.523181
v 10.249517 -1.054881 -1.505823
v 10.116475 -1.048201 -1.473794
v 10.240705 -1.224755 -1.450563
v 10.108465 -1.219628 -1.421459
v 9.976215 -1.211726 -1.394227
v 10.100584 -1.380559 -1.361775
v 9.969863 -1.368698 -1.339875
v 9.837765 -1.364683 -1.335967
v 9.963984 -1.512887 -1.277875
v 9.834056 -1.503957 -1.273936
v 9.702141 -1.506535 -1.283563
v 9.830420 -1.627256 -1.203141
v 9.700963 -1.626242 -1.208043
v 9.570035 -1.637622 -1.215066
v 9.699512 -1.731025 -1.123794
v 9.571116 -1.738123 -1.125861
v 9.442438 -1.755802 -1.122129
v 9.572282 -1.823663 -1.028256
v 9.446198 -1.834950 -1.022128
v 9.321133 -1.855182 -1.008477
v 9.451318 -1.899204 -0.913479
v 9.328856 -1.910704 -0.900346
v 9.207629 -1.923133 -0.880742
v 9.338830 -1.949682 -0.783389
v 9.219740 -1.951784 -0.765505
v 9.101689 -1.951502 -0.743718
v 9.233840 -1.965186 -0.644461
v 9.117471 -1.955694 -0.625454
v 9.002013 -1.941662 -0.604514
v 9.134802 -1.946130 -0.504629
v 9.020719 -1.925180 -0.485439
v 8.907405 -1.902888 -0.463873
v 9.039522 -1.897562 -0.367182
v 8.926802 -1.871892 -0.346993
v 8.813481 -1.850943 -0.324370
v 8.943831 -1.832028 -0.233700
v 8.830435 -1.811043 -0.211649
v 8.713289 -1.800164 -0.187733
v 8.843539 -1.762685 -0.102967
v 8.727369 -1.753577 -0.078246
v 8.604809 -1.757720 -0.054337
v 8.736834 -1.697161 0.028759
v 8.617729 -1.702930 0.054476
v 8.496181 -1.718525 0.076463
v 8.624730 -1.635137 0.159213
v 8.506853 -1.649168 0.183865
v 8.391820 -1.662610 0.208735
v 8.510439 -1.563384 0.281395
v 8.395640 -1.571365 0.307836
v 8.286977 -1.569500 0.342807
v 8.394965 -1.459947 0.391619
v 8.286384 -1.449513 0.427740
v 8.186802 -1.432240 0.476265
v 8.285178 -1.307517 0.498667
v 8.186137 -1.278675 0.550746
v 8.089355 -1.248506 0.602119
v 8.184583 -1.097869 0.614463
v 8.087544 -1.052993 0.671102
v 7.987662 -1.008331 0.720433
v 8.085161 -0.831900 0.731567
v 7.984854 -0.779278 0.786162
v 7.877323 -0.729279 0.829654
v 7.982966 -0.546875 0.843611
v 7.873392 -0.498379 0.890673
v 7.762309 -0.458780 0.923357
v 7.870218 -0.280860 0.939892
v 7.755230 -0.244555 0.973805
v 7.646583 -0.217584 0.995515
v 7.744969 -0.042436 1.004174
v 7.634881 -0.018834 1.025470
v 7.542913 -0.003594 1.045319
v 7.620558 0.166132 1.026957
v 7.527365 0.182572 1.040497
v 7.453604 0.202478 1.086287
v 7.504595 0.356210 1.012369
v 7.420965 0.390115 1.066000
v 7.313111 0.422756 1.107259
v 7.370083 0.566115 1.009979
v 7.250060 0.606531 1.045777
v 7.119479 0.647025 1.084259
v 7.189919 0.775942 0.957936
v 7.054379 0.821335 0.988936
v 6.916246 0.854566 1.008135
v 6.998322 0.970962 0.869755
v 6.849538 0.997824 0.877427
v 6.689255 1.012744 0.879105
v 6.796479 1.110046 0.734012
v 6.636513 1.128085 0.740928
v 6.483177 1.147123 0.747841
v 6.598886 1.230867 0.598293
v 6.445365 1.260618 0.613954
v 6.297800 1.303504 0.631999
v 6.414540 1.352136 0.462467
v 6.263185 1.396733 0.479504
v 6.112146 1.450364 0.498672
v 6.232262 1.457865 0.320092
v 6.081857 1.506705 0.336334
v 5.932217 1.555944 0.352486
v 6.052081 1.528782 0.167178
v 5.902051 1.573726 0.180020
v 5.752172 1.615380 0.192376
v 5.875200 1.571057 0.007437
v 5.725517 1.611428 0.018672
v 5.576138 1.645159 0.029878
v 5.702834 1.591266 -0.151684
v 5.553492 1.623972 -0.139020
v 5.406423 1.651563 -0.126810
v 5.533009 1.571806 -0.305212
v 5.384967 1.592904 -0.289422
v 5.239910 1.619508 -0.277412
v 5.368722 1.509430 -0.452410
v 5.221734 1.519203 -0.433636
v 5.082219 1.568228 -0.438235
v 5.210840 1.415864 -0.599219
v 5.077244 1.449450 -0.600340
v 4.945094 1.507241 -0.606609
v 5.080194 1.317078 -0.744685
v 4.957942 1.369249 -0.753608
v 4.819078 1.425319 -0.756217
v 4.977563 1.226521 -0.884984
v 4.847025 1.271343 -0.892906
v 4.689908 1.323576 -0.897466
v 4.885000 1.105089 -1.018955
v 4.735355 1.147003 -1.029469
v 4.801380 0.944654 -1.148760
v 4.743941 0.745694 -1.277157
v 4.715724 0.497017 -1.418417
v 4.600779 0.739392 -1.314755
v 4.606153 0.460548 -1.458116
v 4.490899 0.694363 -1.371945
v 4.513474 0.411711 -1.499812
v 4.405707 0.630392 -1.427943
v 4.284269 0.825938 -1.353676
v 4.327413 0.563240 -1.478532
v 4.429328 0.356590 -1.540772
v 4.347394 0.299782 -1.582073
v 4.520131 0.135621 -1.606074
v 4.433095 0.088980 -1.643447
v 4.346621 0.043876 -1.685637
v 4.505788 -0.129719 -1.701796
v 4.414488 -0.162314 -1.740852
v 4.324708 -0.191284 -1.790072
v 4.467110 -0.368569 -1.791047
v 4.373687 -0.382288 -1.839219
v 4.281855 -0.391970 -1.897168
v 4.405561 -0.571991 -1.878655
v 4.309945 -0.569824 -1.931508
v 4.215188 -0.566112 -1.989972
v 4.317273 -0.744696 -1.945261
v 4.219501 -0.733008 -1.998485
v 4.123318 -0.721023 -2.057350
v 4.200830 -0.892616 -1.982931
v 4.103716 -0.873437 -2.039440
v 4.008551 -0.857389 -2.102394
v 4.063977 -1.014411 -2.002939
v 3.968592 -0.992387 -2.065433
v 3.875451 -0.973225 -2.134352
v 3.906914 -1.106085 -2.007946
v 3.812605 -1.080616 -2.076704
v 3.720339 -1.058214 -2.151748
v 3.729936 -1.159476 -2.001306
v 3.635090 -1.130319 -2.075488
v 3.541797 -1.104383 -2.152218
v 3.535274 -1.177216 -1.990329
v 3.436408 -1.145321 -2.059698
v 3.438226 -1.206636 -1.902138
v 3.331451 -1.167082 -1.957680
v 3.357262 -1.225212 -1.817670
v 3.251163 -1.176839 -1.864567
v 3.288883 -1.240242 -1.739531
v 3.190852 -1.185922 -1.787031
v 3.091614 -1.129461 -1.818348
v 3.134294 -1.198033 -1.715011
v 3.225140 -1.256793 -1.665746
v 3.161887 -1.275042 -1.595773
v 3.317427 -1.313855 -1.603714
v 3.249238 -1.333876 -1.532260
v 3.181987 -1.354706 -1.465616
v 3.338289 -1.389636 -1.458214
v 3.265790 -1.410648 -1.388811
v 3.190788 -1.434901 -1.324907
v 3.349350 -1.463110 -1.304472
v 3.266883 -1.486504 -1.237049
v 3.179133 -1.520514 -1.177373
v 3.341026 -1.533637 -1.143963
v 3.246259 -1.568285 -1.081770
v 3.151884 -1.619625 -1.028801
v 3.311344 -1.612461 -0.982496
v 3.213198 -1.667671 -0.927390
v 3.116582 -1.732391 -0.876109
v 3.273468 -1.712327 -0.822047
v 3.173627 -1.777916 -0.765968
v 3.071129 -1.838272 -0.704340
v 3.230788 -1.820570 -0.652090
v 3.124949 -1.877378 -0.583541
v 3.015123 -1.921112 -0.508429
v 3.178415 -1.912073 -0.458867
v 3.065106 -1.948795 -0.377746
v 2.948640 -1.971143 -0.296884
v 3.113964 -1.955872 -0.241916
v 2.994045 -1.969164 -0.157894
v 2.870538 -1.970392 -0.080752
v 3.036087 -1.959476 -0.013784
v 2.908684 -1.953851 0.062830
v 2.779439 -1.942681 0.132169
v 2.943293 -1.936176 0.210942
v 2.812598 -1.921310 0.279412
v 2.682469 -1.907916 0.344811
v 2.843664 -1.900402 0.431223
v 2.713170 -1.886550 0.496438
v 2.583507 -1.879284 0.561537
v 2.742682 -1.866977 0.653094
v 2.613071 -1.860809 0.719285
v 2.483396 -1.860230 0.786631
v 2.642258 -1.844095 0.883171
v 2.512484 -1.844502 0.952636
v 2.381263 -1.848876 1.023860
v 2.541651 -1.829579 1.124388
v 2.409963 -1.835315 1.198129
v 2.275550 -1.845025 1.274045
v 2.438745 -1.820345 1.374942
v 2.303211 -1.830203 1.452135
v 2.164287 -1.842146 1.531032
v 2.330196 -1.807988 1.625927
v 2.189649 -1.816528 1.703952
v 2.046160 -1.823715 1.782898
v 2.214237 -1.777318 1.865928
v 2.069925 -1.779021 1.942567
v 1.924217 -1.777848 2.018378
v 2.095451 -1.718002 2.087319
v 1.951401 -1.710160 2.159806
v 1.807962 -1.697255 2.230411
v 1.985315 -1.624434 2.284035
v 1.845361 -1.602604 2.351229
v 1.708085 -1.574980 2.416165
v 1.892203 -1.486738 2.454552
v 1.757430 -1.451569 2.516236
v 1.625536 -1.413212 2.571107
v 1.815230 -1.309108 2.598624
v 1.681373 -1.269123 2.649793
v 1.548427 -1.224679 2.690322
v 1.740790 -1.111333 2.710168
v 1.602934 -1.064539 2.747877
v 1.465923 -1.013510 2.778577
v 1.656179 -0.892364 2.788480
v 1.518158 -0.838535 2.819687
v 1.368361 -0.774042 2.842415
v 1.564426 -0.660182 2.850140
v 1.416116 -0.591979 2.879970
v 1.253353 -0.514645 2.890149
v 1.452705 -0.423834 2.916700
v 1.293093 -0.338239 2.909841
v 1.171862 -0.306056 2.971821
v 1.344930 -0.186665 2.944944
v 1.221194 -0.153080 2.997496
v 1.093630 -0.125126 3.013716
v 1.259126 -0.018930 3.010871
v 1.140777 0.011742 3.028002
v 0.987760 0.027531 3.049074
v 1.173764 0.135558 3.037613
v 1.028278 0.159226 3.049618
v 0.843869 0.169057 3.079523
v 1.057928 0.286407 3.045021
v 0.877392 0.301682 3.067882
v 0.684228 0.309733 3.092471
v 0.906119 0.430820 3.052369
v 0.708891 0.439891 3.072805
v 0.515658 0.444252 3.082210
v 0.729570 0.567848 3.048799
v 0.531731 0.571543 3.055436
v 0.334230 0.568031 3.053817
v 0.546412 0.697070 3.022386
v 0.349966 0.691015 3.019305
v 0.181815 0.679747 3.013024
v 0.365859 0.815220 2.977013
v 0.194227 0.802842 2.969834
v 0.061421 0.790251 2.950634
v 0.206621 0.928580 2.917428
v 0.066364 0.915888 2.897673
v -0.054998 0.921994 2.901259
v 0.072693 1.038327 2.837016
v -0.054280 1.040471 2.833411
v -0.187509 1.049671 2.833804
v -0.050555 1.149816 2.758881
v -0.186978 1.161062 2.759435
v -0.340281 1.164358 2.745418
v -0.184725 1.267851 2.674824
v -0.336940 1.273450 2.659598
v -0.504344 1.268398 2.636080
v -0.331771 1.377785 2.560454
v -0.491831 1.374240 2.537324
v -0.653978 1.360304 2.509969
v -0.477277 1.471586 2.425138
v -0.632957 1.463935 2.399014
v -0.777759 1.444677 2.366709
v -0.612282 1.556019 2.278274
v -0.756636 1.538306 2.246080
v -0.891741 1.526477 2.217261
v -0.737776 1.622639 2.121788
v -0.877192 1.617402 2.099006
v -1.011665 1.601639 2.066266
v -0.864180 1.701518 1.978538
v -1.001721 1.688941 1.950493
v -1.141479 1.704833 1.939806
v -0.992866 1.775937 1.833437
v -1.133264 1.782188 1.816574
v -1.275488 1.794534 1.800672
v -1.125357 1.854340 1.688392
v -1.266704 1.862097 1.671761
v -1.407896 1.872306 1.654698
v -1.257925 1.928647 1.540376
v -1.397492 1.936521 1.523056
v -1.536251 1.940100 1.504010
v -1.387678 1.998397 1.389032
v -1.524814 2.001038 1.370388
v -1.661046 2.002705 1.350937
v -1.513804 2.053505 1.233228
v -1.648117 2.052811 1.214525
v -1.781922 2.056480 1.196116
v -1.635494 2.083904 1.072313
v -1.767660 2.084797 1.054749
v -1.900536 2.092057 1.037820
v -1.754399 2.090772 0.906577
v -1.886611 2.095045 0.890483
v -2.020676 2.106048 0.874753
v -1.872593 2.105601 0.740730
v -2.005485 2.116979 0.726296
v -2.141182 2.130825 0.712198
v -1.990953 2.130532 0.578742
v -2.126247 2.144982 0.565864
v -2.265223 2.154458 0.553745
v -2.113219 2.143787 0.420843
v -2.251964 2.154574 0.410336
v -2.393822 2.157003 0.401820
v -2.239722 2.138437 0.269301
v -2.380621 2.140903 0.264914
v -2.525255 2.136255 0.261790
v -2.366759 2.107344 0.131606
v -2.511845 2.101756 0.134117
v -2.659582 2.090337 0.136326
v -2.496141 2.047316 0.009346
v -2.646686 2.040153 0.016156
v -2.796126 2.033932 0.016709
v -2.630534 1.983550 -0.105906
v -2.785696 1.972408 -0.094593
v -2.933513 1.995192 -0.112707
v -2.771824 1.909072 -0.208761
v -2.925714 1.941336 -0.226656
v -3.067711 1.949983 -0.237362
v -2.914552 1.883883 -0.344018
v -3.058421 1.894151 -0.349632
v -3.192568 1.888568 -0.350884
v -3.046823 1.825405 -0.459907
v -3.179737 1.822270 -0.456246
v -3.318005 1.806926 -0.448835
v -3.164823 1.746958 -0.557810
v -3.301471 1.737322 -0.547960
v -3.444376 1.720062 -0.539077
v -3.284447 1.661783 -0.644081
v -3.428380 1.647949 -0.634207
v -3.563660 1.627988 -0.624041
v -3.413245 1.570397 -0.729214
v -3.549574 1.553720 -0.720282
v -3.707838 1.519078 -0.692853
v -3.534880 1.471722 -0.816182
v -3.689639 1.439005 -0.784961
v -3.836101 1.481049 -0.826530
v -3.650092 1.370279 -0.891227
v -3.798447 1.395854 -0.907245
v -3.968938 1.415536 -0.915049
v -3.755984 1.310090 -0.985362
v -3.923033 1.333583 -0.991676
v -4.099334 1.347584 -1.002656
v -3.870215 1.250631 -1.063217
v -4.052394 1.267411 -1.074633
v -4.247471 1.259590 -1.083827
v -3.997937 1.181672 -1.141414
v -4.195680 1.175955 -1.149301
v -4.370992 1.154570 -1.142949
v -4.135098 1.085882 -1.210346
v -4.314694 1.068072 -1.198858
v -4.436491 1.051109 -1.186480
v -4.249957 0.973003 -1.252335
v -4.376992 0.956758 -1.234911
v -4.480144 0.938805 -1.230919
v -4.305622 0.851001 -1.281996
v -4.404936 0.833778 -1.272115
v -4.217194 0.728684 -1.328508
v -4.313863 0.712781 -1.311949
v -4.205591 0.578794 -1.349706
v -4.165943 0.428018 -1.360519
v -4.127533 0.280989 -1.353280
v -4.109944 0.138820 -1.332315
v -4.168194 0.267476 -1.356120
v -4.174823 0.866612 -1.303242
v -4.070750 0.989174 -1.264807
v -3.940962 1.090842 -1.200600
v -3.816324 1.166021 -1.126334
v -3.713884 1.227436 -1.055317
v -3.621494 1.281907 -0.968319
v -3.520115 1.385321 -0.908479
v -3.400327 1.487585 -0.825886
v -3.268093 1.583629 -0.739797
v -3.145699 1.667444 -0.657066
v -3.029351 1.745821 -0.568281
v -2.897614 1.813444 -0.462150
v -2.752147 1.840159 -0.326021
v -2.610905 1.926095 -0.230799
v -2.477932 1.980505 -0.113064
v -2.352576 2.057347 -0.000088
v -2.227914 2.106639 0.130556
v -2.101954 2.125490 0.277735
v -1.978344 2.127382 0.432818
v -1.859095 2.116467 0.591946
v -1.741610 2.098995 0.755445
v -1.623084 2.091894 0.923149
v -1.502878 2.087388 1.090259
v -1.378380 2.053019 1.251398
v -1.249635 1.993514 1.406515
v -1.117827 1.923034 1.557239
v -0.984626 1.851343 1.706667
v -0.853131 1.781728 1.855709
v -0.722995 1.707222 2.000442
v -0.594276 1.641440 2.153720
v -0.461770 1.562368 2.303226
v -0.323863 1.474284 2.446936
v -0.180560 1.371864 2.576796
v -0.044656 1.253315 2.674283
v 0.081411 1.152112 2.768042
v 0.218073 1.050960 2.855826
v 0.378938 0.939088 2.926143
v 0.558192 0.821488 2.981805
v 0.745615 0.693957 3.018525
v 0.928343 0.557510 3.032581
v 1.077959 0.411487 3.036127
v 1.193686 0.257532 3.041053
v 1.285888 0.101255 3.009298
v 1.369711 -0.068874 3.007729
v 1.479931 -0.269394 2.951045
v 1.603930 -0.491905 2.876472
v 1.707827 -0.714162 2.815043
v 1.801930 -0.940231 2.752130
v 1.880186 -1.150254 2.660964
v 1.949612 -1.348256 2.541547
v 2.028858 -1.518547 2.391460
v 2.125914 -1.639980 2.215442
v 2.239194 -1.722252 2.013549
v 2.356208 -1.773702 1.789756
v 2.467215 -1.799755 1.548979
v 2.571111 -1.813483 1.299123
v 2.671515 -1.827533 1.052119
v 2.771764 -1.848538 0.814935
v 2.873199 -1.880120 0.587214
v 2.975317 -1.917784 0.363379
v 3.073879 -1.947726 0.135163
v 3.160274 -1.954545 -0.100154
v 3.231026 -1.928547 -0.329104
v 3.288260 -1.860702 -0.534852
v 3.333823 -1.755218 -0.713422
v 3.374595 -1.653552 -0.879868
v 3.412379 -1.576331 -1.046526
v 3.431588 -1.512789 -1.214487
v 3.427893 -1.443131 -1.376365
v 3.411149 -1.368914 -1.530780
v 3.387239 -1.294125 -1.677728
v 3.461388 -1.273289 -1.754822
v 3.543392 -1.248520 -1.835393
v 3.635368 -1.212710 -1.918251
v 3.736808 -1.251246 -1.847128
v 3.826816 -1.191873 -1.931406
v 3.925931 -1.226511 -1.866334
v 4.003749 -1.135265 -1.945286
v 4.102842 -1.167105 -1.888182
v 4.161696 -1.040128 -1.946840
v 4.261578 -1.068277 -1.896477
v 4.300101 -0.912717 -1.932393
v 4.400646 -0.934979 -1.887291
v 4.416059 -0.757242 -1.897544
v 4.516103 -0.768752 -1.855700
v 4.502591 -0.571133 -1.832904
v 4.601039 -0.568090 -1.795494
v 4.562533 -0.350315 -1.753274
v 4.659389 -0.328454 -1.724020
v 4.598006 -0.094207 -1.669335
v 4.691043 -0.061303 -1.640814
v 4.608838 0.180527 -1.571916
v 4.702010 0.219493 -1.540125
v 21.612125 -0.996862 0.187693
v 21.570072 -0.921928 0.183426
v 21.562511 -0.931656 0.203252
v 21.549967 -0.944372 0.219100
v 21.494097 -0.869610 0.214158
v 21.481586 -0.884982 0.228396
v 21.465334 -0.902222 0.237242
v 21.398598 -0.826932 0.231995
v 21.383234 -0.848171 0.238714
v 21.365767 -0.871204 0.240414
v 21.445835 -0.922092 0.240806
v 21.346777 -0.896581 0.238104
v 21.424549 -0.945063 0.240140
v 21.326826 -0.924516 0.232872
v 21.402191 -0.969608 0.236078
v 21.306673 -0.954919 0.225719
v 21.379370 -0.997208 0.229454
v 21.286306 -0.988378 0.217234
v 21.355486 -1.027898 0.220907
v 21.220592 -0.914197 0.219767
v 21.238985 -0.880865 0.227200
v 21.139048 -0.836874 0.220601
v 21.256977 -0.849852 0.233015
v 21.156088 -0.802432 0.226677
v 21.045692 -0.757561 0.220926
v 21.172497 -0.772235 0.230272
v 21.061510 -0.722337 0.224564
v 20.942984 -0.675345 0.220834
v 21.076391 -0.691232 0.224683
v 20.957285 -0.640426 0.220375
v 20.831745 -0.592142 0.218965
v 20.970119 -0.611004 0.214925
v 20.843700 -0.561096 0.211993
v 20.711206 -0.515740 0.212801
v 20.853319 -0.537090 0.198311
v 20.719601 -0.490645 0.196585
v 20.579931 -0.451130 0.200901
v 20.724798 -0.475691 0.173147
v 20.584036 -0.435728 0.174260
v 20.438757 -0.406912 0.186581
v 20.584845 -0.434414 0.143306
v 20.439587 -0.406383 0.153170
v 20.292698 -0.389373 0.172923
v 20.437981 -0.418425 0.120293
v 20.292274 -0.402078 0.138809
v 20.147560 -0.391087 0.151090
v 20.290396 -0.424148 0.106808
v 20.147324 -0.413521 0.117489
v 20.006432 -0.400865 0.108041
v 20.146397 -0.444235 0.084541
v 20.007393 -0.432528 0.072360
v 19.871185 -0.419097 0.041505
v 20.008074 -0.470694 0.035289
v 19.873949 -0.458860 0.001075
v 19.741882 -0.444365 -0.038027
v 19.876801 -0.503736 -0.041935
v 19.746721 -0.489700 -0.084148
v 19.618076 -0.476574 -0.120085
v 19.751966 -0.541180 -0.132468
v 19.625233 -0.529650 -0.171319
v 19.499825 -0.518214 -0.205790
v 19.632687 -0.589415 -0.223807
v 19.508923 -0.580205 -0.261373
v 19.387787 -0.567641 -0.303928
v 19.518250 -0.651862 -0.316903
v 19.398493 -0.642776 -0.361933
v 19.283701 -0.627198 -0.420168
v 19.408985 -0.729454 -0.416870
v 19.295218 -0.718042 -0.476393
v 19.187660 -0.698865 -0.552724
v 19.306162 -0.821637 -0.526067
v 19.199343 -0.806081 -0.603495
v 19.095888 -0.787405 -0.690479
v 19.209944 -0.921305 -0.644910
v 19.106638 -0.906606 -0.731826
v 19.000408 -0.893774 -0.811787
v 19.115858 -1.031590 -0.761136
v 19.009190 -1.020884 -0.840031
v 18.896690 -1.015237 -0.903684
v 19.016207 -1.150944 -0.855173
v 18.903332 -1.146156 -0.918603
v 18.785326 -1.145125 -0.968917
v 18.908077 -1.274557 -0.920573
v 18.789707 -1.274575 -0.971121
v 18.666878 -1.277877 -1.010499
v 18.792038 -1.399062 -0.960975
v 18.668291 -1.403629 -0.999222
v 18.539816 -1.410665 -1.025632
v 18.667595 -1.522357 -0.976816
v 18.538004 -1.531062 -1.000922
v 18.405951 -1.539822 -1.020435
v 18.535311 -1.638269 -0.970574
v 18.403616 -1.648316 -0.991922
v 18.274364 -1.655423 -1.024258
v 18.401896 -1.740557 -0.964670
v 18.273319 -1.748572 -1.000469
v 18.147980 -1.753153 -1.050097
v 18.272676 -1.826993 -0.978809
v 18.146883 -1.832348 -1.029207
v 18.021452 -1.835393 -1.084421
v 18.145638 -1.899878 -1.009094
v 18.019150 -1.903680 -1.063211
v 17.890291 -1.906666 -1.112031
v 18.016256 -1.962287 -1.041163
v 17.886612 -1.966061 -1.088607
v 17.753958 -1.970903 -1.125536
v 17.881952 -2.016024 -1.062641
v 17.749229 -2.021750 -1.098680
v 17.614439 -2.027825 -1.125220
v 17.743206 -2.062000 -1.067603
v 17.608963 -2.069056 -1.093693
v 17.474077 -2.076550 -1.115565
v 17.602011 -2.098185 -1.056623
v 17.467855 -2.106538 -1.078046
v 17.333841 -2.112282 -1.100395
v 17.460110 -2.123295 -1.034434
v 17.326782 -2.129324 -1.056157
v 17.193920 -2.131003 -1.080933
v 17.318283 -2.132352 -1.006147
v 17.186096 -2.134182 -1.030296
v 17.054518 -2.133186 -1.056187
v 17.177094 -2.123857 -0.974741
v 17.046255 -2.122788 -0.999872
v 16.915951 -2.121905 -1.022658
v 17.037104 -2.099566 -0.939533
v 16.907616 -2.098940 -0.960779
v 16.778564 -2.103635 -0.975021
v 16.898767 -2.065453 -0.895635
v 16.770472 -2.069829 -0.907258
v 16.642254 -2.080713 -0.910296
v 16.762047 -2.025581 -0.837060
v 16.634535 -2.037022 -0.836978
v 16.506592 -2.051371 -0.831997
v 16.626564 -1.982269 -0.762389
v 16.499115 -1.996559 -0.754676
v 16.370832 -2.008318 -0.749029
v 16.491364 -1.929463 -0.677354
v 16.363382 -1.940247 -0.670313
v 16.234533 -1.944311 -0.670995
v 16.355597 -1.859540 -0.593347
v 16.226990 -1.861269 -0.594967
v 16.097919 -1.856174 -0.605036
v 16.219074 -1.766043 -0.524173
v 16.090429 -1.758639 -0.537291
v 15.961978 -1.747632 -0.551904
v 16.082565 -1.649920 -0.477981
v 15.954808 -1.637936 -0.493995
v 15.827868 -1.630328 -0.498336
v 15.947375 -1.522162 -0.443646
v 15.821268 -1.515555 -0.445151
v 15.695698 -1.516039 -0.430426
v 15.814272 -1.395493 -0.397332
v 15.689397 -1.397484 -0.379450
v 15.564254 -1.401611 -0.356727
v 15.682807 -1.277986 -0.334141
v 15.558001 -1.280518 -0.311996
v 15.432537 -1.279898 -0.298086
v 15.551373 -1.157380 -0.274445
v 15.426248 -1.155231 -0.263677
v 15.300585 -1.148983 -0.266583
v 15.419827 -1.029132 -0.237344
v 15.294708 -1.023109 -0.243857
v 15.169447 -1.012190 -0.261737
v 15.288787 -0.894511 -0.231208
v 15.164296 -0.885307 -0.252455
v 15.041534 -0.874173 -0.261424
v 15.159691 -0.758472 -0.255083
v 15.037595 -0.748259 -0.262013
v 14.917829 -0.737532 -0.238797
v 15.034346 -0.624176 -0.275053
v 14.914213 -0.612798 -0.252442
v 14.794224 -0.601373 -0.218000
v 14.910869 -0.492835 -0.281722
v 14.789642 -0.480059 -0.250704
v 14.667277 -0.469958 -0.223936
v 14.785072 -0.366861 -0.297427
v 14.661153 -0.355238 -0.272790
v 14.536031 -0.346675 -0.256633
v 14.654892 -0.250196 -0.332515
v 14.528031 -0.241262 -0.317724
v 14.400695 -0.233882 -0.309633
v 14.519957 -0.147731 -0.387675
v 14.390936 -0.139950 -0.380528
v 14.262507 -0.132304 -0.373348
v 14.381661 -0.063934 -0.459937
v 14.251612 -0.055467 -0.453547
v 14.123058 -0.044109 -0.439542
v 14.241773 0.000331 -0.542163
v 14.111830 0.013556 -0.529567
v 13.983203 0.032182 -0.507949
v 14.102839 0.046109 -0.627220
v 13.973310 0.066716 -0.609296
v 13.844954 0.090145 -0.587503
v 13.966599 0.075623 -0.717642
v 13.838072 0.100433 -0.702579
v 13.710386 0.125924 -0.687897
v 13.835827 0.085667 -0.824271
v 13.708233 0.112792 -0.817598
v 13.582028 0.134473 -0.810546
v 13.712049 0.077437 -0.951396
v 13.585655 0.099520 -0.950175
v 13.459869 0.112711 -0.943670
v 13.592703 0.053886 -1.086379
v 13.465223 0.066759 -1.080336
v 13.336495 0.073706 -1.064877
v 13.470593 0.014671 -1.206873
v 13.339111 0.021515 -1.188380
v 13.205238 0.029277 -1.166074
v 13.340733 -0.038569 -1.302840
v 13.203158 -0.029725 -1.278827
v 13.062690 -0.010611 -1.267470
v 13.200191 -0.099629 -1.384392
v 13.055973 -0.080773 -1.374963
v 12.913874 -0.051444 -1.378593
v 13.048727 -0.163099 -1.473417
v 12.905060 -0.136191 -1.476825
v 12.768856 -0.111396 -1.472781
v 12.897144 -0.233812 -1.559970
v 12.761042 -0.211012 -1.552518
v 12.630314 -0.193854 -1.532728
v 12.754636 -0.323249 -1.615185
v 12.623724 -0.304550 -1.594664
v 12.495525 -0.287245 -1.573636
v 12.618489 -0.424730 -1.641169
v 12.489876 -0.408384 -1.621286
v 12.363128 -0.393105 -1.602931
v 12.485286 -0.536685 -1.653808
v 12.358319 -0.523690 -1.634681
v 12.234270 -0.515021 -1.608490
v 12.354496 -0.661521 -1.650702
v 12.230008 -0.654711 -1.622946
v 12.107976 -0.648379 -1.596612
v 12.226418 -0.798909 -1.622315
v 12.102757 -0.794516 -1.596841
v 11.978155 -0.786304 -1.594893
v 12.097782 -0.946070 -1.585558
v 11.971100 -0.941608 -1.584628
v 11.842162 -0.929794 -1.603026
v 11.963964 -1.097786 -1.566127
v 11.833737 -1.089797 -1.582089
v 11.702946 -1.079607 -1.597163
v 11.825711 -1.248196 -1.554476
v 11.694184 -1.240370 -1.565904
v 11.562769 -1.229327 -1.569834
v 11.685985 -1.394080 -1.529263
v 11.554202 -1.384874 -1.531155
v 11.422783 -1.370778 -1.525857
v 11.546146 -1.528114 -1.485585
v 11.414500 -1.515279 -1.478813
v 11.283289 -1.495743 -1.464544
v 11.406602 -1.647081 -1.421231
v 11.275063 -1.629237 -1.405983
v 11.143466 -1.609044 -1.386036
v 11.267145 -1.749777 -1.336399
v 11.135148 -1.731743 -1.317705
v 11.003224 -1.715688 -1.300180
v 11.127499 -1.842952 -1.240253
v 10.995308 -1.827747 -1.224699
v 10.863393 -1.815580 -1.212677
v 10.988898 -1.926000 -1.140728
v 10.856967 -1.914143 -1.129037
v 10.725223 -1.906982 -1.119245
v 10.853244 -1.996431 -1.035676
v 10.721684 -1.986711 -1.024535
v 10.590571 -1.981496 -1.013350
v 10.721883 -2.045243 -0.919302
v 10.591440 -2.037437 -0.906898
v 10.461266 -2.032670 -0.894059
v 10.596119 -2.069808 -0.791878
v 10.466487 -2.063345 -0.778219
v 10.337117 -2.059872 -0.764318
v 10.474626 -2.070862 -0.658040
v 10.345726 -2.066729 -0.643307
v 10.217127 -2.062347 -0.628499
v 10.356575 -2.052909 -0.522359
v 10.228758 -2.048266 -0.506736
v 10.101937 -2.043248 -0.491624
v 10.242665 -2.016247 -0.387769
v 10.116707 -2.009039 -0.372761
v 9.992074 -2.000415 -0.358335
v 10.134052 -1.958993 -0.258913
v 10.010056 -1.948272 -0.246131
v 9.887612 -1.937303 -0.232507
v 10.029137 -1.880832 -0.141168
v 9.906518 -1.869259 -0.129679
v 9.785449 -1.857953 -0.115379
v 9.924199 -1.787633 -0.035422
v 9.802406 -1.777316 -0.020572
v 9.681793 -1.767798 -0.002355
v 9.817744 -1.683763 0.068311
v 9.696328 -1.676767 0.091705
v 9.574484 -1.668478 0.112520
v 9.709556 -1.570929 0.181963
v 9.584834 -1.563816 0.205464
v 9.457883 -1.550221 0.218311
v 9.593654 -1.443882 0.289613
v 9.461542 -1.430189 0.299578
v 9.335336 -1.410929 0.300842
v 9.463986 -1.296203 0.367598
v 9.334668 -1.278104 0.364995
v 9.217959 -1.255992 0.364230
v 9.333826 -1.131585 0.415037
v 9.218433 -1.110551 0.412597
v 9.107593 -1.088980 0.421228
v 9.219535 -0.949908 0.447532
v 9.110642 -0.926184 0.457260
v 8.990218 -0.899253 0.492455
v 9.115123 -0.749836 0.481170
v 8.993880 -0.716938 0.519833
v 8.860958 -0.683014 0.554971
v 8.998804 -0.526773 0.533156
v 8.862604 -0.486665 0.566310
v 8.733198 -0.449610 0.585586
v 8.865346 -0.294943 0.561702
v 8.734299 -0.255303 0.579642
v 8.612294 -0.216771 0.598501
v 8.736360 -0.075075 0.557446
v 8.613672 -0.037171 0.575982
v 8.494019 -0.000391 0.594887
v 8.614947 0.125704 0.536035
v 8.493894 0.159198 0.552459
v 8.372164 0.189268 0.561847
v 8.493151 0.302659 0.492105
v 8.368454 0.326735 0.497815
v 8.256761 0.375824 0.544887
v 8.364847 0.448718 0.419034
v 8.250167 0.496623 0.462539
v 8.150301 0.570993 0.543499
v 8.244097 0.603532 0.368095
v 8.136662 0.672936 0.435077
v 8.023410 0.734368 0.495694
v 8.122845 0.759094 0.317622
v 8.004580 0.819634 0.369308
v 7.878579 0.869411 0.409661
v 7.987413 0.892479 0.238416
v 7.858730 0.945084 0.273721
v 7.725007 0.990733 0.302468
v 7.840394 1.007242 0.135515
v 7.704650 1.052972 0.159888
v 7.566656 1.096069 0.182022
v 7.682467 1.093282 0.012012
v 7.542729 1.135644 0.030200
v 7.401700 1.179553 0.048765
v 7.515920 1.150231 -0.127422
v 7.373777 1.193606 -0.111211
v 7.230185 1.237215 -0.094775
v 7.344986 1.184449 -0.272135
v 7.200920 1.225189 -0.256697
v 7.055303 1.267810 -0.243268
v 7.171238 1.185273 -0.411212
v 7.025943 1.225655 -0.399965
v 6.880173 1.269403 -0.392857
v 6.994732 1.150709 -0.548611
v 6.853152 1.194221 -0.546792
v 6.710699 1.238987 -0.545970
v 6.830624 1.099890 -0.691488
v 6.695148 1.150894 -0.700255
v 6.549576 1.190772 -0.699812
v 6.685392 1.054288 -0.849845
v 6.540438 1.096482 -0.854376
v 6.386551 1.120369 -0.846388
v 6.536028 0.988113 -1.004439
v 6.382127 1.010873 -0.997720
v 6.221923 1.019167 -0.976043
v 6.386978 0.888036 -1.144281
v 6.229285 0.896895 -1.122625
v 6.073514 0.899581 -1.091846
v 6.246708 0.758563 -1.263291
v 6.092040 0.763268 -1.233358
v 5.959888 0.765256 -1.200785
v 6.120155 0.599192 -1.358505
v 5.986642 0.605142 -1.324759
v 5.878789 0.623760 -1.324907
v 6.023565 0.420953 -1.429594
v 5.911267 0.436919 -1.408586
v 5.807817 0.451657 -1.414990
v 5.954639 0.212535 -1.495837
v 5.842433 0.233077 -1.492440
v 5.732898 0.242812 -1.489730
v 5.891761 -0.041272 -1.562070
v 5.776114 -0.017127 -1.557162
v 5.662226 -0.002325 -1.553440
v 5.836057 -0.323952 -1.609193
v 5.719393 -0.294729 -1.607648
v 5.604487 -0.275993 -1.606679
v 5.782750 -0.620189 -1.637022
v 5.665908 -0.586811 -1.643577
v 5.550722 -0.564006 -1.652117
v 5.719791 -0.898608 -1.651513
v 5.600270 -0.867584 -1.668966
v 5.482768 -0.840730 -1.685659
v 5.623959 -1.134721 -1.644395
v 5.501332 -1.110179 -1.665573
v 5.381003 -1.089170 -1.683474
v 5.483179 -1.336113 -1.598255
v 5.360038 -1.321312 -1.618813
v 5.239396 -1.305237 -1.636830
v 5.304849 -1.515543 -1.516279
v 5.184289 -1.502649 -1.538157
v 5.066499 -1.482713 -1.559931
v 5.098947 -1.657857 -1.404132
v 4.982737 -1.639450 -1.431166
v 4.869949 -1.610430 -1.460353
v 4.873733 -1.748737 -1.270937
v 4.765406 -1.720421 -1.308221
v 4.660518 -1.679967 -1.348685
v 4.645150 -1.783707 -1.138596
v 4.548200 -1.746689 -1.191568
v 4.452179 -1.698724 -1.247016
v 4.432317 -1.777671 -1.035433
v 4.343572 -1.737908 -1.103873
v 4.252466 -1.686650 -1.173083
v 4.234744 -1.752969 -0.969859
v 4.317222 -1.782164 -0.890594
v 4.198970 -1.765518 -0.760486
v 4.396046 -1.804455 -0.811540
v 4.271874 -1.779972 -0.673514
v 4.141697 -1.749840 -0.546133
v 4.338663 -1.789396 -0.584437
v 4.205780 -1.760808 -0.447825
v 4.072816 -1.765367 -0.317265
v 4.267357 -1.771568 -0.336215
v 4.133694 -1.786612 -0.196914
v 3.997756 -1.828387 -0.065568
v 4.193754 -1.806313 -0.059222
v 4.051898 -1.846172 0.079488
v 3.905826 -1.887442 0.216599
v 4.104260 -1.855695 0.235302
v 3.949795 -1.889324 0.380366
v 3.795122 -1.907584 0.524752
v 3.994572 -1.880652 0.546716
v 3.831398 -1.886930 0.696789
v 3.674199 -1.873380 0.830216
v 3.867171 -1.853943 0.866456
v 3.702902 -1.829526 0.998790
v 3.554389 -1.801174 1.099479
v 3.727818 -1.775024 1.160391
v 3.578601 -1.745097 1.252891
v 3.441664 -1.725599 1.327077
v 3.597288 -1.684211 1.394345
v 3.463557 -1.668846 1.465710
v 3.332988 -1.662570 1.540988
v 3.481532 -1.607498 1.594734
v 3.355401 -1.602491 1.673628
v 3.229893 -1.602805 1.757039
v 3.375010 -1.532183 1.797578
v 3.255102 -1.530370 1.881375
v 3.133687 -1.530978 1.959831
v 3.280286 -1.442751 1.994780
v 3.165301 -1.440928 2.067628
v 3.045371 -1.438083 2.132148
v 3.199551 -1.332106 2.163084
v 3.084681 -1.325104 2.224597
v 2.959050 -1.308667 2.281134
v 3.125401 -1.189642 2.305566
v 3.005815 -1.164902 2.360337
v 2.876762 -1.130990 2.412575
v 3.052707 -1.001274 2.425017
v 2.933305 -0.964153 2.474359
v 2.813225 -0.928142 2.525761
v 2.983745 -0.790770 2.519384
v 2.867887 -0.750599 2.558727
v 2.754742 -0.721289 2.615514
v 2.913123 -0.577871 2.589458
v 2.804344 -0.550290 2.645879
v 2.681604 -0.505150 2.683139
v 2.847049 -0.372929 2.677118
v 2.723725 -0.331540 2.713275
v 2.584995 -0.282060 2.744062
v 2.760698 -0.163908 2.742484
v 2.619117 -0.124355 2.771861
v 2.475742 -0.081428 2.795022
v 2.652488 0.024923 2.795436
v 2.504180 0.058530 2.818660
v 2.369861 0.095195 2.837682
v 2.532033 0.197885 2.836387
v 2.388985 0.233434 2.856016
v 2.253500 0.275948 2.871992
v 2.402845 0.376868 2.864156
v 2.263274 0.419182 2.879957
v 2.134590 0.458513 2.889616
v 2.269224 0.561362 2.871641
v 2.145148 0.594491 2.864375
v 2.037626 0.628772 2.920164
v 2.154372 0.720646 2.838887
v 2.052995 0.754673 2.888015
v 1.918546 0.784326 2.918804
v 2.062128 0.871042 2.848265
v 1.929819 0.905146 2.875876
v 1.731114 0.939619 2.904918
v 1.934132 1.021229 2.825294
v 1.739352 1.059982 2.850414
v 1.526258 1.083768 2.860038
v 1.745053 1.176771 2.784799
v 1.539074 1.200757 2.792334
v 1.368690 1.211692 2.782502
v 1.550405 1.311545 2.710964
v 1.378866 1.324260 2.699414
v 1.228393 1.327977 2.671467
v 1.386579 1.426887 2.603827
v 1.232901 1.431346 2.576450
v 1.081142 1.438748 2.552237
v 1.236257 1.523766 2.474424
v 1.076778 1.499715 2.424556
v 0.923582 1.550602 2.448241
v 1.080966 1.591284 2.327446
v 0.928956 1.630940 2.337924
v 0.762765 1.638736 2.321441
v 0.931562 1.696607 2.214391
v 0.768197 1.717559 2.205251
v 0.606874 1.722972 2.185974
v 0.770044 1.793404 2.085411
v 0.611298 1.801027 2.066426
v 0.458187 1.798115 2.043808
v 0.612293 1.874107 1.941752
v 0.460743 1.870422 1.919246
v 0.311394 1.861792 1.894490
v 0.459548 1.938821 1.788106
v 0.311371 1.934171 1.763312
v 0.165032 1.926798 1.738675
v 0.306950 2.002296 1.626518
v 0.161518 1.994490 1.601762
v 0.017198 1.990379 1.579351
v 0.153424 2.062591 1.461808
v 0.010001 2.058210 1.439366
v -0.132655 2.058506 1.419211
v 0.000735 2.118449 1.295623
v -0.140360 2.114161 1.274723
v -0.280608 2.111313 1.255140
v -0.148315 2.154759 1.125309
v -0.286894 2.147232 1.105357
v -0.424276 2.139134 1.086086
v -0.292609 2.163027 0.949644
v -0.428173 2.151421 0.930298
v -0.562090 2.138423 0.911239
v -0.432349 2.160335 0.771158
v -0.564326 2.146064 0.752873
v -0.694691 2.133894 0.734678
v -0.566716 2.150328 0.594929
v -0.694666 2.131809 0.578331
v -0.821736 2.122386 0.561224
v -0.692680 2.111584 0.426786
v -0.814538 2.098974 0.416754
v -0.942038 2.101257 0.405917
v -0.798259 2.061167 0.283626
v -0.933680 2.058275 0.277299
v -1.080138 2.078437 0.248610
v -0.927825 1.999383 0.135842
v -1.089781 2.032892 0.095303
v -1.227499 2.031163 0.063971
v -1.098870 1.982495 -0.071163
v -1.232355 1.980986 -0.093298
v -1.309913 1.973249 -0.102046
v -1.225272 1.928049 -0.243656
v -1.303470 1.921587 -0.244671
v -1.382771 1.909853 -0.249480
v -1.298500 1.856978 -0.379846
v -1.390988 1.847278 -0.388760
v -1.513439 1.781800 -0.377348
v -1.404469 1.775814 -0.515536
v -1.528739 1.729160 -0.508868
v -1.676477 1.709971 -0.508576
v -1.538314 1.691211 -0.640242
v -1.662281 1.648223 -0.617233
v -1.803310 1.693349 -0.639187
v -1.662778 1.600449 -0.743550
v -1.792777 1.617698 -0.750574
v -1.920985 1.634729 -0.753201
v -1.792970 1.513641 -0.851544
v -1.912008 1.549158 -0.871356
v -2.042418 1.567935 -0.870528
v -1.898770 1.453731 -0.990243
v -2.029302 1.476894 -0.987354
v -2.170392 1.493369 -0.981054
v -2.009053 1.379249 -1.101649
v -2.156588 1.401891 -1.093181
v -2.309304 1.410339 -1.081306
v -2.132633 1.304902 -1.200689
v -2.297456 1.321379 -1.186389
v -2.439777 1.324369 -1.168125
v -2.275686 1.224820 -1.286914
v -2.430499 1.235020 -1.265705
v -2.546237 1.236302 -1.241127
v -2.414479 1.135003 -1.357688
v -2.537616 1.142082 -1.330052
v -2.636380 1.141742 -1.295501
v -2.526574 1.035556 -1.411963
v -2.628553 1.039691 -1.375823
v -2.726215 1.043911 -1.343478
v -2.620525 0.928271 -1.448091
v -2.718821 0.933192 -1.410620
v -2.829755 0.945540 -1.393937
v -2.711797 0.817295 -1.468347
v -2.821791 0.828993 -1.450472
v -2.946932 0.835547 -1.417331
v -2.815781 0.705864 -1.496010
v -2.934509 0.711206 -1.460754
v -3.075026 0.719505 -1.413243
v -2.925783 0.580108 -1.492603
v -3.051820 0.586773 -1.445790
v -3.188569 0.602492 -1.392837
v -3.034644 0.448095 -1.464924
v -3.155548 0.460625 -1.413798
v -3.276824 0.479761 -1.364451
v -3.129538 0.316950 -1.419937
v -3.239518 0.332440 -1.369508
v -3.349931 0.350568 -1.329537
v -3.207966 0.188217 -1.360083
v -3.311380 0.203817 -1.314302
v -3.419556 0.217237 -1.290573
v -3.278138 0.060138 -1.288312
v -3.381449 0.073717 -1.254121
v -3.488591 0.084730 -1.233522
v -3.346567 -0.069495 -1.214736
v -3.448240 -0.058846 -1.184085
v -3.548647 -0.051078 -1.162379
v -3.406181 -0.205885 -1.141313
v -3.497267 -0.196004 -1.098821
v -3.596297 -0.206716 -1.129378
v -3.453879 -0.348427 -1.064294
v -3.553550 -0.354290 -1.080176
v -3.640367 -0.361770 -1.104748
v -3.514621 -0.501746 -1.057376
v -3.602644 -0.505426 -1.073098
v -3.686632 -0.509041 -1.093499
v -3.573828 -0.643766 -1.045784
v -3.660047 -0.644128 -1.062540
v -3.742480 -0.644459 -1.084667
v -3.643001 -0.771943 -1.024025
v -3.727891 -0.770327 -1.044489
v -3.809996 -0.768773 -1.067617
v -3.724162 -0.885456 -0.993240
v -3.809768 -0.881722 -1.015112
v -3.893646 -0.877809 -1.037401
v -3.820628 -0.980237 -0.948706
v -3.908185 -0.972682 -0.969583
v -3.993567 -0.964949 -0.990639
v -3.929060 -1.050602 -0.888515
v -4.017531 -1.039224 -0.909359
v -4.103158 -1.027588 -0.931661
v -4.043672 -1.099699 -0.819091
v -4.132868 -1.085838 -0.841492
v -4.218246 -1.073134 -0.865119
v -4.161148 -1.135445 -0.744087
v -4.250589 -1.121068 -0.767392
v -4.337638 -1.108731 -0.792297
v -4.300337 -1.062508 -0.889975
v -4.423276 -1.098744 -0.819405
v -4.380604 -1.054314 -0.916142
v -4.508812 -1.089779 -0.849456
v -4.461067 -1.048807 -0.944871
v -4.596092 -1.082448 -0.883030
v -4.544237 -1.043594 -0.977074
v -4.554306 -1.127147 -0.748439
v -4.646182 -1.118327 -0.783075
v -4.596942 -1.163028 -0.643763
v -4.694048 -1.154151 -0.679366
v -4.792310 -1.146369 -0.719016
v -4.739583 -1.188546 -0.572718
v -4.842396 -1.181498 -0.613038
v -4.945884 -1.174943 -0.657378
v -4.890810 -1.216372 -0.504632
v -4.999297 -1.210843 -0.549239
v -5.107888 -1.204918 -0.598090
v -5.051233 -1.246952 -0.438807
v -5.164607 -1.241667 -0.488218
v -5.277421 -1.235032 -0.542633
v -5.215616 -1.197925 -0.651602
v -5.389338 -1.226917 -0.602331
v -5.322602 -1.189541 -0.710309
v -5.499707 -1.214443 -0.668122
v -5.428114 -1.177540 -0.774952
v -5.607442 -1.194776 -0.739971
v -5.531065 -1.158951 -0.845268
v -5.711507 -1.163922 -0.818537
v -5.630219 -1.130068 -0.921955
v -5.810504 -1.125241 -0.904823
v -5.724724 -1.093442 -1.006125
v -5.904068 -1.079351 -0.998905
v -5.814258 -1.051532 -1.097569
v -5.991992 -1.027487 -1.102270
v -5.897738 -1.003469 -1.197742
v -6.071164 -0.969025 -1.214997
v -5.971380 -0.947573 -1.305683
v -6.138316 -0.901648 -1.334484
v -6.033553 -0.881094 -1.419658
v -6.191873 -0.820633 -1.455803
v -6.082342 -0.802007 -1.534613
v -6.230970 -0.723922 -1.569388
v -6.118300 -0.705022 -1.641308
v -6.258566 -0.608162 -1.663643
v -6.144385 -0.591591 -1.729457
v -6.276535 -0.477077 -1.729155
v -6.161967 -0.464237 -1.791330
v -6.284638 -0.333625 -1.762797
v -6.388615 -0.488402 -1.670030
v -6.394806 -0.340053 -1.705495
v -6.391333 -0.185305 -1.714981
v -6.503134 -0.344140 -1.653457
v -6.497222 -0.185073 -1.661112
v -6.484688 -0.025750 -1.651857
v -6.602677 -0.181643 -1.614322
v -6.588346 -0.020076 -1.600474
v -6.567536 0.138996 -1.572043
v -6.693665 -0.011044 -1.556428
v -6.672934 0.149974 -1.527390
v -6.645194 0.306852 -1.495052
v -6.783124 0.162025 -1.497520
v -6.757626 0.318077 -1.472329
v -6.724543 0.465505 -1.434180
v -6.608144 0.455976 -1.450192
v -6.684832 0.604837 -1.385371
v -6.845848 0.473262 -1.420449
v -6.810586 0.609026 -1.378432
v -6.771832 0.738609 -1.332470
v -6.640230 0.736223 -1.328982
v -6.732382 0.861746 -1.287225
v -6.594180 0.856531 -1.267879
v -6.695858 0.979830 -1.242909
v -6.553066 0.966821 -1.206615
v -6.662205 1.096142 -1.193673
v -6.520514 1.077624 -1.150062
v -6.630014 1.211663 -1.140352
v -6.494944 1.196513 -1.104114
v -6.390443 1.196985 -1.101034
v -6.475184 1.314967 -1.046107
v -6.382192 1.313613 -1.038296
v -6.291180 1.319631 -1.049481
v -6.376992 1.429728 -0.966631
v -6.286258 1.438366 -0.980336
v -6.145466 1.461176 -1.014014
v -6.281373 1.547681 -0.904312
v -6.136617 1.569311 -0.932737
v -5.960666 1.584827 -0.943974
v -6.127751 1.665070 -0.845141
v -5.955759 1.678610 -0.850684
v -5.777798 1.679047 -0.838260
v -5.954609 1.760255 -0.753176
v -5.783381 1.757375 -0.742165
v -5.624662 1.740786 -0.712510
v -5.793508 1.823575 -0.645126
v -5.634098 1.801342 -0.621148
v -5.515003 1.774383 -0.585049
v -5.647910 1.855288 -0.523264
v -5.508791 1.807697 -0.477945
v -5.383976 1.877230 -0.496270
v -5.510560 1.871494 -0.372897
v -5.380589 1.927842 -0.384830
v -5.228828 1.952930 -0.362700
v -5.387159 1.981328 -0.257710
v -5.242220 1.992118 -0.242284
v -5.097493 1.983829 -0.221986
v -5.260085 2.035438 -0.124207
v -5.114245 2.041527 -0.109646
v -4.950936 2.044065 -0.091685
v -5.130655 2.084225 0.003016
v -4.973011 2.089268 0.022274
v -4.811124 2.089737 0.040895
v -4.994255 2.116017 0.136278
v -4.836422 2.117851 0.156372
v -4.679412 2.123767 0.175161
v -4.860235 2.128914 0.274074
v -4.702445 2.136066 0.294639
v -4.543851 2.150785 0.314602
v -4.725474 2.133873 0.417242
v -4.565287 2.147082 0.439178
v -4.404764 2.161899 0.461279
v -4.587891 2.140049 0.564921
v -4.426262 2.153745 0.588710
v -4.265985 2.163577 0.612424
v -4.449558 2.153914 0.716106
v -4.287834 2.165217 0.741157
v -4.128585 2.168056 0.764939
v -4.310868 2.162780 0.867737
v -4.150033 2.163508 0.891572
v -3.993020 2.157864 0.913319
v -4.172727 2.130081 1.010650
v -4.014847 2.122749 1.031980
v -3.860639 2.115411 1.052231
v -4.036732 2.067243 1.144268
v -3.881509 2.060914 1.164671
v -3.728962 2.056346 1.184627
v -3.901149 1.990342 1.272641
v -3.747607 1.988812 1.293324
v -3.595408 1.987349 1.313942
v -3.762886 1.909423 1.400124
v -3.610040 1.912591 1.421860
v -3.456845 1.909588 1.442694
v -3.617313 1.829144 1.532358
v -3.463976 1.827647 1.553661
v -3.309312 1.815301 1.572458
v -3.459788 1.732838 1.671882
v -3.307335 1.721086 1.688452
v -3.155822 1.696176 1.697487
v -3.297391 1.612889 1.811803
v -3.148354 1.582594 1.808634
v -3.005229 1.584256 1.838581
v -3.137338 1.451141 1.913383
v -2.998351 1.476795 1.962173
v -2.873965 1.506161 2.013117
v -3.002506 1.380813 2.101541
v -2.875716 1.397316 2.136936
v -2.741994 1.412953 2.172328
v -2.878709 1.289825 2.255723
v -2.744796 1.306144 2.292660
v -2.598521 1.313788 2.327653
v -2.748303 1.194358 2.408373
v -2.598508 1.203357 2.444088
v -2.435256 1.198030 2.471243
v -2.601762 1.082546 2.552315
v -2.435085 1.078844 2.577509
v -2.278525 1.062947 2.590565
v -2.437456 0.948060 2.672795
v -2.281790 0.934767 2.682750
v -2.165041 0.914233 2.672120
v -2.289678 0.799071 2.760420
v -2.177042 0.784551 2.747237
v -2.088238 0.784357 2.753610
v -2.192697 0.649500 2.804736
v -2.103580 0.651976 2.811701
v -2.009071 0.656735 2.829900
v -2.120153 0.511121 2.857179
v -2.021218 0.516464 2.877733
v -1.891756 0.514979 2.906163
v -2.033887 0.365988 2.914670
v -1.897935 0.365371 2.947933
v -1.735468 0.358433 2.986453
v -1.907412 0.213887 2.977580
v -1.743959 0.208390 3.020732
v -1.579368 0.201512 3.051420
v -1.754099 0.058819 3.041963
v -1.591460 0.053864 3.074755
v -1.431482 0.050770 3.085880
v -1.603189 -0.094627 3.080299
v -1.445509 -0.095046 3.092273
v -1.280883 -0.093421 3.088807
v -1.457978 -0.243553 3.079050
v -1.296587 -0.238785 3.077948
v -1.132727 -0.218188 3.071658
v -1.308641 -0.385285 3.046687
v -1.148190 -0.364121 3.044221
v -1.007141 -0.337723 3.046258
v -1.163343 -0.506282 2.998422
v -1.023172 -0.476620 3.005978
v -0.900130 -0.445903 2.995622
v -1.043168 -0.612463 2.951415
v -0.912661 -0.583305 2.953471
v -0.782070 -0.563786 2.951213
v -0.925137 -0.725135 2.898732
v -0.782049 -0.700830 2.889086
v -0.653906 -0.722921 2.932581
v -0.781172 -0.850611 2.822332
v -0.647312 -0.862562 2.849380
v -0.519511 -0.864900 2.861693
v -0.644516 -0.996618 2.747833
v -0.525429 -1.001960 2.767281
v -0.397272 -0.998634 2.776130
v -0.535792 -1.136634 2.663306
v -0.413861 -1.133383 2.673021
v -0.287952 -1.132975 2.679185
v -0.433089 -1.265742 2.561801
v -0.308056 -1.266457 2.568583
v -0.184126 -1.268402 2.567221
v -0.331638 -1.395537 2.449597
v -0.207594 -1.400048 2.453191
v -0.083986 -1.409412 2.455363
v -0.234903 -1.522506 2.325381
v -0.112047 -1.531170 2.328212
v 0.010928 -1.543975 2.330370
v -0.141068 -1.640903 2.189150
v -0.018537 -1.653618 2.190382
v 0.104347 -1.669603 2.190829
v -0.046671 -1.746234 2.041397
v 0.076418 -1.762595 2.039669
v 0.200227 -1.780467 2.036112
v 0.051239 -1.834152 1.881544
v 0.176057 -1.851375 1.874424
v 0.302174 -1.868705 1.863949
v 0.155301 -1.900426 1.708134
v 0.282826 -1.915332 1.693578
v 0.412088 -1.929356 1.674397
v 0.266130 -1.945112 1.522145
v 0.396750 -1.955332 1.499536
v 0.529285 -1.963915 1.471613
v 0.382809 -1.970949 1.328181
v 0.516134 -1.975775 1.298282
v 0.650887 -1.979034 1.262776
v 0.503070 -1.982055 1.131963
v 0.637836 -1.982684 1.095715
v 0.773491 -1.980928 1.054094
v 0.623871 -1.983056 0.936730
v 0.758922 -1.980640 0.895496
v 0.894465 -1.976669 0.850352
v 0.742939 -1.977487 0.744320
v 0.877399 -1.974053 0.699815
v 1.011941 -1.968727 0.651998
v 0.858424 -1.966997 0.553743
v 0.991621 -1.960487 0.506024
v 1.124461 -1.952896 0.455513
v 0.969638 -1.948177 0.362210
v 1.101333 -1.939927 0.311850
v 1.232438 -1.932485 0.258867
v 1.077485 -1.923650 0.169342
v 1.207327 -1.916345 0.116332
v 1.336485 -1.911457 0.061128
v 1.182219 -1.897097 -0.025441
v 1.310577 -1.893528 -0.080515
v 1.438281 -1.893834 -0.137537
v 1.286007 -1.870998 -0.221175
v 1.413310 -1.872064 -0.277813
v 1.539907 -1.876662 -0.335873
v 1.389944 -1.845703 -0.416735
v 1.516508 -1.848472 -0.474104
v 1.641971 -1.851859 -0.532189
v 1.493884 -1.810336 -0.609275
v 1.618488 -1.808644 -0.665947
v 1.740498 -1.804594 -0.723070
v 1.591339 -1.752544 -0.794660
v 1.710300 -1.740915 -0.848933
v 1.826287 -1.725781 -0.903015
v 1.676397 -1.664797 -0.968799
v 1.790237 -1.641196 -1.017923
v 1.901291 -1.616584 -1.066121
v 1.755767 -1.544426 -1.126149
v 1.864862 -1.514716 -1.168344
v 1.971629 -1.484840 -1.209954
v 1.828452 -1.400867 -1.264641
v 1.934040 -1.368417 -1.300189
v 2.037249 -1.339288 -1.337247
v 1.895918 -1.244082 -1.383507
v 1.999766 -1.212127 -1.416139
v 2.100100 -1.185671 -1.452282
v 1.964033 -1.078820 -1.487791
v 2.067119 -1.049800 -1.520907
v 2.162618 -1.025007 -1.554315
v 2.038117 -0.906881 -1.581724
v 2.136173 -0.878896 -1.609955
v 2.220586 -0.858811 -1.630383
v 2.114943 -0.717834 -1.615361
v 2.192753 -0.707137 -1.665755
v 2.256583 -0.700181 -1.666713
v 2.164100 -0.554854 -1.688614
v 2.227315 -0.552910 -1.682775
v 2.283766 -0.559346 -1.670792
v 2.199811 -0.410175 -1.686210
v 2.260531 -0.421758 -1.672798
v 2.310817 -0.433127 -1.656180
v 2.238502 -0.290737 -1.661174
v 2.295670 -0.303036 -1.651047
v 2.341209 -0.313520 -1.636405
v 2.281949 -0.183448 -1.607029
v 2.336802 -0.190113 -1.615841
v 2.379125 -0.197641 -1.618416
v 2.347582 -0.066173 -1.596928
v 2.389148 -0.072298 -1.609022
v 2.425568 -0.082039 -1.609438
v 2.412466 0.051696 -1.596650
v 2.449670 0.040384 -1.600244
v 2.480205 0.029624 -1.612549
v 2.489339 0.165596 -1.588162
v 2.521431 0.152712 -1.602549
v 2.545068 0.140729 -1.627232
v 2.556665 0.131030 -1.662816
v 2.584366 0.284493 -1.588387
v 2.612092 0.267257 -1.616290
v 2.628758 0.248880 -1.656396
v 2.702981 0.404759 -1.596969
v 2.724180 0.369026 -1.649059
v 2.725239 0.337382 -1.713457
v 2.628904 0.233947 -1.707654
v 2.553499 0.125585 -1.707414
v 2.611024 0.224621 -1.767429
v 2.535564 0.122049 -1.758855
v 2.481798 0.014635 -1.756423
v 2.504091 0.121215 -1.814627
v 2.453357 0.013791 -1.805918
v 2.424996 -0.097939 -1.803277
v 2.415857 0.012391 -1.860186
v 2.392782 -0.099315 -1.851778
v 2.370538 0.007413 -1.919940
v 2.354439 -0.104413 -1.903938
v 2.354252 -0.219470 -1.893730
v 2.305679 -0.112713 -1.964476
v 2.312034 -0.226561 -1.945447
v 2.327570 -0.345529 -1.934201
v 2.258537 -0.239979 -2.006542
v 2.279285 -0.357232 -1.988358
v 2.312402 -0.477759 -1.984860
v 2.215713 -0.377886 -2.057886
v 2.255116 -0.495533 -2.051114
v 2.320024 -0.606951 -2.067219
v 2.371655 -0.590945 -1.999955
v 2.402254 -0.711126 -2.098844
v 2.451669 -0.695697 -2.029005
v 2.494534 -0.809485 -2.141044
v 2.544847 -0.795432 -2.068570
v 2.594579 -0.902815 -2.195741
v 2.433668 -0.830142 -2.219608
v 2.530278 -0.919492 -2.272839
v 2.627847 -0.993149 -2.343022
v 2.698888 -0.981896 -2.267606
v 2.723081 -1.035312 -2.430599
v 2.802368 -1.031936 -2.359139
v 2.812362 -1.039742 -2.528477
v 2.897099 -1.040057 -2.462702
v 2.893541 -1.009322 -2.625343
v 2.979984 -1.009588 -2.564248
v 2.964927 -0.953519 -2.715799
v 3.052064 -0.950497 -2.656477
v 3.145443 -0.955020 -2.597117
v 3.113597 -0.872427 -2.739119
v 3.208563 -0.875019 -2.678774
v 3.308250 -0.886684 -2.615505
v 3.257019 -0.778742 -2.744782
v 3.356965 -0.785126 -2.675092
v 3.456280 -0.796023 -2.596236
v 3.382665 -0.667309 -2.707951
v 3.480970 -0.675639 -2.621262
v 3.575299 -0.683177 -2.530116
v 3.485435 -0.548308 -2.629577
v 3.578546 -0.551786 -2.537472
v 3.668287 -0.553401 -2.447040
v 3.563163 -0.417027 -2.535187
v 3.652126 -0.415642 -2.442615
v 3.739955 -0.412735 -2.352211
v 3.621201 -0.280661 -2.428460
v 3.710949 -0.274481 -2.335908
v 3.801689 -0.266794 -2.247002
v 3.674619 -0.140044 -2.314088
v 3.765489 -0.128554 -2.220861
v 3.854149 -0.115430 -2.129688
v 3.714329 0.001758 -2.182051
v 3.798589 0.020073 -2.084643
v 3.877528 0.042794 -1.989456
v 3.727602 0.144165 -2.031294
v 3.801388 0.172858 -1.931329
v 3.872771 0.208343 -1.836413
v 3.712703 0.286298 -1.870064
v 3.782055 0.331949 -1.775279
v 3.852855 0.389347 -1.694243
v 3.683587 0.439946 -1.718144
v 3.751558 0.508538 -1.639757
v 3.819334 0.581230 -1.570943
v 3.640639 0.610465 -1.589042
v 3.703215 0.688412 -1.519065
v 3.765969 0.766997 -1.453924
v 3.577292 0.777520 -1.471078
v 3.636021 0.856117 -1.402470
v 3.695336 0.933900 -1.333873
v 3.497961 0.922271 -1.349018
v 3.554036 0.997794 -1.277908
v 3.606368 1.070336 -1.203247
v 3.404913 1.063545 -1.247720
v 3.453100 1.140415 -1.174524
v 3.490849 1.217142 -1.093688
v 3.301745 1.186087 -1.139196
v 3.335779 1.262911 -1.055988
v 3.358192 1.338123 -0.969192
v 3.517098 1.294339 -1.006442
v 3.371350 1.411558 -0.880305
v 3.533467 1.373071 -0.914582
v 3.378407 1.487089 -0.788258
v 3.542543 1.452438 -0.819335
v 3.711926 1.398894 -0.855644
v 3.546059 1.535715 -0.719518
v 3.712532 1.493535 -0.753407
v 3.546204 1.622889 -0.615144
v 3.710186 1.587476 -0.644973
v 3.545537 1.712076 -0.505732
v 3.705181 1.683171 -0.531017
v 3.868209 1.637292 -0.554079
v 3.701599 1.783276 -0.410244
v 3.862936 1.742819 -0.427697
v 4.020495 1.688960 -0.437594
v 3.861946 1.833635 -0.293162
v 4.022187 1.793118 -0.306875
v 4.182459 1.765429 -0.328317
v 4.028840 1.879042 -0.165649
v 4.188190 1.854512 -0.184463
v 4.347267 1.840671 -0.210677
v 4.199591 1.923682 -0.033258
v 4.357771 1.906261 -0.053073
v 4.515162 1.892179 -0.073981
v 4.373461 1.942140 0.109879
v 4.530754 1.921380 0.094424
v 4.686746 1.893941 0.080547
v 4.550525 1.931468 0.263980
v 4.706697 1.900508 0.252444
v 4.860484 1.861308 0.242286
v 4.732315 1.904235 0.424172
v 4.886687 1.862744 0.414252
v 5.038369 1.815639 0.405469
v 4.915817 1.850823 0.581120
v 5.066688 1.797021 0.570899
v 5.214931 1.742549 0.562851
v 5.091288 1.745105 0.725120
v 5.239409 1.685188 0.716779
v 5.388198 1.631567 0.713102
v 5.261718 1.609997 0.861570
v 5.411399 1.553955 0.861767
v 5.563739 1.502239 0.866512
v 5.433115 1.469177 1.001645
v 5.588615 1.415091 1.013201
v 5.447119 1.382100 1.127363
v 5.605641 1.325399 1.146425
v 5.450819 1.298025 1.238938
v 5.610300 1.240216 1.262108
v 5.446757 1.222657 1.343085
v 5.604915 1.162504 1.365440
v 5.762251 1.072010 1.387274
v 5.922584 0.931145 1.406097
v 5.592265 1.087060 1.461983
v 5.745055 0.997946 1.481986
v 5.897895 0.864328 1.494770
v 5.723162 0.923548 1.572687
v 5.872478 0.796506 1.578169
v 6.013066 0.623814 1.558167
v 6.042510 0.674642 1.486784
v 6.078837 0.723514 1.415544
v 6.134347 0.772270 1.347282
v 6.173875 0.437939 1.453474
v 6.225153 0.479185 1.421512
v 6.292965 0.517816 1.388200
v 6.382161 0.545917 1.349377
v 6.222156 0.805029 1.271649
v 6.362645 0.230526 1.445336
v 6.431358 0.258253 1.427142
v 6.522516 0.282317 1.407503
v 6.629464 0.296757 1.387692
v 6.490755 0.554897 1.313632
v 6.539647 -0.001437 1.422160
v 6.624130 0.017341 1.405850
v 6.720227 0.033436 1.386848
v 6.815000 0.044867 1.364477
v 6.735360 0.301368 1.367030
v 6.682266 -0.245967 1.349691
v 6.764896 -0.225628 1.331493
v 6.851192 -0.207745 1.309537
v 6.939204 -0.195925 1.280911
v 6.906378 0.050536 1.338193
v 6.768938 -0.477396 1.243937
v 6.850928 -0.455698 1.221923
v 6.938590 -0.436938 1.195377
v 7.030427 -0.421417 1.164198
v 7.031106 -0.187348 1.245171
v 6.819026 -0.701221 1.116091
v 6.907736 -0.678697 1.094144
v 7.002103 -0.660884 1.069897
v 7.099783 -0.644526 1.043821
v 7.124922 -0.410586 1.130222
v 6.839171 -0.918319 0.984995
v 6.943440 -0.902685 0.967414
v 7.050677 -0.889947 0.949344
v 7.159858 -0.877547 0.930233
v 7.199327 -0.631899 1.015962
v 6.835437 -1.135286 0.862942
v 6.962115 -1.129040 0.852465
v 7.089611 -1.120687 0.841868
v 7.216687 -1.110132 0.828308
v 7.270743 -0.866821 0.908572
v 6.824516 -1.353547 0.750205
v 6.977590 -1.350851 0.743506
v 7.128472 -1.339360 0.734712
v 7.273709 -1.328966 0.719672
v 7.339535 -1.102652 0.808177
v 6.847287 -1.581311 0.639391
v 7.026940 -1.575453 0.628468
v 7.199869 -1.563453 0.613525
v 7.361439 -1.552983 0.591923
v 7.409798 -1.328098 0.695959
v 6.926871 -1.788147 0.496092
v 7.133071 -1.780674 0.477760
v 7.323922 -1.765685 0.454727
v 7.495613 -1.747208 0.428872
v 7.511257 -1.548264 0.565579
v 7.037367 -1.922826 0.294831
v 7.257422 -1.906452 0.266765
v 7.455682 -1.886459 0.240863
v 7.632636 -1.866215 0.216685
v 7.652085 -1.732144 0.405754
v 7.156962 -1.981095 0.049201
v 7.370021 -1.958747 0.019920
v 7.562932 -1.930823 -0.009903
v 7.738970 -1.896963 -0.032035
v 7.788956 -1.847151 0.197123
v 7.287062 -1.964347 -0.120799
v 7.499719 -1.933917 -0.143436
v 7.697226 -1.899424 -0.165003
v 7.837524 -1.875804 -0.169856
v 7.870265 -1.867974 -0.043090
v 7.476849 -1.921224 -0.190573
v 7.684234 -1.894446 -0.215537
v 7.828320 -1.879562 -0.226460
v 7.909795 -1.875885 -0.226170
v 7.922000 -1.865261 -0.167467
v 7.689956 -1.899833 -0.243771
v 7.829157 -1.888061 -0.257807
v 7.907665 -1.885478 -0.261802
v 7.966435 -1.885771 -0.267251
v 7.973225 -1.874594 -0.223243
v 7.832836 -1.904974 -0.290738
v 7.908780 -1.899085 -0.300367
v 7.967376 -1.898407 -0.315841
v 8.035714 -1.899080 -0.340469
v 8.036476 -1.886582 -0.278427
v 7.906868 -1.923200 -0.376988
v 7.971102 -1.916839 -0.398954
v 8.040532 -1.911125 -0.430581
v 8.128045 -1.902719 -0.470578
v 8.126673 -1.896901 -0.372272
v 7.964069 -1.931390 -0.531312
v 8.038020 -1.913648 -0.557459
v 8.125059 -1.896169 -0.592801
v 8.231734 -1.881029 -0.636121
v 8.238295 -1.892105 -0.516499
v 8.016636 -1.894864 -0.698302
v 8.109376 -1.870385 -0.725325
v 8.216999 -1.853132 -0.760700
v 8.337327 -1.847387 -0.797750
v 8.354980 -1.874706 -0.681154
v 8.082713 -1.827109 -0.853690
v 8.194432 -1.809521 -0.882471
v 8.314794 -1.804436 -0.911426
v 8.440033 -1.812370 -0.934857
v 8.463024 -1.854863 -0.829787
v 8.168287 -1.754355 -0.996298
v 8.290234 -1.748348 -1.019364
v 8.416279 -1.754454 -1.035299
v 8.542871 -1.769161 -1.046182
v 8.565058 -1.828858 -0.954552
v 8.266564 -1.680335 -1.118739
v 8.393606 -1.681990 -1.129317
v 8.521786 -1.692108 -1.131509
v 8.649807 -1.705494 -1.135548
v 8.669065 -1.786022 -1.058925
v 8.373566 -1.594352 -1.214307
v 8.502968 -1.597117 -1.209158
v 8.632421 -1.604769 -1.203513
v 8.762169 -1.608214 -1.212218
v 8.777924 -1.712638 -1.149465
v 8.487271 -1.483049 -1.276988
v 8.617972 -1.482446 -1.261814
v 8.749129 -1.481213 -1.264283
v 8.881453 -1.464471 -1.287943
v 8.892775 -1.595815 -1.236774
v 8.607351 -1.338292 -1.309127
v 8.739907 -1.330233 -1.304571
v 8.873812 -1.308202 -1.326584
v 9.009590 -1.264359 -1.365479
v 9.015360 -1.426183 -1.326224
v 8.735351 -1.155711 -1.332317
v 8.870865 -1.127220 -1.351762
v 9.008342 -1.077571 -1.390733
v 9.147961 -1.015447 -1.435631
v 9.147874 -1.203437 -1.409584
v 8.872843 -0.924149 -1.363407
v 9.011603 -0.872163 -1.401626
v 9.151683 -0.813659 -1.447330
v 9.292622 -0.762766 -1.484245
v 9.288723 -0.958492 -1.471876
v 9.018157 -0.662296 -1.399029
v 9.158022 -0.611182 -1.444724
v 9.298345 -0.567609 -1.483306
v 9.439456 -0.539698 -1.503743
v 9.433941 -0.725409 -1.503705
v 9.166012 -0.417574 -1.429360
v 9.305534 -0.383314 -1.468562
v 9.445856 -0.363528 -1.491127
v 9.587011 -0.359121 -1.495223
v 9.581034 -0.526980 -1.506192
v 9.313966 -0.214888 -1.441546
v 9.453531 -0.202597 -1.464922
v 9.593901 -0.204369 -1.471298
v 9.734926 -0.214467 -1.466947
v 9.728550 -0.363399 -1.489083
v 9.462394 -0.055700 -1.425876
v 9.601933 -0.063307 -1.433293
v 9.742342 -0.077133 -1.430774
v 9.882373 -0.094186 -1.433108
v 9.875467 -0.229321 -1.468145
v 9.611796 0.065177 -1.381276
v 9.751187 0.046252 -1.380000
v 9.890236 0.028400 -1.383375
v 10.027809 0.018301 -1.407597
v 10.020492 -0.103816 -1.457241
v 9.761437 0.159319 -1.314660
v 9.899283 0.140219 -1.319079
v 10.035743 0.130596 -1.342470
v 10.170249 0.129301 -1.380700
v 10.163218 0.016409 -1.447536
v 9.909102 0.240720 -1.240748
v 10.043990 0.229781 -1.262626
v 10.177391 0.228466 -1.298147
v 10.310410 0.225724 -1.329351
v 10.304019 0.124997 -1.412606
v 10.052345 0.316577 -1.169315
v 10.184444 0.313888 -1.201374
v 10.316470 0.313182 -1.231816
v 10.448841 0.305303 -1.249450
v 10.443567 0.216631 -1.346620
v 10.190940 0.388531 -1.092807
v 10.321727 0.388554 -1.121394
v 10.453215 0.381973 -1.139755
v 10.585595 0.365887 -1.143668
v 10.581645 0.289974 -1.252484
v 10.326711 0.449167 -1.000639
v 10.457310 0.443228 -1.018605
v 10.588786 0.428476 -1.024310
v 10.720922 0.403355 -1.018006
v 10.718339 0.342031 -1.134235
v 10.461404 0.490544 -0.888324
v 10.591991 0.474784 -0.895659
v 10.723401 0.451294 -0.894074
v 10.855515 0.423036 -0.888271
v 10.853917 0.374126 -1.005755
v 10.596452 0.503996 -0.760106
v 10.726855 0.480979 -0.763995
v 10.857856 0.455621 -0.765374
v 10.989929 0.435989 -0.768493
v 10.988805 0.400921 -0.887648
v 10.732276 0.491236 -0.631098
v 10.861933 0.467861 -0.638885
v 10.992655 0.450465 -0.645316
v 11.124898 0.442947 -0.650431
v 11.123384 0.427639 -0.775874
v 10.868538 0.459368 -0.512552
v 10.997626 0.443658 -0.521716
v 11.128289 0.435618 -0.526281
v 11.259771 0.432289 -0.527388
v 11.257677 0.441775 -0.654209
v 11.004875 0.415391 -0.401640
v 11.133696 0.405814 -0.406850
v 11.263613 0.400988 -0.407052
v 11.394535 0.394183 -0.406168
v 11.391877 0.426902 -0.527580
v 11.140679 0.358704 -0.293901
v 11.268999 0.351070 -0.293999
v 11.398523 0.342924 -0.292237
v 11.528813 0.330506 -0.293172
v 11.525625 0.380924 -0.407416
v 11.275178 0.286216 -0.188248
v 11.403572 0.276719 -0.185618
v 11.532842 0.264045 -0.185798
v 11.662816 0.245425 -0.191633
v 11.659473 0.311376 -0.298388
v 11.408865 0.196934 -0.085847
v 11.537256 0.183269 -0.085410
v 11.666523 0.164500 -0.091828
v 11.796526 0.140788 -0.104256
v 11.793382 0.222208 -0.201657
v 11.541515 0.088229 0.007971
v 11.670130 0.067740 0.000102
v 11.799317 0.042537 -0.015557
v 11.929665 0.014987 -0.032562
v 11.927288 0.115874 -0.117076
v 11.672829 -0.045422 0.082578
v 11.801485 -0.074944 0.062224
v 11.931016 -0.104244 0.039472
v 12.062829 -0.126984 0.027929
v 12.061657 -0.005723 -0.041245
v 11.801815 -0.210962 0.125964
v 11.930592 -0.244491 0.096273
v 12.062181 -0.271558 0.081119
v 12.196978 -0.285639 0.092192
v 12.197087 -0.142124 0.034911
v 11.926638 -0.409176 0.135763
v 12.058283 -0.437635 0.117956
v 12.194233 -0.451773 0.133112
v 12.332492 -0.457223 0.162763
v 12.333766 -0.292440 0.116881
v 12.050835 -0.621480 0.140112
v 12.188272 -0.635628 0.157572
v 12.327943 -0.642504 0.188049
v 12.467571 -0.650805 0.201049
v 12.470726 -0.465981 0.178492
v 12.179815 -0.827676 0.166614
v 12.320720 -0.836104 0.193863
v 12.461511 -0.844504 0.203885
v 12.600227 -0.854281 0.191218
v 12.605570 -0.662678 0.192166
v 12.312937 -1.025632 0.182999
v 12.454383 -1.033959 0.188610
v 12.593602 -1.041744 0.173338
v 12.730354 -1.047364 0.140820
v 12.736605 -0.864713 0.161589
v 12.447744 -1.212280 0.157724
v 12.586997 -1.217612 0.139003
v 12.723969 -1.217689 0.105725
v 12.860970 -1.217175 0.067822
v 12.866845 -1.050720 0.101421
v 12.580873 -1.376188 0.091930
v 12.717930 -1.373182 0.058064
v 12.855176 -1.367982 0.022674
v 12.995042 -1.358053 -0.002640
v 13.001097 -1.210745 0.039596
v 12.711811 -1.511681 0.000461
v 12.849026 -1.502523 -0.032422
v 12.988389 -1.491148 -0.055253
v 13.130007 -1.480908 -0.065667
v 13.137610 -1.348606 -0.014175
v 12.842525 -1.625127 -0.095638
v 12.981273 -1.612892 -0.116261
v 13.121845 -1.601769 -0.126087
v 13.262311 -1.591696 -0.133373
v 13.271684 -1.471828 -0.071945
v 12.973709 -1.722612 -0.183556
v 13.113314 -1.711960 -0.193225
v 13.252772 -1.702665 -0.201411
v 13.390046 -1.692788 -0.215981
v 13.400394 -1.581602 -0.146948
v 13.104644 -1.811938 -0.265108
v 13.243107 -1.803382 -0.274296
v 13.379740 -1.794999 -0.289528
v 13.513535 -1.784035 -0.313547
v 13.524096 -1.682688 -0.239931
v 13.233343 -1.895102 -0.350912
v 13.369302 -1.886762 -0.366890
v 13.503054 -1.877511 -0.391187
v 13.634362 -1.862823 -0.424453
v 13.644626 -1.770983 -0.346419
v 13.358468 -1.969672 -0.448941
v 13.492041 -1.961087 -0.474259
v 13.623660 -1.945316 -0.508453
v 13.753719 -1.923525 -0.548418
v 13.763956 -1.842532 -0.463646
v 13.479956 -2.032594 -0.564438
v 13.611794 -2.016214 -0.599577
v 13.742502 -1.993970 -0.638804
v 13.873369 -1.976422 -0.673535
v 13.883578 -1.903445 -0.584784
v 13.598639 -2.074365 -0.696673
v 13.730231 -2.055944 -0.733182
v 13.862075 -2.040653 -0.764707
v 13.994860 -2.032135 -0.787539
v 14.005234 -1.966075 -0.697494
v 13.716933 -2.106020 -0.829207
v 13.849853 -2.095227 -0.857000
v 13.983506 -2.089001 -0.878596
v 14.117686 -2.087191 -0.895186
v 14.128245 -2.029206 -0.803532
v 13.837173 -2.137029 -0.949266
v 13.971536 -2.132510 -0.969432
v 14.106553 -2.132449 -0.986135
v 14.241873 -2.133925 -1.001003
v 14.251813 -2.087089 -0.909820
v 13.959559 -2.160238 -1.058733
v 14.095300 -2.160938 -1.074944
v 14.231845 -2.165366 -1.089671
v 14.368768 -2.168454 -1.103435
v 14.377145 -2.135320 -1.015537
v 14.084405 -2.170479 -1.160266
v 14.222005 -2.176227 -1.174381
v 14.360532 -2.182857 -1.187487
v 14.499963 -2.188359 -1.198517
v 14.506166 -2.172749 -1.115860
v 14.212811 -2.164559 -1.253641
v 14.352765 -2.174197 -1.266045
v 14.493910 -2.182203 -1.276277
v 14.635916 -2.189667 -1.282019
v 14.640024 -2.193705 -1.205773
v 14.345860 -2.140985 -1.337516
v 14.488420 -2.152898 -1.347184
v 14.631773 -2.163191 -1.352263
v 14.775106 -2.170628 -1.350345
v 14.778040 -2.196401 -1.281887
v 14.483863 -2.101256 -1.410534
v 14.627934 -2.114202 -1.414945
v 14.771845 -2.124453 -1.411973
v 14.914713 -2.130026 -1.400945
v 14.917751 -2.176433 -1.342001
v 14.625042 -2.046297 -1.470864
v 14.768668 -2.058284 -1.466412
v 14.911140 -2.066081 -1.453017
v 15.052156 -2.071151 -1.433689
v 15.056277 -2.134527 -1.385315
v 14.766550 -1.976656 -1.516249
v 14.907797 -1.986059 -1.500012
v 15.047646 -1.992770 -1.476772
v 15.186196 -1.996246 -1.454080
v 15.191719 -2.074218 -1.414920
v 14.905847 -1.892752 -1.545345
v 15.043865 -1.900863 -1.517578
v 15.180877 -1.905711 -1.489931
v 15.317586 -1.908540 -1.471111
v 15.323819 -1.997906 -1.438093
v 15.041996 -1.796516 -1.558665
v 15.177103 -1.803228 -1.525154
v 15.312491 -1.807311 -1.502071
v 15.448545 -1.810979 -1.490815
v 15.454125 -1.910591 -1.460900
v 15.175867 -1.689776 -1.560267
v 15.309780 -1.695367 -1.532220
v 15.445068 -1.700577 -1.519095
v 15.581055 -1.705324 -1.511180
v 15.584702 -1.813585 -1.483006
v 15.309627 -1.575303 -1.560326
v 15.444038 -1.581083 -1.545306
v 15.579519 -1.587159 -1.537186
v 15.715191 -1.593143 -1.525763
v 15.717008 -1.708993 -1.500413
v 15.444841 -1.458018 -1.567310
v 15.579729 -1.464613 -1.558974
v 15.714891 -1.472162 -1.547024
v 15.850613 -1.481178 -1.531773
v 15.851354 -1.599969 -1.512585
v 15.580764 -1.339592 -1.573908
v 15.715404 -1.348118 -1.561597
v 15.850407 -1.357994 -1.543982
v 15.987078 -1.368810 -1.530700
v 15.987854 -1.489594 -1.522315
v 15.715886 -1.222460 -1.567189
v 15.850184 -1.233425 -1.547274
v 15.986037 -1.246781 -1.528954
v 16.124632 -1.256782 -1.524114
v 16.126112 -1.377529 -1.529854
v 15.849461 -1.110042 -1.540471
v 15.984288 -1.123590 -1.516538
v 16.122177 -1.135428 -1.505875
v 16.262875 -1.141643 -1.512362
v 16.265343 -1.262703 -1.532216
v 15.981860 -1.003967 -1.493856
v 16.118753 -1.015956 -1.476321
v 16.259130 -1.021721 -1.479780
v 16.400278 -1.021072 -1.492505
v 16.403921 -1.142132 -1.524186
v 16.114433 -0.899184 -1.437271
v 16.254265 -0.905129 -1.436386
v 16.395372 -0.903220 -1.449388
v 16.534580 -0.900457 -1.457073
v 16.539700 -1.019740 -1.498616
v 16.248554 -0.793332 -1.384714
v 16.389187 -0.790901 -1.395977
v 16.528170 -0.786836 -1.405167
v 16.663502 -0.785969 -1.399119
v 16.670624 -0.900655 -1.449966
v 16.381796 -0.683938 -1.334426
v 16.519943 -0.678570 -1.342653
v 16.654728 -0.677418 -1.337896
v 16.786015 -0.682886 -1.316808
v 16.795635 -0.790726 -1.377152
v 16.510349 -0.579941 -1.271131
v 16.644333 -0.578885 -1.265998
v 16.774815 -0.583108 -1.246450
v 16.902491 -0.592432 -1.213734
v 16.914499 -0.692338 -1.282212
v 16.632618 -0.490009 -1.186091
v 16.762506 -0.493553 -1.168127
v 16.889889 -0.503340 -1.138693
v 17.015324 -0.515564 -1.100220
v 17.028244 -0.605458 -1.171180
v 16.750328 -0.415955 -1.086129
v 16.877575 -0.424763 -1.061079
v 17.003170 -0.437294 -1.027808
v 17.128212 -0.450263 -0.990086
v 17.140444 -0.528020 -1.058176
v 16.866148 -0.357780 -0.983663
v 16.991957 -0.370641 -0.955825
v 17.116829 -0.382866 -0.922060
v 17.242184 -0.392187 -0.887222
v 17.254314 -0.457695 -0.954321
v 16.981596 -0.315229 -0.884763
v 17.106390 -0.327957 -0.854656
v 17.230890 -0.336808 -0.820767
v 17.355936 -0.339098 -0.788579
v 17.368877 -0.394245 -0.856609
v 17.096188 -0.281974 -0.787953
v 17.219976 -0.290934 -0.755222
v 17.343653 -0.293183 -0.722043
v 17.468248 -0.290628 -0.693545
v 17.482212 -0.335338 -0.761802
v 17.209476 -0.257705 -0.690566
v 17.332006 -0.259616 -0.656969
v 17.455030 -0.257188 -0.627162
v 17.579407 -0.253639 -0.603977
v 17.594261 -0.287107 -0.670998
v 17.320774 -0.240436 -0.592983
v 17.442608 -0.239461 -0.562490
v 17.565508 -0.236276 -0.538762
v 17.689772 -0.234012 -0.520996
v 17.704952 -0.250789 -0.585353
v 17.430534 -0.237265 -0.499312
v 17.552158 -0.234993 -0.475485
v 17.675459 -0.234078 -0.458481
v 17.800005 -0.234216 -0.443883
v 17.815218 -0.234169 -0.504175
v 17.539707 -0.252445 -0.414650
v 17.662184 -0.252158 -0.398582
v 17.785910 -0.251520 -0.385996
v 17.910206 -0.252915 -0.369294
v 17.924946 -0.235770 -0.424474
v 17.650013 -0.286526 -0.342102
v 17.773293 -0.286195 -0.331330
v 17.896906 -0.286529 -0.316984
v 18.019053 -0.284348 -0.289715
v 18.033300 -0.251163 -0.340536
v 17.762251 -0.335726 -0.280627
v 17.885189 -0.334988 -0.267783
v 18.006310 -0.331801 -0.241749
v 18.125109 -0.324259 -0.198580
v 18.139246 -0.276970 -0.246658
v 17.875332 -0.396443 -0.222613
v 17.995499 -0.393354 -0.196699
v 18.112919 -0.385819 -0.153388
v 18.230192 -0.375882 -0.100418
v 18.243719 -0.313408 -0.145872
v 17.987061 -0.467314 -0.155950
v 18.103144 -0.459979 -0.111686
v 18.218985 -0.450366 -0.058327
v 18.338301 -0.440749 -0.009219
v 18.350525 -0.366064 -0.050420
v 18.096897 -0.548073 -0.075534
v 18.211546 -0.538827 -0.021634
v 18.329760 -0.529144 0.026790
v 18.453741 -0.521862 0.062343
v 18.462910 -0.435128 0.028719
v 18.208706 -0.639800 0.007117
v 18.326096 -0.628227 0.054137
v 18.449324 -0.619275 0.087679
v 18.578077 -0.612339 0.109674
v 18.582684 -0.518318 0.087681
v 18.328560 -0.739838 0.069446
v 18.451284 -0.727303 0.100367
v 18.579565 -0.716437 0.119808
v 18.711880 -0.708378 0.136142
v 18.710176 -0.608789 0.129114
v 18.459961 -0.842631 0.097390
v 18.588247 -0.828130 0.114064
v 18.720444 -0.815712 0.128545
v 18.853220 -0.808730 0.154814
v 18.844913 -0.703816 0.161458
v 18.603909 -0.945716 0.090856
v 18.736076 -0.929955 0.104796
v 18.867605 -0.920031 0.135088
v 18.996819 -0.913022 0.183450
v 18.984093 -0.801586 0.197353
v 18.756790 -1.047127 0.067948
v 18.886623 -1.036651 0.104859
v 19.013803 -1.030069 0.159049
v 19.141483 -1.020916 0.209230
v 19.126106 -0.904288 0.233440
v 18.907732 -1.153807 0.068473
v 19.033411 -1.148224 0.125758
v 19.159767 -1.138701 0.174349
v 19.288580 -1.121785 0.202068
v 19.271914 -1.006237 0.240911
v 19.054098 -1.263686 0.085776
v 19.179646 -1.253025 0.131121
v 19.307190 -1.234618 0.155766
v 19.436880 -1.210864 0.162189
v 19.420124 -1.099949 0.210702
v 19.200287 -1.362928 0.081751
v 19.327085 -1.342564 0.103264
v 19.455297 -1.316375 0.109079
v 19.583290 -1.292349 0.117399
v 19.567198 -1.186420 0.167195
v 19.347759 -1.442677 0.045613
v 19.474951 -1.415196 0.052158
v 19.601051 -1.390873 0.064948
v 19.724703 -1.375996 0.098529
v 19.709251 -1.276790 0.145577
v 19.495222 -1.505146 -0.006943
v 19.619892 -1.481269 0.011528
v 19.741949 -1.466805 0.049614
v 19.863035 -1.456795 0.094396
v 19.847343 -1.367121 0.140379
v 19.638680 -1.559308 -0.039523
v 19.759687 -1.544362 0.002469
v 19.879696 -1.532721 0.049293
v 20.000786 -1.517829 0.083012
v 19.985304 -1.445021 0.126451
v 19.776899 -1.608343 -0.040285
v 19.896177 -1.594356 0.007398
v 20.016245 -1.577088 0.042271
v 20.137712 -1.556425 0.059441
v 20.123304 -1.499815 0.099054
v 19.912073 -1.645088 -0.031181
v 20.031281 -1.625863 0.003646
v 20.151770 -1.604055 0.021817
v 20.273777 -1.580261 0.024571
v 20.260403 -1.533401 0.060324
v 20.045748 -1.667370 -0.033339
v 20.165297 -1.644886 -0.014624
v 20.286644 -1.621083 -0.009864
v 20.409958 -1.593487 -0.015862
v 20.397284 -1.552725 0.015250
v 20.177990 -1.679757 -0.049809
v 20.298672 -1.655745 -0.043362
v 20.421797 -1.628478 -0.046234
v 20.546484 -1.598821 -0.047419
v 20.534451 -1.563731 -0.021292
v 20.309643 -1.684167 -0.076249
v 20.432619 -1.657126 -0.076395
v 20.557581 -1.627838 -0.073952
v 20.682526 -1.599745 -0.058430
v 20.671003 -1.571110 -0.035470
v 20.442499 -1.678769 -0.107078
v 20.567728 -1.649801 -0.101037
v 20.693129 -1.621559 -0.082683
v 20.816879 -1.592442 -0.055604
v 20.805998 -1.571598 -0.033316
v 20.576904 -1.664114 -0.129073
v 20.702545 -1.635531 -0.108052
v 20.826521 -1.605712 -0.079444
v 20.947376 -1.573245 -0.048852
v 20.937832 -1.561067 -0.026209
v 20.710402 -1.640454 -0.134204
v 20.834257 -1.609908 -0.104135
v 20.954973 -1.576935 -0.072324
v 21.071177 -1.541987 -0.040884
v 21.063972 -1.538952 -0.018402
v 20.839499 -1.604449 -0.127919
v 20.959753 -1.571317 -0.094846
v 21.075596 -1.536456 -0.062409
v 21.185831 -1.499936 -0.031934
v 21.181967 -1.505626 -0.011029
v 20.961517 -1.557222 -0.114471
v 21.076714 -1.522874 -0.081106
v 21.186403 -1.486924 -0.050063
v 21.289106 -1.449064 -0.022367
v 21.289381 -1.461613 -0.004405
v 21.074986 -1.503077 -0.095907
v 21.183874 -1.468257 -0.064313
v 21.285610 -1.431254 -0.036446
v 21.378403 -1.391203 -0.012706
v 21.383217 -1.408033 0.001715
v 21.179020 -1.445261 -0.075027
v 21.279484 -1.409636 -0.046932
v 21.370903 -1.371001 -0.023312
v 21.452579 -1.328357 -0.003581
v 21.461836 -1.346719 0.007553
v 21.271309 -1.384296 -0.054480
v 21.361200 -1.347848 -0.030660
v 21.440836 -1.307576 -0.011181
v 21.509628 -1.261738 0.004993
v 21.523382 -1.279739 0.013461
v 21.349518 -1.321528 -0.035633
v 21.426731 -1.284482 -0.016213
v 21.492676 -1.242144 -0.000563
v 21.546682 -1.196238 0.012791
v 21.565119 -1.210519 0.019222
v 21.410078 -1.258884 -0.019505
v 21.472378 -1.220821 -0.004001
v 21.524506 -1.179550 0.009063
v 21.586523 -1.146323 0.025549
v 21.450136 -1.196136 -0.005662
v 21.499920 -1.159868 0.007561
v 21.426928 -1.167987 -0.005495
v 21.472212 -1.134386 0.008124
v 21.402344 -1.136634 -0.004273
v 21.440836 -1.102685 0.009790
v 21.474752 -1.069892 0.022624
v 21.403614 -1.068129 0.010830
v 21.431486 -1.035466 0.024452
v 21.457773 -1.004950 0.037713
v 21.505680 -1.040680 0.034370
v 21.482662 -0.979782 0.050896
v 21.533461 -1.018588 0.045235
v 21.506084 -0.958509 0.064572
v 21.557417 -1.002625 0.056001
v 21.593880 -1.046816 0.046776
v 21.605091 -1.094191 0.037210
v 21.604366 -1.156344 0.032619
v 21.580061 -1.224733 0.028904
v 21.534271 -1.295760 0.025473
v 21.468122 -1.362132 0.022640
v 21.384689 -1.420077 0.019885
v 21.286228 -1.467396 0.016327
v 21.175270 -1.503169 0.010834
v 21.054831 -1.527795 0.003322
v 20.927071 -1.541539 -0.005090
v 20.794216 -1.544248 -0.012420
v 20.658646 -1.536262 -0.013481
v 20.521658 -1.522886 0.004478
v 20.384180 -1.506362 0.046916
v 20.246767 -1.478926 0.097933
v 20.108927 -1.430507 0.141049
v 19.971003 -1.357957 0.170657
v 19.834040 -1.268659 0.184520
v 19.696230 -1.170491 0.189990
v 19.553421 -1.076802 0.213234
v 19.405764 -0.986378 0.252033
v 19.258432 -0.893008 0.268434
v 19.115183 -0.795926 0.245164
v 18.977020 -0.701137 0.200415
v 18.843201 -0.608478 0.155508
v 18.714710 -0.519018 0.110194
v 18.592194 -0.434547 0.056872
v 18.475853 -0.361602 -0.010537
v 18.365097 -0.303203 -0.094968
v 18.259039 -0.264679 -0.193854
v 18.154856 -0.244240 -0.297293
v 18.048929 -0.234067 -0.394077
v 17.940712 -0.234517 -0.482158
v 17.831247 -0.249773 -0.566460
v 17.720934 -0.281439 -0.651612
v 17.609894 -0.330395 -0.740232
v 17.497368 -0.390858 -0.832358
v 17.383007 -0.459576 -0.926043
v 17.267748 -0.536399 -1.021346
v 17.153568 -0.617789 -1.124627
v 17.040886 -0.705460 -1.236370
v 16.925011 -0.799815 -1.340762
v 16.803652 -0.906028 -1.426727
v 16.676182 -1.019800 -1.489945
v 16.543447 -1.142823 -1.528342
v 16.406296 -1.265419 -1.542791
v 16.266813 -1.384272 -1.538712
v 16.127140 -1.497882 -1.523949
v 15.988931 -1.607455 -1.505544
v 15.853301 -1.713084 -1.488685
v 15.720627 -1.814803 -1.472859
v 15.590226 -1.910674 -1.453261
v 15.460714 -1.999019 -1.428768
v 15.329946 -2.075197 -1.401256
v 15.196319 -2.136839 -1.369697
v 15.059250 -2.180137 -1.329301
v 14.919810 -2.201933 -1.275613
v 14.780450 -2.199759 -1.207359
v 14.644067 -2.176832 -1.124860
v 14.512431 -2.137796 -1.029434
v 14.385575 -2.088022 -0.924846
v 14.261352 -2.027825 -0.817143
v 14.137844 -1.961044 -0.712239
v 14.014488 -1.891288 -0.609334
v 13.892951 -1.822102 -0.500141
v 13.773637 -1.751547 -0.385055
v 13.654851 -1.669797 -0.273250
v 13.534744 -1.571764 -0.170850
v 13.410719 -1.462494 -0.084157
v 13.280502 -1.341315 -0.018986
v 13.144419 -1.204025 0.026577
v 13.006702 -1.052139 0.069815
v 12.872397 -0.875461 0.121419
v 12.741300 -0.677750 0.165525
v 12.607627 -0.480193 0.172930
v 12.470628 -0.300757 0.132943
v 12.332723 -0.150552 0.053034
v 12.195485 -0.020455 -0.037144
v 12.059510 0.095488 -0.124110
v 11.924851 0.198035 -0.212122
v 11.790427 0.288344 -0.306972
v 11.656823 0.362116 -0.412100
v 11.523693 0.415712 -0.529062
v 11.390803 0.438910 -0.656743
v 11.257277 0.428502 -0.785370
v 11.123018 0.392154 -0.898561
v 10.987933 0.349648 -1.001332
v 10.851921 0.311247 -1.116728
v 10.714910 0.265938 -1.240997
v 10.576735 0.200116 -1.349032
v 10.437630 0.115207 -1.429176
v 10.297514 0.012524 -1.479733
v 10.156491 -0.107601 -1.498028
v 10.014141 -0.238402 -1.491666
v 9.869391 -0.373694 -1.488056
v 9.722998 -0.524268 -1.497256
v 9.575771 -0.706037 -1.504538
v 9.429834 -0.915679 -1.490993
v 9.287486 -1.145340 -1.445804
v 9.151484 -1.370800 -1.369809
v 9.024677 -1.563052 -1.273971
v 8.906744 -1.704139 -1.174522
v 8.795313 -1.796164 -1.077244
v 8.689233 -1.847758 -0.974346
v 8.587371 -1.871350 -0.856834
v 8.484194 -1.880789 -0.720646
v 8.367891 -1.885701 -0.565129
v 8.242422 -1.890219 -0.410508
v 8.131291 -1.885844 -0.295089
v 8.048531 -1.873345 -0.221720
v 7.992775 -1.859486 -0.158936
v 7.956206 -1.847968 -0.047603
v 7.910407 -1.825829 0.176614
v 7.789998 -1.720241 0.384619
v 7.650196 -1.546154 0.540693
v 7.536390 -1.332505 0.668844
v 7.453028 -1.100089 0.781928
v 7.377492 -0.858684 0.882372
v 7.297635 -0.620598 0.985096
v 7.219476 -0.402903 1.094259
v 7.126473 -0.184264 1.204909
v 6.999777 0.052336 1.305028
v 6.837686 0.300146 1.345000
v 6.608113 0.546181 1.288956
v 6.346334 0.801047 1.207719
v 21.527607 -0.940660 0.079514
v 21.442129 -0.913209 0.070002
v 21.461491 -0.892653 0.087248
v 21.478415 -0.874837 0.105942
v 21.382221 -0.844132 0.089329
v 21.397343 -0.823544 0.109450
v 21.409222 -0.807579 0.130495
v 21.491447 -0.862989 0.125919
v 21.417490 -0.796806 0.153128
v 21.500242 -0.855303 0.147994
v 21.421284 -0.793862 0.177314
v 21.504124 -0.853694 0.171854
v 21.419180 -0.798066 0.200579
v 21.502092 -0.858643 0.194846
v 21.411198 -0.809084 0.219522
v 21.325151 -0.739883 0.201034
v 21.317144 -0.753041 0.219291
v 21.305004 -0.771350 0.230747
v 21.213434 -0.696882 0.215176
v 21.201887 -0.717080 0.226090
v 21.187801 -0.742662 0.230471
v 21.290257 -0.794123 0.235893
v 21.274195 -0.820343 0.236318
v 21.089994 -0.663754 0.220174
v 21.101084 -0.641505 0.209195
v 20.980734 -0.587971 0.203016
v 21.108728 -0.627239 0.190795
v 20.987724 -0.572886 0.183624
v 20.859591 -0.521714 0.177273
v 20.990126 -0.569346 0.158234
v 20.861412 -0.518785 0.150440
v 20.726109 -0.473306 0.144457
v 20.858797 -0.528034 0.121441
v 20.723431 -0.483512 0.114196
v 20.582527 -0.445193 0.111613
v 20.717739 -0.503128 0.084702
v 20.577829 -0.466652 0.081338
v 20.434660 -0.440468 0.089099
v 20.571636 -0.495688 0.051978
v 20.430048 -0.469790 0.059122
v 20.287722 -0.454888 0.075593
v 20.424763 -0.506355 0.028904
v 20.284378 -0.491259 0.043518
v 20.145103 -0.481587 0.050445
v 20.280909 -0.533688 0.009874
v 20.143875 -0.525163 0.013475
v 20.008892 -0.515095 -0.004278
v 20.142675 -0.572437 -0.026221
v 20.010036 -0.564568 -0.047603
v 19.879988 -0.553992 -0.087580
v 20.011421 -0.618968 -0.094561
v 19.883539 -0.609425 -0.136513
v 19.757582 -0.598908 -0.182769
v 19.887671 -0.673894 -0.188220
v 19.763708 -0.665607 -0.234649
v 19.640520 -0.658390 -0.276981
v 19.770565 -0.744941 -0.286370
v 19.648970 -0.740528 -0.329200
v 19.527845 -0.735933 -0.370565
v 19.657846 -0.834235 -0.377959
v 19.537693 -0.832323 -0.419996
v 19.419397 -0.829514 -0.466360
v 19.547762 -0.938666 -0.462790
v 19.429735 -0.937799 -0.508711
v 19.316387 -0.932423 -0.567414
v 19.440300 -1.052660 -0.542385
v 19.326759 -1.050247 -0.599893
v 19.219688 -1.043229 -0.675651
v 19.337091 -1.169210 -0.622185
v 19.228699 -1.165102 -0.694819
v 19.123623 -1.157546 -0.777836
v 19.237043 -1.285756 -0.701834
v 19.129900 -1.282110 -0.780602
v 19.021425 -1.277554 -0.856997
v 19.134796 -1.399879 -0.770728
v 19.024746 -1.398371 -0.845097
v 18.910938 -1.397546 -0.909941
v 19.026604 -1.510782 -0.823045
v 18.911875 -1.512235 -0.888065
v 18.792416 -1.515873 -0.940002
v 18.911520 -1.612931 -0.859817
v 18.791220 -1.618584 -0.911588
v 18.665558 -1.627530 -0.947475
v 18.789455 -1.705602 -0.880712
v 18.663197 -1.716421 -0.916159
v 18.532928 -1.729237 -0.940219
v 18.661148 -1.791293 -0.885926
v 18.531206 -1.805404 -0.912193
v 18.400841 -1.818094 -0.939990
v 18.529840 -1.870242 -0.886140
v 18.400042 -1.883813 -0.917224
v 18.271975 -1.893800 -0.958123
v 18.398792 -1.939980 -0.894591
v 18.270641 -1.950734 -0.937067
v 18.143673 -1.957821 -0.988029
v 18.267984 -1.998576 -0.913821
v 18.140362 -2.006359 -0.964407
v 18.012188 -2.011597 -1.016517
v 18.135122 -2.044715 -0.936776
v 18.006342 -2.050479 -0.987606
v 17.875843 -2.055577 -1.032680
v 17.998468 -2.077418 -0.953794
v 17.867933 -2.082922 -0.997500
v 17.735687 -2.090309 -1.031525
v 17.858332 -2.097049 -0.957415
v 17.726585 -2.105137 -0.990001
v 17.593592 -2.114278 -1.014048
v 17.716171 -2.106771 -0.943846
v 17.583818 -2.116820 -0.966196
v 17.450998 -2.126731 -0.985345
v 17.572966 -2.107082 -0.913999
v 17.440687 -2.116726 -0.931437
v 17.308636 -2.123186 -0.951229
v 17.429501 -2.095972 -0.873621
v 17.298065 -2.101979 -0.892243
v 17.167229 -2.102302 -0.915143
v 17.286734 -2.069493 -0.829958
v 17.156687 -2.069586 -0.852206
v 17.027395 -2.066351 -0.875959
v 17.145571 -2.025656 -0.786736
v 17.017178 -2.021747 -0.809759
v 16.889462 -2.020526 -0.828102
v 17.006628 -1.966839 -0.742140
v 16.879890 -1.965085 -0.759131
v 16.753372 -1.970414 -0.765758
v 16.870045 -1.897182 -0.690456
v 16.744442 -1.902451 -0.694630
v 16.618372 -1.915292 -0.688002
v 16.735403 -1.822245 -0.625564
v 16.609909 -1.834809 -0.615134
v 16.483339 -1.849825 -0.601358
v 16.601252 -1.742565 -0.545234
v 16.474873 -1.756369 -0.528579
v 16.347363 -1.765364 -0.520112
v 16.466105 -1.652897 -0.461402
v 16.338762 -1.660483 -0.454067
v 16.210760 -1.659566 -0.460915
v 16.329777 -1.545982 -0.397024
v 16.202112 -1.544286 -0.407375
v 16.074396 -1.533806 -0.427127
v 16.193186 -1.421695 -0.362296
v 16.066038 -1.412011 -0.383862
v 15.939655 -1.400881 -0.399570
v 16.057867 -1.289867 -0.346707
v 15.932097 -1.280272 -0.360403
v 15.807263 -1.276078 -0.354711
v 15.924774 -1.159496 -0.326466
v 15.800305 -1.156061 -0.316926
v 15.676011 -1.156541 -0.294841
v 15.793596 -1.034908 -0.285705
v 15.669290 -1.033992 -0.263307
v 15.544673 -1.032290 -0.244965
v 15.662976 -0.909511 -0.242185
v 15.538342 -0.905927 -0.226500
v 15.413639 -0.901666 -0.221095
v 15.533019 -0.779882 -0.221744
v 15.408332 -0.773986 -0.218884
v 15.283719 -0.767391 -0.231834
v 15.404822 -0.649668 -0.233143
v 15.280257 -0.642890 -0.248335
v 15.156362 -0.634792 -0.270595
v 15.278855 -0.523548 -0.281119
v 15.154769 -0.516400 -0.300647
v 15.032093 -0.505739 -0.302967
v 15.154624 -0.406006 -0.345472
v 15.030916 -0.395166 -0.345643
v 14.908095 -0.381084 -0.325657
v 15.030525 -0.294291 -0.401002
v 14.905834 -0.278523 -0.381568
v 14.780818 -0.262573 -0.355070
v 14.904173 -0.188831 -0.446553
v 14.776941 -0.170806 -0.421475
v 14.648946 -0.157456 -0.400463
v 14.773538 -0.095011 -0.494879
v 14.643250 -0.080309 -0.475881
v 14.512565 -0.070790 -0.464997
v 14.638057 -0.022966 -0.558399
v 14.505598 -0.014562 -0.549947
v 14.373262 -0.008141 -0.546840
v 14.499463 0.018343 -0.642426
v 14.366062 0.024190 -0.640777
v 14.233531 0.032658 -0.637557
v 14.360756 0.030615 -0.740372
v 14.228006 0.038769 -0.737665
v 14.096485 0.054305 -0.730194
v 14.225543 0.022340 -0.840440
v 14.094216 0.037813 -0.835892
v 13.964202 0.060008 -0.830383
v 14.096359 0.001541 -0.942371
v 13.967060 0.023893 -0.944382
v 13.838968 0.051212 -0.948562
v 13.974164 -0.025539 -1.057036
v 13.846754 0.003679 -1.070672
v 13.719777 0.031756 -1.082328
v 13.855941 -0.051830 -1.187841
v 13.728614 -0.021784 -1.205348
v 13.600521 0.000555 -1.212982
v 13.736250 -0.085817 -1.320474
v 13.606524 -0.062406 -1.329482
v 13.474769 -0.046683 -1.323496
v 13.610591 -0.139228 -1.436208
v 13.476986 -0.121673 -1.430091
v 13.340800 -0.110663 -1.408606
v 13.476727 -0.208525 -1.525513
v 13.338796 -0.194720 -1.504203
v 13.196074 -0.182195 -1.481266
v 13.335130 -0.292111 -1.587688
v 13.190446 -0.277777 -1.566438
v 13.041385 -0.258754 -1.559033
v 13.183638 -0.385352 -1.636667
v 13.034297 -0.367022 -1.628342
v 12.890328 -0.344549 -1.626057
v 13.027658 -0.486040 -1.679593
v 12.884707 -0.465422 -1.674048
v 12.749267 -0.443236 -1.661595
v 12.879947 -0.590999 -1.704347
v 12.745103 -0.570001 -1.691562
v 12.614237 -0.552814 -1.672789
v 12.741920 -0.701925 -1.706143
v 12.610838 -0.684866 -1.689148
v 12.481662 -0.672301 -1.671311
v 12.608515 -0.822182 -1.690842
v 12.479117 -0.811634 -1.673446
v 12.351574 -0.803433 -1.651781
v 12.477474 -0.953142 -1.661148
v 12.349430 -0.948066 -1.638666
v 12.223254 -0.947459 -1.609385
v 12.347507 -1.094434 -1.614058
v 12.219956 -1.096540 -1.586441
v 12.092654 -1.099111 -1.565366
v 12.216311 -1.244550 -1.555303
v 12.087335 -1.250321 -1.537856
v 11.957140 -1.252502 -1.540352
v 12.081794 -1.394157 -1.502986
v 11.950361 -1.399203 -1.507171
v 11.818146 -1.399495 -1.520249
v 11.943755 -1.537514 -1.465140
v 11.810946 -1.539646 -1.476996
v 11.678336 -1.536170 -1.485093
v 11.804083 -1.670306 -1.423204
v 11.671088 -1.667765 -1.429831
v 11.538617 -1.660321 -1.429532
v 11.664267 -1.787735 -1.362625
v 11.531447 -1.780833 -1.360758
v 11.399101 -1.767720 -1.351857
v 11.524900 -1.889664 -1.280374
v 11.392154 -1.877144 -1.271072
v 11.259861 -1.860499 -1.256929
v 11.386448 -1.974340 -1.181104
v 11.253758 -1.958033 -1.168529
v 11.121188 -1.941588 -1.154418
v 11.249780 -2.040467 -1.071971
v 11.117133 -2.024139 -1.059711
v 10.984962 -2.008505 -1.047475
v 11.115954 -2.086293 -0.955405
v 10.984098 -2.070535 -0.943637
v 10.852757 -2.056941 -0.931660
v 10.986612 -2.109268 -0.830580
v 10.855875 -2.093263 -0.818155
v 10.725759 -2.080166 -0.805248
v 10.862236 -2.105998 -0.700018
v 10.732868 -2.090869 -0.686615
v 10.603692 -2.079103 -0.672559
v 10.742179 -2.079719 -0.569163
v 10.613405 -2.067136 -0.554193
v 10.484889 -2.058844 -0.538375
v 10.624986 -2.039042 -0.440859
v 10.496937 -2.030067 -0.422676
v 10.369370 -2.022691 -0.404397
v 10.510788 -1.987780 -0.312680
v 10.384360 -1.979006 -0.291252
v 10.258854 -1.969703 -0.273181
v 10.400831 -1.922180 -0.184192
v 10.276672 -1.909956 -0.164582
v 10.152777 -1.895013 -0.151206
v 10.294336 -1.836262 -0.063695
v 10.171251 -1.818764 -0.051384
v 10.047526 -1.801243 -0.044335
v 10.187970 -1.728827 0.039124
v 10.064102 -1.709370 0.043636
v 9.940168 -1.693926 0.050941
v 10.078979 -1.603736 0.122758
v 9.954659 -1.588414 0.130559
v 9.831845 -1.577753 0.152705
v 9.968323 -1.468874 0.204114
v 9.845215 -1.457159 0.232067
v 9.722018 -1.450232 0.265979
v 9.858307 -1.320307 0.304342
v 9.733955 -1.311183 0.340437
v 9.602049 -1.306144 0.362565
v 9.745545 -1.153302 0.402861
v 9.610563 -1.149317 0.421768
v 9.466889 -1.145987 0.422022
v 9.619312 -0.975538 0.465995
v 9.470765 -0.977754 0.461669
v 9.334288 -0.968127 0.451692
v 9.475679 -0.794883 0.485991
v 9.336639 -0.789401 0.474042
v 9.222386 -0.773773 0.468902
v 9.340343 -0.600030 0.481253
v 9.227140 -0.588025 0.475757
v 9.121259 -0.564433 0.491843
v 9.232775 -0.401833 0.467386
v 9.128315 -0.378872 0.487040
v 9.004664 -0.337902 0.530812
v 9.135244 -0.201249 0.466112
v 9.010256 -0.156563 0.511514
v 8.868448 -0.113420 0.541110
v 9.014977 0.010293 0.476103
v 8.871009 0.054292 0.504009
v 8.738780 0.090917 0.519045
v 8.873715 0.203774 0.450864
v 8.741338 0.238774 0.464581
v 8.616450 0.272257 0.479436
v 8.745065 0.369500 0.394885
v 8.618748 0.402198 0.407236
v 8.492317 0.428183 0.415059
v 8.622438 0.515442 0.320749
v 8.492584 0.537307 0.324228
v 8.362507 0.556619 0.328992
v 8.493938 0.629707 0.223131
v 8.360777 0.649733 0.229271
v 8.237910 0.695236 0.263290
v 8.358673 0.727197 0.121600
v 8.231246 0.770620 0.151284
v 8.110152 0.831691 0.195215
v 8.222957 0.831927 0.032701
v 8.097516 0.891966 0.069276
v 7.971527 0.954035 0.105657
v 8.081978 0.932159 -0.061601
v 7.953082 0.994694 -0.031813
v 7.820187 1.048614 -0.007404
v 7.928817 1.003898 -0.176823
v 7.794709 1.059957 -0.158243
v 7.656614 1.108148 -0.142596
v 7.769197 1.056009 -0.312560
v 7.629795 1.102960 -0.300484
v 7.487984 1.144916 -0.287270
v 7.602178 1.075974 -0.453993
v 7.459632 1.115673 -0.441816
v 7.315987 1.150102 -0.426665
v 7.430598 1.057155 -0.588581
v 7.286531 1.087279 -0.572674
v 7.140238 1.115463 -0.556345
v 7.260129 1.004836 -0.713724
v 7.110749 1.020981 -0.691447
v 6.966073 1.052638 -0.685081
v 7.091993 0.937488 -0.839152
v 6.946809 0.949827 -0.819810
v 6.818237 1.003294 -0.836152
v 6.932560 0.833257 -0.949269
v 6.817315 0.900040 -0.983530
v 6.682628 0.947806 -0.997055
v 6.824941 0.775800 -1.123288
v 6.687100 0.825403 -1.138828
v 6.538893 0.864522 -1.149807
v 6.697089 0.671777 -1.267295
v 6.548965 0.716387 -1.283488
v 6.400771 0.747339 -1.285091
v 6.567359 0.525614 -1.393626
v 6.422903 0.566599 -1.403856
v 6.275304 0.587423 -1.388192
v 6.450110 0.335495 -1.493254
v 6.312428 0.371114 -1.485944
v 6.162599 0.399813 -1.461307
v 6.349898 0.098822 -1.555361
v 6.217221 0.141576 -1.540685
v 6.080336 0.181274 -1.516453
v 6.264609 -0.175487 -1.592897
v 6.139812 -0.124986 -1.581736
v 6.013575 -0.077821 -1.570268
v 6.192811 -0.478965 -1.615135
v 6.073531 -0.417568 -1.613299
v 5.954187 -0.364457 -1.611470
v 6.136783 -0.790430 -1.619113
v 6.018740 -0.724445 -1.626141
v 5.900668 -0.666853 -1.631803
v 6.080527 -1.064489 -1.599210
v 5.961325 -0.999778 -1.616366
v 5.840577 -0.943004 -1.633973
v 5.992602 -1.266072 -1.569007
v 5.871443 -1.211639 -1.594805
v 5.748002 -1.167479 -1.620609
v 5.856399 -1.416262 -1.519973
v 5.732692 -1.380045 -1.547371
v 5.607909 -1.353589 -1.574373
v 5.674792 -1.551092 -1.438963
v 5.551635 -1.534996 -1.467123
v 5.427892 -1.524454 -1.493295
v 5.461759 -1.679029 -1.324821
v 5.339971 -1.675502 -1.352866
v 5.218621 -1.669184 -1.378969
v 5.228796 -1.779037 -1.179876
v 5.106296 -1.776773 -1.207936
v 4.987360 -1.767389 -1.237886
v 4.974860 -1.838172 -1.012222
v 4.853835 -1.830289 -1.047185
v 4.745540 -1.811865 -1.089818
v 4.705600 -1.848937 -0.845545
v 4.607762 -1.832839 -0.904029
v 4.519554 -1.809118 -0.967926
v 4.471607 -1.821167 -0.732757
v 4.830173 -1.856805 -0.799563
v 4.981734 -1.856424 -0.780344
v 5.105600 -1.837073 -0.985374
v 5.232780 -1.828640 -0.959968
v 5.125829 -1.849942 -0.765730
v 5.349922 -1.776087 -1.151161
v 5.466168 -1.770564 -1.121501
v 5.350606 -1.819858 -0.934073
v 5.581285 -1.683582 -1.295516
v 5.697171 -1.693316 -1.267475
v 5.577934 -1.769173 -1.093949
v 5.795543 -1.575056 -1.411828
v 5.912735 -1.605818 -1.387476
v 5.811210 -1.710920 -1.244591
v 5.976158 -1.460906 -1.493780
v 6.090278 -1.508853 -1.469331
v 6.027631 -1.641494 -1.367790
v 6.109577 -1.325716 -1.544636
v 6.221405 -1.380211 -1.521809
v 6.201393 -1.555446 -1.447901
v 6.197859 -1.128225 -1.582441
v 6.312662 -1.181684 -1.565517
v 6.331693 -1.426389 -1.501070
v 6.254694 -0.855462 -1.610028
v 6.372484 -0.909134 -1.598449
v 6.426566 -1.221776 -1.548574
v 6.312316 -0.541255 -1.614813
v 6.432557 -0.600547 -1.608622
v 6.490375 -0.950192 -1.584512
v 6.388022 -0.232103 -1.597429
v 6.512093 -0.295027 -1.592069
v 6.553639 -0.651337 -1.595696
v 6.478618 0.048359 -1.557566
v 6.612191 -0.013167 -1.545876
v 6.640163 -0.355758 -1.579024
v 6.589351 0.284253 -1.480973
v 6.729528 0.226955 -1.462766
v 6.748969 -0.074594 -1.528242
v 6.712163 0.475328 -1.374819
v 6.848446 0.420876 -1.356568
v 6.862750 0.172167 -1.447123
v 6.835605 0.620226 -1.248095
v 6.956635 0.555524 -1.216667
v 6.969214 0.358986 -1.325365
v 6.946498 0.709606 -1.092987
v 7.080996 0.704937 -1.118539
v 7.085695 0.548737 -1.244024
v 7.082189 0.832694 -0.983573
v 7.230808 0.814693 -0.994990
v 7.226163 0.689437 -1.128694
v 7.242552 0.918572 -0.854862
v 7.388214 0.893335 -0.867889
v 7.378355 0.793075 -1.003865
v 7.404677 0.977222 -0.729417
v 7.546890 0.942861 -0.739433
v 7.529195 0.861292 -0.875493
v 7.573652 1.021815 -0.600136
v 7.714493 0.978618 -0.605828
v 7.687210 0.903618 -0.742128
v 7.742720 1.030223 -0.462705
v 7.880330 0.978360 -0.468916
v 7.852888 0.928911 -0.606572
v 7.905170 1.000918 -0.324961
v 8.039052 0.941686 -0.339314
v 8.016405 0.925090 -0.475864
v 8.059775 0.940803 -0.199312
v 8.193244 0.884456 -0.223722
v 8.175272 0.890650 -0.356551
v 8.211171 0.872749 -0.092273
v 8.346768 0.831160 -0.115645
v 8.333636 0.851060 -0.244294
v 8.354392 0.788001 0.006339
v 8.494844 0.767127 -0.001863
v 8.490372 0.810191 -0.125347
v 8.495223 0.707817 0.114218
v 8.632883 0.690924 0.113956
v 8.636152 0.750448 -0.002365
v 8.627629 0.611684 0.222225
v 8.757523 0.580914 0.213627
v 8.764948 0.659337 0.106060
v 8.750456 0.483710 0.310751
v 8.880980 0.448289 0.298287
v 8.886910 0.543866 0.200612
v 8.876863 0.335637 0.382131
v 9.018840 0.289397 0.358457
v 9.017778 0.401999 0.276741
v 9.018029 0.160025 0.424791
v 9.145247 0.103561 0.379150
v 9.145638 0.227429 0.316676
v 9.141311 -0.037761 0.429386
v 9.244452 -0.063958 0.404766
v 9.249269 0.073105 0.354193
v 9.238737 -0.224164 0.443463
v 9.349174 -0.228520 0.448304
v 9.353479 -0.066495 0.408673
v 9.344733 -0.408848 0.472826
v 9.486519 -0.409284 0.486410
v 9.491098 -0.226858 0.462093
v 9.481109 -0.602126 0.494464
v 9.636108 -0.593561 0.504612
v 9.643462 -0.401258 0.498319
v 9.627917 -0.788702 0.493996
v 9.767407 -0.789014 0.482267
v 9.777254 -0.593157 0.496689
v 9.756827 -0.977132 0.450857
v 9.884401 -0.989077 0.416092
v 9.897038 -0.801469 0.450517
v 9.871472 -1.163590 0.366671
v 9.995477 -1.180224 0.329122
v 10.009485 -1.008738 0.376815
v 9.981795 -1.331802 0.270894
v 10.107075 -1.350881 0.256161
v 10.121297 -1.198282 0.309706
v 10.093163 -1.485194 0.193577
v 10.217886 -1.506971 0.190503
v 10.232590 -1.371583 0.252545
v 10.203254 -1.624874 0.119716
v 10.326010 -1.646518 0.108310
v 10.340784 -1.527916 0.179515
v 10.310899 -1.749538 0.027642
v 10.433050 -1.765761 0.005135
v 10.447792 -1.664583 0.085148
v 10.417525 -1.851905 -0.084793
v 10.540898 -1.861366 -0.113939
v 10.555379 -1.777597 -0.026925
v 10.525819 -1.931822 -0.209428
v 10.651618 -1.939226 -0.236018
v 10.665047 -1.869043 -0.145385
v 10.637868 -1.995537 -0.334513
v 10.765482 -2.007521 -0.353299
v 10.778002 -1.950697 -0.257658
v 10.753277 -2.051027 -0.457285
v 10.881784 -2.068549 -0.471215
v 10.893412 -2.026045 -0.366874
v 10.871163 -2.096602 -0.582929
v 11.000484 -2.115717 -0.595347
v 11.010708 -2.090429 -0.482338
v 10.992204 -2.123586 -0.712680
v 11.122987 -2.141698 -0.724577
v 11.130474 -2.135361 -0.606565
v 11.117950 -2.125986 -0.842513
v 11.250406 -2.143028 -0.853778
v 11.254937 -2.159825 -0.735959
v 11.248562 -2.103165 -0.966965
v 11.382047 -2.118179 -0.977583
v 11.384100 -2.157939 -0.864581
v 11.382869 -2.056587 -1.083375
v 11.516825 -2.067991 -1.092856
v 11.516748 -2.129720 -0.987507
v 11.519767 -1.986903 -1.190613
v 11.653606 -1.993662 -1.196405
v 11.651483 -2.074921 -1.100696
v 11.658159 -1.897003 -1.284189
v 11.791822 -1.898942 -1.283470
v 11.787879 -1.996067 -1.199899
v 11.797547 -1.789952 -1.358420
v 11.931174 -1.786462 -1.351606
v 11.925889 -1.895297 -1.281651
v 11.937290 -1.666796 -1.413086
v 12.070531 -1.659732 -1.408382
v 12.065087 -1.779202 -1.349282
v 12.076200 -1.531886 -1.459890
v 12.207837 -1.522800 -1.471642
v 12.203283 -1.649935 -1.418132
v 12.212235 -1.387025 -1.517250
v 12.342492 -1.381550 -1.541083
v 12.339040 -1.514408 -1.494624
v 12.345323 -1.240825 -1.580993
v 12.475013 -1.239925 -1.601813
v 12.472973 -1.378296 -1.561243
v 12.476250 -1.095868 -1.636334
v 12.606140 -1.101164 -1.652548
v 12.605238 -1.241178 -1.617176
v 12.607044 -0.960657 -1.678290
v 12.738062 -0.972220 -1.691875
v 12.737093 -1.110089 -1.665109
v 12.739504 -0.836241 -1.706275
v 12.873418 -0.854913 -1.716777
v 12.871265 -0.987992 -1.701112
v 12.876213 -0.722355 -1.718387
v 13.016474 -0.742158 -1.726592
v 13.011789 -0.873531 -1.724856
v 13.021721 -0.612389 -1.712104
v 13.168724 -0.629333 -1.723653
v 13.161355 -0.758683 -1.739309
v 13.176302 -0.504299 -1.689625
v 13.322475 -0.520237 -1.709489
v 13.314412 -0.645415 -1.744012
v 13.329682 -0.401567 -1.656976
v 13.470084 -0.418792 -1.676996
v 13.463786 -0.537807 -1.729806
v 13.474366 -0.307762 -1.608563
v 13.611087 -0.328928 -1.614255
v 13.607898 -0.440310 -1.683550
v 13.611998 -0.227345 -1.531492
v 13.745257 -0.253106 -1.521896
v 13.746021 -0.355290 -1.605058
v 13.741945 -0.162872 -1.426730
v 13.871861 -0.193723 -1.403651
v 13.877000 -0.283208 -1.498503
v 13.864622 -0.116731 -1.299252
v 13.992352 -0.150905 -1.271912
v 14.000511 -0.228416 -1.371694
v 13.983074 -0.082989 -1.166551
v 14.111136 -0.109227 -1.152822
v 14.120583 -0.178905 -1.254342
v 14.102629 -0.049074 -1.048327
v 14.232866 -0.064817 -1.049024
v 14.240932 -0.123880 -1.153390
v 14.227127 -0.013441 -0.944419
v 14.359613 -0.023261 -0.949436
v 14.364735 -0.073858 -1.056389
v 14.358314 0.013021 -0.843731
v 14.492208 0.006390 -0.846693
v 14.492862 -0.029387 -0.954846
v 14.494682 0.024626 -0.741811
v 14.629230 0.014337 -0.747055
v 14.626610 -0.003254 -0.851220
v 14.633395 0.008147 -0.648818
v 14.766916 -0.009301 -0.663031
v 14.763500 -0.003310 -0.757604
v 14.770309 -0.039989 -0.575179
v 14.901331 -0.063022 -0.597229
v 14.899421 -0.033550 -0.681350
v 14.902821 -0.115232 -0.518775
v 15.031431 -0.137929 -0.538433
v 15.031593 -0.087832 -0.615557
v 15.030876 -0.207485 -0.466322
v 15.157355 -0.221224 -0.470477
v 15.159231 -0.153451 -0.544350
v 15.155711 -0.307038 -0.403130
v 15.281044 -0.313285 -0.389340
v 15.283591 -0.228319 -0.459643
v 15.279145 -0.412185 -0.328665
v 15.403920 -0.417586 -0.312907
v 15.406154 -0.318027 -0.374147
v 15.403301 -0.528969 -0.264723
v 15.527831 -0.535413 -0.263066
v 15.528412 -0.423971 -0.309139
v 15.529409 -0.655505 -0.233334
v 15.653967 -0.661304 -0.245061
v 15.652328 -0.542324 -0.272675
v 15.657606 -0.784072 -0.235059
v 15.782085 -0.787796 -0.255613
v 15.778419 -0.666217 -0.263339
v 15.787306 -0.911263 -0.264143
v 15.911695 -0.915611 -0.279804
v 15.906613 -0.792828 -0.272018
v 15.917933 -1.038738 -0.298912
v 16.042986 -1.046224 -0.289408
v 16.036665 -0.922282 -0.273350
v 16.050083 -1.168091 -0.314721
v 16.176401 -1.176427 -0.290575
v 16.168989 -1.053592 -0.264072
v 16.184574 -1.299539 -0.323683
v 16.311697 -1.303529 -0.307259
v 16.303257 -1.180237 -0.270829
v 16.320620 -1.425790 -0.348588
v 16.447710 -1.421510 -0.350528
v 16.438673 -1.300673 -0.304923
v 16.456985 -1.540114 -0.401874
v 16.583208 -1.527744 -0.420800
v 16.574018 -1.410941 -0.367076
v 16.592358 -1.639472 -0.480039
v 16.717115 -1.625862 -0.499159
v 16.708025 -1.514791 -0.442813
v 16.726231 -1.728817 -0.560133
v 16.850109 -1.723409 -0.561378
v 16.840502 -1.620500 -0.504257
v 16.860096 -1.817191 -0.623947
v 16.984640 -1.820722 -0.607684
v 16.973560 -1.728295 -0.545074
v 16.995705 -1.899675 -0.674182
v 17.122053 -1.906020 -0.650886
v 17.109787 -1.828843 -0.582869
v 17.134047 -1.972063 -0.719341
v 17.262497 -1.975105 -0.697708
v 17.249502 -1.910551 -0.628567
v 17.274876 -2.027636 -0.764963
v 17.405096 -2.023721 -0.748687
v 17.391893 -1.971243 -0.682024
v 17.417604 -2.064976 -0.812574
v 17.548725 -2.053784 -0.799174
v 17.535656 -2.013086 -0.737233
v 17.561253 -2.086143 -0.858230
v 17.692362 -2.073500 -0.840598
v 17.679382 -2.041996 -0.784419
v 17.704744 -2.096223 -0.894037
v 17.835201 -2.086567 -0.865294
v 17.822222 -2.064254 -0.814579
v 17.847353 -2.098084 -0.913248
v 17.977079 -2.092326 -0.872074
v 17.964235 -2.080912 -0.825824
v 17.988651 -2.091611 -0.915163
v 18.117702 -2.086075 -0.866276
v 18.105795 -2.087616 -0.824111
v 18.127609 -2.071860 -0.904125
v 18.256168 -2.063577 -0.854567
v 18.246452 -2.078430 -0.817323
v 18.263330 -2.036749 -0.886661
v 18.392025 -2.024835 -0.842761
v 18.385221 -2.051806 -0.810586
v 18.396381 -1.987368 -0.870307
v 18.525753 -1.972591 -0.834800
v 18.521509 -2.010031 -0.805966
v 18.528282 -1.925872 -0.860919
v 18.657547 -1.910458 -0.829870
v 18.654907 -1.957089 -0.801857
v 18.659437 -1.855346 -0.857498
v 18.786211 -1.842589 -0.820988
v 18.784548 -1.897478 -0.792643
v 18.787786 -1.779276 -0.850327
v 18.909971 -1.770900 -0.800603
v 18.909374 -1.833672 -0.772714
v 18.910734 -1.698469 -0.829895
v 19.028349 -1.692603 -0.768536
v 19.029284 -1.763808 -0.742416
v 19.027580 -1.609267 -0.796026
v 19.141891 -1.603587 -0.729189
v 19.145010 -1.684197 -0.706648
v 19.138620 -1.508930 -0.751742
v 19.251150 -1.503440 -0.684649
v 19.257217 -1.593598 -0.668734
v 19.244444 -1.399417 -0.697136
v 19.357227 -1.395059 -0.634767
v 19.366428 -1.494055 -0.628650
v 19.347343 -1.286119 -0.633580
v 19.462536 -1.282121 -0.580468
v 19.473686 -1.387927 -0.585017
v 19.451241 -1.168949 -0.566524
v 19.569061 -1.165070 -0.521486
v 19.580454 -1.277343 -0.535874
v 19.558134 -1.050769 -0.497068
v 19.677048 -1.049332 -0.454068
v 19.687460 -1.162498 -0.477565
v 19.667219 -0.938570 -0.420452
v 19.786428 -0.939394 -0.376489
v 19.795408 -1.049176 -0.408477
v 19.778090 -0.836269 -0.334836
v 19.898497 -0.840087 -0.289457
v 19.905388 -0.940459 -0.330553
v 19.892544 -0.749895 -0.240448
v 20.016005 -0.755745 -0.197070
v 20.019873 -0.842710 -0.246188
v 20.013382 -0.682437 -0.145051
v 20.141407 -0.687545 -0.116607
v 20.141752 -0.760290 -0.165400
v 20.141865 -0.626263 -0.069589
v 20.274355 -0.632402 -0.064408
v 20.271524 -0.692335 -0.105256
v 20.277550 -0.580675 -0.026039
v 20.413099 -0.591481 -0.034044
v 20.407513 -0.641687 -0.067004
v 20.418827 -0.545652 -0.002118
v 20.556133 -0.567314 -0.006006
v 20.547911 -0.610463 -0.034984
v 20.564135 -0.528193 0.022974
v 20.700930 -0.562084 0.028379
v 20.690973 -0.598546 0.000940
v 20.710005 -0.529604 0.056230
v 20.843603 -0.571956 0.065601
v 20.833168 -0.602215 0.039101
v 20.852453 -0.546084 0.092964
v 20.980589 -0.595044 0.103021
v 20.970839 -0.618176 0.076857
v 20.987526 -0.577702 0.130415
v 21.108376 -0.630664 0.139691
v 21.101023 -0.646788 0.113453
v 21.111380 -0.623434 0.166411
v 21.223885 -0.679015 0.173410
v 21.220663 -0.685723 0.147715
v 21.221512 -0.682745 0.197227
v 21.327494 -0.735864 0.177665
v 21.324038 -0.741388 0.152818
v 21.316114 -0.754699 0.129015
v 21.213200 -0.699575 0.122765
v 21.304962 -0.772121 0.106678
v 21.202642 -0.719768 0.099113
v 21.090998 -0.668405 0.088515
v 21.190168 -0.744594 0.076709
v 21.079185 -0.695298 0.064808
v 20.959774 -0.647506 0.051724
v 21.066156 -0.725051 0.042107
v 20.947359 -0.678844 0.027583
v 20.821846 -0.635994 0.013295
v 20.934368 -0.714732 0.004173
v 20.809929 -0.674404 -0.011779
v 20.680552 -0.637764 -0.026003
v 20.797808 -0.715525 -0.036252
v 20.670315 -0.683597 -0.052528
v 20.539824 -0.657638 -0.064168
v 20.660555 -0.734940 -0.079164
v 20.532259 -0.712980 -0.093864
v 20.402306 -0.699503 -0.101558
v 20.525551 -0.777970 -0.124326
v 20.397821 -0.767792 -0.137295
v 20.269360 -0.762326 -0.147822
v 20.394972 -0.847967 -0.172674
v 20.268764 -0.845124 -0.189387
v 20.143368 -0.845002 -0.212049
v 20.270720 -0.941221 -0.225325
v 20.147079 -0.943041 -0.250943
v 20.025227 -0.942436 -0.286670
v 20.152977 -1.050130 -0.276975
v 20.032129 -1.051092 -0.313659
v 19.913370 -1.050533 -0.360044
v 20.040401 -1.164021 -0.326621
v 19.922205 -1.163140 -0.376316
v 19.805054 -1.161803 -0.429285
v 19.931789 -1.272615 -0.381863
v 19.815294 -1.271887 -0.438972
v 19.698414 -1.273432 -0.490794
v 19.825634 -1.370455 -0.440379
v 19.709396 -1.373882 -0.494805
v 19.591841 -1.380219 -0.541320
v 19.719946 -1.460510 -0.492792
v 19.602711 -1.470140 -0.540114
v 19.484270 -1.482184 -0.582805
v 19.612738 -1.545688 -0.535021
v 19.493946 -1.561899 -0.576608
v 19.374805 -1.579005 -0.618771
v 19.502695 -1.629622 -0.568146
v 19.382450 -1.650939 -0.607459
v 19.262838 -1.670331 -0.652157
v 19.389332 -1.713474 -0.595024
v 19.268097 -1.736144 -0.635865
v 19.148079 -1.753388 -0.685084
v 19.272692 -1.794208 -0.619022
v 19.150909 -1.813578 -0.664266
v 19.030218 -1.825858 -0.717401
v 19.152939 -1.866316 -0.642858
v 19.030680 -1.879718 -0.692657
v 18.908527 -1.888402 -0.745412
v 19.030018 -1.925498 -0.666795
v 18.906765 -1.934641 -0.717442
v 18.782158 -1.944078 -0.764013
v 18.903435 -1.971580 -0.687550
v 18.778223 -1.981118 -0.733435
v 18.650791 -1.994415 -0.771938
v 18.772200 -2.007380 -0.699944
v 18.644419 -2.020807 -0.738573
v 18.514971 -2.036907 -0.773255
v 18.635530 -2.035312 -0.701356
v 18.505737 -2.051721 -0.736013
v 18.375753 -2.067105 -0.773384
v 18.493929 -2.054292 -0.694477
v 18.363686 -2.069775 -0.731512
v 18.234379 -2.081019 -0.775321
v 18.349428 -2.060695 -0.685620
v 18.220293 -2.071254 -0.729357
v 18.092258 -2.077153 -0.778311
v 18.204676 -2.050682 -0.680167
v 18.077421 -2.055433 -0.729367
v 17.950390 -2.058621 -0.776762
v 18.061638 -2.023853 -0.677920
v 17.935711 -2.026309 -0.724850
v 17.808552 -2.032115 -0.761311
v 17.920382 -1.984434 -0.670582
v 17.794214 -1.990415 -0.705015
v 17.665808 -2.001038 -0.725515
v 17.779272 -1.938578 -0.646025
v 17.651524 -1.949629 -0.663359
v 17.521963 -1.962405 -0.672401
v 17.636580 -1.887474 -0.598036
v 17.507542 -1.900537 -0.604375
v 17.378132 -1.909244 -0.612760
v 17.492310 -1.826689 -0.533281
v 17.363697 -1.835134 -0.541434
v 17.236065 -1.835414 -0.558421
v 17.348663 -1.748055 -0.469618
v 17.222305 -1.747261 -0.489484
v 17.097363 -1.738796 -0.517380
v 17.208664 -1.647345 -0.425209
v 17.085289 -1.637047 -0.457675
v 16.962877 -1.625118 -0.488580
v 17.073967 -1.525280 -0.406581
v 16.952868 -1.512812 -0.439176
v 16.831161 -1.507540 -0.452852
v 16.943708 -1.395601 -0.396977
v 16.822386 -1.391841 -0.405842
v 16.699091 -1.398333 -0.390921
v 16.814238 -1.274930 -0.362572
v 16.690607 -1.282320 -0.342359
v 16.565142 -1.292432 -0.318007
v 16.682558 -1.164126 -0.297010
v 16.556835 -1.173511 -0.273843
v 16.430220 -1.179270 -0.264328
v 16.549225 -1.051536 -0.236761
v 16.422571 -1.055718 -0.231309
v 16.295677 -1.056805 -0.240907
v 16.416002 -0.930508 -0.209636
v 16.289177 -0.931460 -0.222111
v 16.162601 -0.929334 -0.247490
v 16.284008 -0.805462 -0.218603
v 16.157503 -0.803861 -0.244681
v 16.031683 -0.799170 -0.268625
v 16.154009 -0.681118 -0.257834
v 16.028160 -0.677204 -0.278087
v 15.902965 -0.671252 -0.279117
v 16.026392 -0.559850 -0.303678
v 15.901236 -0.554315 -0.303304
v 15.776605 -0.548039 -0.288840
v 15.901466 -0.445850 -0.343781
v 15.776915 -0.438713 -0.331160
v 15.652743 -0.431589 -0.316775
v 15.778945 -0.340498 -0.386840
v 15.654922 -0.332535 -0.374790
v 15.530747 -0.324374 -0.368714
v 15.658298 -0.247967 -0.442614
v 15.534073 -0.239019 -0.438786
v 15.409225 -0.232551 -0.445041
v 15.537791 -0.172402 -0.515513
v 15.412622 -0.166239 -0.522725
v 15.286384 -0.161161 -0.535974
v 15.415322 -0.119191 -0.604481
v 15.288540 -0.114405 -0.615882
v 15.160589 -0.105271 -0.622245
v 15.289701 -0.089800 -0.698136
v 15.160894 -0.079037 -0.702464
v 15.030907 -0.059465 -0.696741
v 15.160089 -0.075403 -0.784637
v 15.029151 -0.054705 -0.780947
v 14.896808 -0.027425 -0.770659
v 15.027040 -0.071029 -0.867555
v 14.894382 -0.044270 -0.863958
v 14.760838 -0.019903 -0.857668
v 14.892910 -0.078603 -0.960276
v 14.759878 -0.054362 -0.961535
v 14.626472 -0.038280 -0.959276
v 14.761593 -0.102899 -1.067505
v 14.629539 -0.087123 -1.068996
v 14.497154 -0.078797 -1.064509
v 14.634893 -0.144490 -1.177544
v 14.503817 -0.136042 -1.173390
v 14.372244 -0.131394 -1.163492
v 14.512220 -0.206218 -1.278720
v 14.381441 -0.200054 -1.268980
v 14.250415 -0.193963 -1.256380
v 14.390605 -0.281254 -1.368761
v 14.259644 -0.273269 -1.355290
v 14.129478 -0.258967 -1.351224
v 14.267929 -0.364566 -1.445870
v 14.137008 -0.348804 -1.441452
v 14.007076 -0.318536 -1.463747
v 14.142456 -0.449880 -1.521951
v 14.011004 -0.420566 -1.545599
v 13.879248 -0.385516 -1.581587
v 14.011923 -0.531677 -1.615873
v 13.878714 -0.498562 -1.651592
v 13.744177 -0.467729 -1.675149
v 13.875443 -0.618455 -1.707177
v 13.739856 -0.587481 -1.729998
v 13.602679 -0.560114 -1.737782
v 13.733115 -0.712606 -1.768209
v 13.595436 -0.686328 -1.774519
v 13.456091 -0.663203 -1.765391
v 13.586495 -0.815028 -1.793797
v 13.447127 -0.791934 -1.782764
v 13.305851 -0.773928 -1.760562
v 13.437689 -0.923234 -1.782661
v 13.297369 -0.905435 -1.759018
v 13.154440 -0.889903 -1.737609
v 13.288913 -1.037047 -1.740758
v 13.148149 -1.022568 -1.720170
v 13.007819 -1.005545 -1.708381
v 13.142179 -1.154268 -1.690350
v 13.004567 -1.138797 -1.679741
v 12.869617 -1.123075 -1.673445
v 13.001458 -1.270666 -1.642462
v 12.868024 -1.258067 -1.636569
v 12.736123 -1.247886 -1.629007
v 12.865967 -1.390585 -1.594243
v 12.734576 -1.382092 -1.586783
v 12.603671 -1.377456 -1.575802
v 12.732269 -1.511214 -1.541034
v 12.601302 -1.508389 -1.530274
v 12.470246 -1.510596 -1.515728
v 12.598557 -1.633393 -1.479083
v 12.467128 -1.635333 -1.462803
v 12.335380 -1.640442 -1.440301
v 12.464179 -1.752804 -1.399666
v 12.331777 -1.758309 -1.377362
v 12.198775 -1.768203 -1.357808
v 12.328659 -1.866352 -1.307011
v 12.194817 -1.875815 -1.291303
v 12.060376 -1.887295 -1.282997
v 12.192996 -1.973509 -1.217420
v 12.057785 -1.984638 -1.208462
v 11.922653 -1.993244 -1.203195
v 12.058458 -2.065538 -1.122948
v 11.922399 -2.073759 -1.114689
v 11.786645 -2.076992 -1.107640
v 11.925555 -2.134374 -1.014835
v 11.788662 -2.138045 -1.005691
v 11.652308 -2.136625 -0.996819
v 11.793373 -2.175193 -0.895133
v 11.655889 -2.174369 -0.885163
v 11.519354 -2.168570 -0.875073
v 11.661411 -2.187954 -0.769639
v 11.524204 -2.183665 -0.758495
v 11.388603 -2.174638 -0.747222
v 11.530723 -2.177079 -0.642511
v 11.395171 -2.169292 -0.629677
v 11.261858 -2.155385 -0.617670
v 11.403325 -2.145411 -0.515097
v 11.270646 -2.131883 -0.502100
v 11.140116 -2.112305 -0.491729
v 11.280710 -2.093804 -0.391184
v 11.150555 -2.073365 -0.382019
v 11.021705 -2.049668 -0.375400
v 11.160947 -2.020806 -0.279012
v 11.032678 -1.995791 -0.275763
v 10.905021 -1.970403 -0.270556
v 11.042669 -1.928438 -0.184355
v 10.915731 -1.901298 -0.182509
v 10.789845 -1.880620 -0.170323
v 10.925303 -1.819204 -0.103058
v 10.800826 -1.798563 -0.091228
v 10.677738 -1.785761 -0.062902
v 10.810824 -1.701620 -0.020161
v 10.689643 -1.687688 0.011419
v 10.568913 -1.676672 0.051110
v 10.701524 -1.575849 0.077685
v 10.582431 -1.562396 0.120116
v 10.462235 -1.546786 0.155864
v 10.596566 -1.431928 0.180948
v 10.477202 -1.413719 0.217781
v 10.356037 -1.393949 0.242170
v 10.493400 -1.262303 0.271411
v 10.372108 -1.241623 0.295392
v 10.247949 -1.219862 0.305259
v 10.389187 -1.070577 0.337692
v 10.263906 -1.049459 0.346771
v 10.136122 -1.030869 0.353127
v 10.279764 -0.864233 0.375612
v 10.150651 -0.845838 0.383832
v 10.023288 -0.823877 0.410747
v 10.163651 -0.653125 0.399094
v 10.035638 -0.629846 0.428318
v 9.908336 -0.606721 0.467965
v 10.045405 -0.438594 0.428466
v 9.917377 -0.414973 0.467010
v 9.785363 -0.401186 0.493332
v 9.923313 -0.235446 0.447365
v 9.790839 -0.222316 0.471211
v 9.649262 -0.220884 0.474968
v 9.793892 -0.061288 0.430593
v 9.652950 -0.057732 0.433824
v 9.494515 -0.062696 0.421793
v 9.654461 0.083454 0.375568
v 9.497695 0.078678 0.366190
v 9.358772 0.071742 0.356489
v 9.502883 0.198363 0.297317
v 9.366261 0.189671 0.292633
v 9.253261 0.191252 0.292290
v 9.375224 0.293210 0.214584
v 9.256512 0.295499 0.215574
v 9.143646 0.336564 0.239193
v 9.259634 0.390019 0.122699
v 9.141410 0.432793 0.144897
v 9.017655 0.497424 0.179352
v 9.141016 0.512738 0.037121
v 9.019909 0.572579 0.069121
v 8.893925 0.620638 0.091960
v 9.022802 0.628093 -0.048859
v 8.899237 0.677417 -0.025416
v 8.770702 0.720122 -0.010007
v 8.899403 0.713240 -0.150247
v 8.770586 0.758303 -0.134536
v 8.634742 0.791487 -0.126937
v 8.761569 0.773766 -0.267455
v 8.624951 0.810905 -0.260746
v 8.480164 0.834163 -0.255915
v 8.606872 0.809741 -0.398535
v 8.463458 0.839083 -0.389507
v 8.317432 0.859641 -0.374695
v 8.440722 0.821810 -0.521097
v 8.296595 0.847733 -0.503764
v 8.154582 0.879092 -0.487127
v 8.270790 0.807854 -0.629231
v 8.128562 0.835705 -0.613178
v 7.989858 0.878105 -0.606613
v 8.101047 0.768674 -0.732723
v 7.962380 0.806851 -0.730517
v 7.825346 0.856300 -0.737558
v 7.938947 0.725098 -0.850019
v 7.803998 0.774795 -0.864826
v 7.667611 0.822202 -0.875112
v 7.789576 0.685114 -0.988592
v 7.655767 0.729046 -1.003860
v 7.519017 0.764428 -1.007929
v 7.649186 0.614127 -1.125949
v 7.514997 0.645930 -1.134658
v 7.374394 0.670630 -1.134943
v 7.515561 0.496026 -1.252266
v 7.375761 0.517066 -1.256747
v 7.227363 0.532805 -1.253114
v 7.379262 0.321410 -1.363078
v 7.232915 0.335276 -1.362791
v 7.093252 0.352063 -1.356915
v 7.240838 0.085377 -1.450419
v 7.104207 0.103310 -1.446049
v 6.981800 0.115504 -1.414346
v 7.117254 -0.185697 -1.511155
v 6.995741 -0.164331 -1.474581
v 6.878102 -0.123103 -1.513015
v 7.013324 -0.461711 -1.512161
v 6.894849 -0.434590 -1.545382
v 6.770864 -0.403164 -1.560818
v 6.919496 -0.740594 -1.535919
v 6.799729 -0.718367 -1.558145
v 6.676606 -0.690391 -1.578156
v 6.841142 -1.013945 -1.522043
v 6.724938 -0.997848 -1.544808
v 6.607957 -0.978904 -1.566651
v 6.764315 -1.267837 -1.486371
v 6.652480 -1.260253 -1.509713
v 6.540081 -1.247476 -1.530579
v 6.664176 -1.484715 -1.440700
v 6.552819 -1.477041 -1.461960
v 6.442035 -1.459436 -1.481535
v 6.534865 -1.640818 -1.391466
v 6.422143 -1.623901 -1.410319
v 6.311486 -1.595580 -1.428722
v 6.373606 -1.736312 -1.326247
v 6.256396 -1.710812 -1.339096
v 6.141731 -1.678237 -1.352460
v 6.164587 -1.790486 -1.214735
v 6.042404 -1.762967 -1.219273
v 5.925566 -1.735310 -1.228763
v 5.914137 -1.814279 -1.052910
v 5.797837 -1.791697 -1.057807
v 5.687253 -1.776133 -1.071859
v 5.673121 -1.825271 -0.878514
v 5.566892 -1.815751 -0.890363
v 5.460734 -1.814670 -0.909802
v 5.468531 -1.843272 -0.712882
v 5.363053 -1.842164 -0.728012
v 5.250823 -1.844457 -0.746818
v 5.290694 -1.852777 -0.552211
v 5.175445 -1.847859 -0.565618
v 5.042178 -1.846320 -0.575674
v 5.128117 -1.833749 -0.391884
v 4.995801 -1.823451 -0.392816
v 5.112348 -1.803922 -0.223880
v 4.990722 -1.784871 -0.214032
v 4.860490 -1.770798 -0.178798
v 5.020551 -1.739560 -0.041579
v 4.908603 -1.732869 0.001285
v 4.790845 -1.744816 0.070483
v 4.727334 -1.766577 -0.107864
v 4.666193 -1.767410 0.163370
v 4.596019 -1.776219 -0.005682
v 4.530313 -1.791563 0.276446
v 4.460686 -1.796321 0.115990
v 4.394996 -1.792639 -0.046496
v 4.314504 -1.823304 0.250619
v 4.253605 -1.819629 0.092696
v 4.330709 -1.782846 -0.201516
v 4.157715 -1.855333 0.395052
v 4.379745 -1.817296 0.407046
v 4.215770 -1.844591 0.552910
v 4.042235 -1.861095 0.710963
v 4.281079 -1.825657 0.704870
v 4.092865 -1.831459 0.870396
v 3.900480 -1.809633 1.032294
v 4.149432 -1.794192 1.022769
v 4.356514 -1.801429 0.847973
v 4.448994 -1.774853 0.977201
v 4.233388 -1.754296 1.155899
v 4.565029 -1.745347 1.088012
v 4.371759 -1.720442 1.249243
v 4.691541 -1.707572 1.187594
v 4.523906 -1.679355 1.327095
v 4.376488 -1.627497 1.474083
v 4.537758 -1.579311 1.530845
v 4.437799 -1.514999 1.658422
v 4.276558 -1.553133 1.614986
v 4.668486 -1.627623 1.401555
v 4.806211 -1.571154 1.471578
v 4.686267 -1.521982 1.585870
v 4.819282 -1.660782 1.279532
v 4.944815 -1.610205 1.365615
v 5.065111 -1.559426 1.450326
v 4.936343 -1.516340 1.541284
v 4.976275 -1.679850 1.173791
v 5.093071 -1.636408 1.274312
v 5.204046 -1.590663 1.372677
v 5.306931 -1.543513 1.472628
v 5.176668 -1.512681 1.538623
v 5.241370 -1.644892 1.198715
v 5.344421 -1.599557 1.306079
v 5.438650 -1.551364 1.412978
v 5.525075 -1.503092 1.519668
v 5.400807 -1.497673 1.574735
v 5.482085 -1.579436 1.246690
v 5.568904 -1.531776 1.356572
v 5.648786 -1.480675 1.467172
v 5.720415 -1.431955 1.578169
v 5.603165 -1.455057 1.625199
v 5.710537 -1.475885 1.317345
v 5.784809 -1.428361 1.432719
v 5.848517 -1.384203 1.547856
v 5.903144 -1.342527 1.661152
v 5.783178 -1.385909 1.688558
v 5.942278 -1.347852 1.429599
v 5.994803 -1.310124 1.542945
v 6.038661 -1.275646 1.654377
v 6.076400 -1.244285 1.764135
v 5.952199 -1.304911 1.772260
v 6.152730 -1.208612 1.562966
v 6.181548 -1.182047 1.668941
v 6.205589 -1.159070 1.774383
v 6.228106 -1.141940 1.879286
v 6.110713 -1.220969 1.872146
v 6.316338 -1.056789 1.700228
v 6.326103 -1.043104 1.800647
v 6.336759 -1.035409 1.902375
v 6.350159 -1.037159 2.004286
v 6.252183 -1.135309 1.983074
v 6.418888 -0.896122 1.839101
v 6.420459 -0.901307 1.938749
v 6.426922 -0.914670 2.040120
v 6.439813 -0.937154 2.141063
v 6.370083 -1.050420 2.104611
v 6.468027 -0.746166 1.987523
v 6.472149 -0.774865 2.089581
v 6.482936 -0.809182 2.191859
v 6.503507 -0.852120 2.291405
v 6.462990 -0.970295 2.239152
v 6.483150 -0.628929 2.150680
v 6.495418 -0.676713 2.254278
v 6.516554 -0.729407 2.355236
v 6.551227 -0.791098 2.451436
v 6.535277 -0.903419 2.386208
v 6.476941 -0.547843 2.324704
v 6.503368 -0.610803 2.427067
v 6.543832 -0.680470 2.524851
v 6.598977 -0.757258 2.616676
v 6.599245 -0.859899 2.541468
v 6.466299 -0.501492 2.503278
v 6.516867 -0.578307 2.603121
v 6.581935 -0.662240 2.697089
v 6.655534 -0.755789 2.785253
v 6.665303 -0.841696 2.702574
v 6.475794 -0.489619 2.683713
v 6.550793 -0.581492 2.779554
v 6.630905 -0.683272 2.869287
v 6.712338 -0.794379 2.953699
v 6.733149 -0.860330 2.868057
v 6.503516 -0.518779 2.860855
v 6.589814 -0.628260 2.950862
v 6.674174 -0.743480 3.036013
v 6.753296 -0.863931 3.118351
v 6.790812 -0.912277 3.034764
v 6.528355 -0.592798 3.025495
v 6.614915 -0.709955 3.110478
v 6.694663 -0.830737 3.192751
v 6.765152 -0.952816 3.273350
v 6.824543 -0.986276 3.199124
v 6.537710 -0.694030 3.172019
v 6.618991 -0.813677 3.253026
v 6.690266 -0.933914 3.332449
v 6.750207 -1.052303 3.410638
v 6.824647 -1.073095 3.352928
v 6.534444 -0.811402 3.299666
v 6.607921 -0.928983 3.377157
v 6.669379 -1.044816 3.453361
v 6.716666 -1.157270 3.528092
v 6.796696 -1.167795 3.487855
v 6.521585 -0.936581 3.410122
v 6.584123 -1.049780 3.483345
v 6.632981 -1.159223 3.554244
v 6.667345 -1.264425 3.622386
v 6.749576 -1.264792 3.599962
v 6.498635 -1.068849 3.499813
v 6.547138 -1.175745 3.566227
v 6.582195 -1.278761 3.629896
v 6.604490 -1.378300 3.692388
v 6.688376 -1.365501 3.689121
v 6.463069 -1.206417 3.559334
v 6.497586 -1.306346 3.619165
v 6.519355 -1.404352 3.677945
v 6.527380 -1.497151 3.736483
v 6.612761 -1.474440 3.754262
v 6.414897 -1.346455 3.591057
v 6.435183 -1.440887 3.647468
v 6.442478 -1.527394 3.705353
v 6.435627 -1.600876 3.767935
v 6.520542 -1.581567 3.797749
v 6.354760 -1.483862 3.607581
v 6.358897 -1.560842 3.666056
v 6.349107 -1.624617 3.729715
v 6.316255 -1.671002 3.798842
v 6.408399 -1.660224 3.836170
v 6.277486 -1.597787 3.618435
v 6.262395 -1.652869 3.681540
v 6.222286 -1.688682 3.751051
v 6.161003 -1.722566 3.827160
v 6.259077 -1.708142 3.874922
v 6.176901 -1.686902 3.623496
v 6.130301 -1.716789 3.692352
v 6.065526 -1.746389 3.767682
v 5.993163 -1.794538 3.847085
v 6.088588 -1.767935 3.907324
v 6.041292 -1.752326 3.621895
v 5.974208 -1.782293 3.693849
v 5.901628 -1.829313 3.771176
v 5.889873 -1.827432 3.604670
v 5.816284 -1.876061 3.672937
v 5.816133 -1.877214 3.505477
v 5.740677 -1.927922 3.561317
v 5.663751 -1.998501 3.607947
v 5.580646 -2.085373 3.635517
v 5.678863 -1.982783 3.448311
v 5.602819 -2.053269 3.489002
v 5.523703 -2.130541 3.519401
v 5.552565 -2.109816 3.379647
v 5.471085 -2.177150 3.412360
v 5.348001 -2.268718 3.353848
v 5.257177 -2.290505 3.377700
v 5.337013 -2.333622 3.292061
v 5.254476 -2.346529 3.322413
v 5.156771 -2.352434 3.338075
v 5.157766 -2.309464 3.388480
v 5.331468 -2.401081 3.252116
v 5.258696 -2.415610 3.287252
v 5.162794 -2.418607 3.304522
v 5.054282 -2.407146 3.310630
v 5.048923 -2.349435 3.348272
v 5.262316 -2.479177 3.266461
v 5.167794 -2.485613 3.284684
v 5.060569 -2.475957 3.287909
v 4.949959 -2.477484 3.290872
v 4.943464 -2.414686 3.319381
v 5.169143 -2.539179 3.275445
v 5.063907 -2.534892 3.278651
v 4.955412 -2.534455 3.280524
v 4.844925 -2.542912 3.284133
v 4.837682 -2.489341 3.296303
v 5.067778 -2.581488 3.291192
v 4.960770 -2.582706 3.293317
v 4.852110 -2.589264 3.296033
v 4.744239 -2.602756 3.301663
v 4.735919 -2.559432 3.292090
v 4.966002 -2.610652 3.327333
v 4.857535 -2.617055 3.328717
v 4.750301 -2.628346 3.332123
v 4.645003 -2.639306 3.339016
v 4.638315 -2.615851 3.311446
v 4.860163 -2.622542 3.374547
v 4.753119 -2.633840 3.375216
v 4.648147 -2.644764 3.378347
v 4.548916 -2.644603 3.385042
v 4.545887 -2.640141 3.350194
v 4.752701 -2.623883 3.423431
v 4.647882 -2.635415 3.422055
v 4.547886 -2.635932 3.423287
v 4.463703 -2.627221 3.424007
v 4.465562 -2.633943 3.393258
v 4.644369 -2.617701 3.464754
v 4.543581 -2.619903 3.459657
v 4.459016 -2.612848 3.452644
v 4.398664 -2.606280 3.443068
v 4.537128 -2.597840 3.490923
v 4.452767 -2.595264 3.476656
v 4.393182 -2.590791 3.460532
v 4.358724 -2.583902 3.442854
v 4.361818 -2.598875 3.430714
v 4.447093 -2.572882 3.494380
v 4.391484 -2.570913 3.473346
v 4.361471 -2.564099 3.451587
v 4.380594 -2.539422 3.456995
v 4.427801 -2.511433 3.462082
v 4.425735 -2.509910 3.430501
v 4.506348 -2.482851 3.467824
v 4.505664 -2.483205 3.431059
v 4.508311 -2.494644 3.393616
v 4.428416 -2.518791 3.399057
v 4.513115 -2.517455 3.359780
v 4.433786 -2.535833 3.371865
v 4.520473 -2.549016 3.334024
v 4.441040 -2.559068 3.351809
v 4.385501 -2.569134 3.371571
v 4.354400 -2.579972 3.393270
v 4.449221 -2.586050 3.341616
v 4.529539 -2.585271 3.321089
v 4.538832 -2.619168 3.326401
v 4.457457 -2.612471 3.345776
v 4.463374 -2.629855 3.364888
v 4.628976 -2.576944 3.303719
v 4.619265 -2.532594 3.317730
v 4.727165 -2.509442 3.306008
v 4.611427 -2.494093 3.348449
v 4.719505 -2.466082 3.339166
v 4.831136 -2.439758 3.329700
v 4.714761 -2.435201 3.382536
v 4.826408 -2.400084 3.374140
v 4.938084 -2.364846 3.362045
v 4.824799 -2.377358 3.421914
v 4.937547 -2.339178 3.410889
v 5.049494 -2.318039 3.397777
v 4.941284 -2.333038 3.460815
v 5.056565 -2.308438 3.452171
v 4.948732 -2.345914 3.506625
v 5.069303 -2.323033 3.503701
v 4.958370 -2.377190 3.541928
v 5.086679 -2.360650 3.542924
v 4.967952 -2.426088 3.559738
v 5.108781 -2.416749 3.564282
v 5.224318 -2.415011 3.599852
v 4.841769 -2.456864 3.557987
v 4.847863 -2.503623 3.549993
v 4.835722 -2.414568 3.544178
v 4.721862 -2.453566 3.541932
v 4.729177 -2.491015 3.552323
v 4.830202 -2.385376 3.512053
v 4.716399 -2.426924 3.513423
v 4.608575 -2.463500 3.508163
v 4.614147 -2.488266 3.533152
v 4.826296 -2.372301 3.469289
v 4.713453 -2.414341 3.473501
v 4.605518 -2.451211 3.472261
v 4.712925 -2.416987 3.428571
v 4.605012 -2.452805 3.430949
v 4.606889 -2.467200 3.388369
v 4.621829 -2.522316 3.540948
v 4.529180 -2.571450 3.513853
v 4.630472 -2.559610 3.529800
v 4.737108 -2.532808 3.542176
v 4.638437 -2.592419 3.502460
v 4.744419 -2.571442 3.513324
v 4.853359 -2.547439 3.521937
v 4.749784 -2.602404 3.471314
v 4.857294 -2.583829 3.478135
v 4.859810 -2.610219 3.426229
v 4.970595 -2.604267 3.428799
v 4.969268 -2.617115 3.375111
v 5.077632 -2.616884 3.378230
v 5.084204 -2.606442 3.435049
v 5.072924 -2.609746 3.326829
v 5.176357 -2.612143 3.322602
v 5.171567 -2.584188 3.285921
v 5.269681 -2.585080 3.266136
v 5.276373 -2.617640 3.299151
v 5.351730 -2.575948 3.228842
v 5.363864 -2.618129 3.252032
v 5.406216 -2.557114 3.179195
v 5.427555 -2.607492 3.189792
v 5.457353 -2.636966 3.220928
v 5.508466 -2.631538 3.147505
v 5.565849 -2.645489 3.178827
v 5.503097 -2.644173 3.261470
v 5.643383 -2.639674 3.220409
v 5.571992 -2.638659 3.309267
v 5.734335 -2.620603 3.267324
v 5.658878 -2.622973 3.364167
v 5.577690 -2.625986 3.459782
v 5.502836 -2.627047 3.550968
v 5.757524 -2.600231 3.422863
v 5.676819 -2.607376 3.524934
v 5.598629 -2.611707 3.619683
v 5.528587 -2.612847 3.704580
v 5.449224 -2.625609 3.634014
v 5.782468 -2.582401 3.592516
v 5.698442 -2.588726 3.692577
v 5.618181 -2.591448 3.780112
v 5.546598 -2.586656 3.855394
v 5.469096 -2.607563 3.779828
v 5.793051 -2.561304 3.768208
v 5.704927 -2.563666 3.860878
v 5.627956 -2.558638 3.937881
v 5.884222 -2.552919 3.661184
v 5.863430 -2.573860 3.484220
v 5.968797 -2.543006 3.545872
v 5.939327 -2.564333 3.371236
v 6.046821 -2.533255 3.425527
v 6.153459 -2.498019 3.480658
v 6.114257 -2.522348 3.312528
v 6.223382 -2.486010 3.365276
v 6.335607 -2.441815 3.416464
v 6.264134 -2.457263 3.533951
v 6.453199 -2.390114 3.463306
v 6.385340 -2.407254 3.584590
v 6.567858 -2.333624 3.505399
v 6.500540 -2.352534 3.633150
v 6.428292 -2.360743 3.763992
v 6.361690 -2.350852 3.907793
v 6.595655 -2.299283 3.679911
v 6.517907 -2.310894 3.809948
v 6.440925 -2.306695 3.942627
v 6.367700 -2.283235 4.081652
v 6.303045 -2.317534 4.063003
v 6.579895 -2.266543 3.854005
v 6.496494 -2.267629 3.979700
v 6.417972 -2.250635 4.106998
v 6.356042 -2.226929 4.229358
v 6.310159 -2.251372 4.214900
v 6.537032 -2.230120 4.017694
v 6.456691 -2.218653 4.135579
v 6.394051 -2.200264 4.249235
v 6.354515 -2.177230 4.363956
v 6.317955 -2.196398 4.350733
v 6.489107 -2.184296 4.165391
v 6.427940 -2.171009 4.271747
v 6.389151 -2.155884 4.380151
v 6.374010 -2.139849 4.496444
v 6.340492 -2.154945 4.485275
v 6.458994 -2.138114 4.295841
v 6.422781 -2.129314 4.398259
v 6.406684 -2.118214 4.509092
v 6.393172 -2.105092 4.658720
v 6.368004 -2.123159 4.643291
v 6.451528 -2.098939 4.417038
v 6.432878 -2.093643 4.521985
v 6.411836 -2.083315 4.673369
v 6.394447 -2.087470 4.867403
v 6.379119 -2.105764 4.854182
v 6.448918 -2.064491 4.535431
v 6.421999 -2.060045 4.687870
v 6.401847 -2.066766 4.878304
v 6.373036 -2.071792 4.987679
v 6.367860 -2.089532 4.979199
v 6.421411 -2.032876 4.701961
v 6.399985 -2.045208 4.887594
v 6.370396 -2.054313 4.994444
v 6.337704 -2.063058 5.037608
v 6.388319 -2.026205 4.893587
v 6.408845 -2.008057 4.712012
v 6.384413 -1.986751 4.716770
v 6.366814 -2.011701 4.893716
v 6.350624 -1.972701 4.715096
v 6.339090 -2.003407 4.887307
v 6.311841 -1.969793 4.705703
v 6.309009 -2.002815 4.873998
v 6.296216 -2.027861 4.989725
v 6.290493 -2.049636 5.031277
v 6.279397 -2.011028 4.853828
v 6.276523 -2.033826 4.978527
v 6.278081 -2.055761 5.023850
v 6.284048 -2.071245 5.030875
v 6.295033 -2.066023 5.037860
v 6.300126 -2.076344 5.037399
v 6.315814 -2.070788 5.042508
v 6.288181 -2.081976 5.029772
v 6.293448 -2.091144 5.026905
v 6.277163 -2.087614 5.018685
v 6.281604 -2.095441 5.015966
v 6.302528 -2.100638 5.022083
v 6.263172 -2.093867 4.994965
v 6.268699 -2.102220 4.992174
v 6.247483 -2.101070 4.919283
v 6.257143 -2.114922 4.916466
v 6.238064 -2.104492 4.775896
v 6.254572 -2.122615 4.775089
v 6.278096 -2.132791 4.783034
v 6.248019 -2.139909 4.605660
v 6.278788 -2.146955 4.607974
v 6.308904 -2.145499 4.615395
v 6.304765 -2.134645 4.799077
v 6.339565 -2.136564 4.628037
v 6.332049 -2.130508 4.819096
v 6.357564 -2.120073 4.838139
v 6.336867 -2.117404 4.957200
v 6.316405 -2.109680 5.007506
v 6.354749 -2.105884 4.968837
v 6.306563 -2.167057 4.475710
v 6.272251 -2.173844 4.470255
v 6.278234 -2.211653 4.343137
v 6.234172 -2.172412 4.469933
v 6.233675 -2.223071 4.341606
v 6.257458 -2.274359 4.207434
v 6.222469 -2.120747 4.606637
v 6.231421 -2.080274 4.784861
v 6.236452 -2.053273 4.802337
v 6.253818 -2.027841 4.828029
v 6.272611 -1.981360 4.685926
v 6.318368 -1.944426 4.566131
v 6.266874 -1.955810 4.547236
v 6.335398 -1.924768 4.464277
v 6.273192 -1.932436 4.448901
v 6.368713 -1.909370 4.378486
v 6.301216 -1.909279 4.366855
v 6.227455 -1.928406 4.349513
v 6.349044 -1.882058 4.289082
v 6.273849 -1.890507 4.276096
v 6.415658 -1.848919 4.213190
v 6.342436 -1.844893 4.201499
v 6.503767 -1.822334 4.135100
v 6.431748 -1.804305 4.125179
v 6.356367 -1.794704 4.112168
v 6.524599 -1.770847 4.046382
v 6.450461 -1.757842 4.033355
v 6.371340 -1.747555 4.016353
v 6.278098 -1.795545 4.095262
v 6.282981 -1.743369 3.991944
v 6.194027 -1.802328 4.070154
v 6.186393 -1.749289 3.955846
v 6.104621 -1.815191 4.034327
v 6.021317 -1.899660 4.108690
v 5.934381 -1.986844 4.168221
v 6.012391 -1.835397 3.988298
v 5.938129 -1.922649 4.062497
v 5.865805 -2.011821 4.117880
v 5.735336 -2.119447 4.118046
v 5.797019 -2.085435 4.169925
v 5.850786 -2.057521 4.221869
v 5.730205 -2.145074 4.222372
v 5.773973 -2.113592 4.272611
v 5.815331 -2.093951 4.321230
v 5.700591 -2.152942 4.325854
v 5.739179 -2.131169 4.370005
v 5.779792 -2.131624 4.407427
v 5.855696 -2.097910 4.363026
v 5.820824 -2.162158 4.432668
v 5.895067 -2.132260 4.390785
v 5.857810 -2.219677 4.441521
v 5.932640 -2.196770 4.398056
v 6.002473 -2.142279 4.374145
v 5.955525 -2.270295 4.383967
v 5.878527 -2.284491 4.430611
v 5.878331 -2.341740 4.397834
v 5.959809 -2.336970 4.342312
v 5.860435 -2.389381 4.346885
v 5.945781 -2.395086 4.272694
v 5.791692 -2.324193 4.474555
v 5.776844 -2.363480 4.442414
v 5.701241 -2.299338 4.554102
v 5.689034 -2.336088 4.532525
v 5.668793 -2.364014 4.506591
v 5.600234 -2.322008 4.615167
v 5.582744 -2.347736 4.593538
v 5.560059 -2.365959 4.570150
v 5.642892 -2.381803 4.480683
v 5.533032 -2.376221 4.546160
v 5.613998 -2.390736 4.458255
v 5.502657 -2.376556 4.522470
v 5.581146 -2.391792 4.437893
v 5.639488 -2.421680 4.333604
v 5.546232 -2.382942 4.417047
v 5.600782 -2.413003 4.317787
v 5.604647 -2.447914 4.210997
v 5.643805 -2.460820 4.213743
v 5.559928 -2.479489 4.118218
v 5.596220 -2.499028 4.105254
v 5.528107 -2.449404 4.128590
v 5.446481 -2.465461 4.080385
v 5.570162 -2.424435 4.205274
v 5.501729 -2.407751 4.129110
v 5.566723 -2.394423 4.299051
v 5.515773 -2.365546 4.396765
v 5.470863 -2.368369 4.500162
v 5.443393 -2.349170 4.482102
v 5.425045 -2.322612 4.471065
v 5.373604 -2.346528 4.560066
v 5.352873 -2.320316 4.550914
v 5.342020 -2.290435 4.551341
v 5.417949 -2.291934 4.469521
v 5.341677 -2.261544 4.561345
v 5.422245 -2.262053 4.479843
v 5.352556 -2.235759 4.580549
v 5.437902 -2.232701 4.501150
v 5.519167 -2.226541 4.421090
v 5.463285 -2.207316 4.530056
v 5.547929 -2.194868 4.455619
v 5.626404 -2.178755 4.386242
v 5.593946 -2.215212 4.345093
v 5.663351 -2.188071 4.279356
v 5.682132 -2.179733 4.172592
v 5.625856 -2.214419 4.123778
v 5.660828 -2.157280 4.068070
v 5.570816 -2.192674 4.026560
v 5.557981 -2.241977 4.079259
v 5.474819 -2.259557 4.046500
v 5.479584 -2.311350 4.083614
v 5.471600 -2.218533 3.998525
v 5.372150 -2.239587 3.982677
v 5.381865 -2.271135 4.028120
v 5.468617 -2.194636 3.936136
v 5.366542 -2.229353 3.925025
v 5.265731 -2.255420 3.924821
v 5.271856 -2.257083 3.978740
v 5.461619 -2.194920 3.858167
v 5.364251 -2.245090 3.856388
v 5.267623 -2.279551 3.864298
v 5.160984 -2.302440 3.880971
v 5.160489 -2.275543 3.935199
v 5.360784 -2.279699 3.780184
v 5.443986 -2.217332 3.767999
v 5.050205 -2.294884 3.955813
v 5.060577 -2.291485 4.005227
v 5.167933 -2.274397 3.986476
v 5.044103 -2.320301 3.905736
v 4.926242 -2.338382 3.938943
v 4.937956 -2.314733 3.986055
v 4.916950 -2.375957 3.901352
v 4.799099 -2.373022 3.948139
v 4.811138 -2.346678 3.983033
v 4.910869 -2.416125 3.880463
v 4.792471 -2.406167 3.927297
v 4.682727 -2.396064 3.984777
v 4.690722 -2.367545 4.005528
v 4.909795 -2.456062 3.878524
v 4.792192 -2.442987 3.922610
v 4.680344 -2.429676 3.976780
v 4.586172 -2.415192 4.034620
v 4.589988 -2.387326 4.044016
v 4.797877 -2.480263 3.934341
v 4.684265 -2.463694 3.983552
v 4.587018 -2.445249 4.036997
v 4.509627 -2.427056 4.090440
v 4.510474 -2.402498 4.089911
v 4.693271 -2.493488 4.004391
v 4.592895 -2.472623 4.052533
v 4.513103 -2.449630 4.101737
v 4.602971 -2.490620 4.079426
v 4.705567 -2.512603 4.035851
v 4.719144 -2.517933 4.072657
v 4.615251 -2.497102 4.113153
v 4.732674 -2.509631 4.110477
v 4.627679 -2.491313 4.148541
v 4.745035 -2.491116 4.145921
v 4.639427 -2.474218 4.181294
v 4.550704 -2.453020 4.203769
v 4.483205 -2.430860 4.212340
v 4.649240 -2.450598 4.208281
v 4.559224 -2.433450 4.225466
v 4.489319 -2.415248 4.228351
v 4.444649 -2.398525 4.222194
v 4.440709 -2.411513 4.210504
v 4.565739 -2.410719 4.240425
v 4.495048 -2.397877 4.238882
v 4.449669 -2.384782 4.229141
v 4.428335 -2.373398 4.214254
v 4.423674 -2.385117 4.208831
v 4.500189 -2.378852 4.244700
v 4.456485 -2.369740 4.232846
v 4.569647 -2.386390 4.248519
v 4.656375 -2.422715 4.227239
v 4.660036 -2.393956 4.236269
v 4.660172 -2.366055 4.232810
v 4.765743 -2.400838 4.205997
v 4.764235 -2.370302 4.201003
v 4.757960 -2.345958 4.181925
v 4.655912 -2.343327 4.216081
v 4.747653 -2.330055 4.151534
v 4.646875 -2.329919 4.188667
v 4.733992 -2.325228 4.114267
v 4.634809 -2.325372 4.155342
v 4.551870 -2.329146 4.187272
v 4.621518 -2.329883 4.120860
v 4.540518 -2.332810 4.159695
v 4.608568 -2.343050 4.089066
v 4.529866 -2.344051 4.134664
v 4.597843 -2.362596 4.062773
v 4.520951 -2.360146 4.113965
v 4.463171 -2.359852 4.157303
v 4.431387 -2.364868 4.191114
v 4.514217 -2.379508 4.098584
v 4.457697 -2.375524 4.146305
v 4.426244 -2.376685 4.184417
v 4.703114 -2.344786 4.036506
v 4.718420 -2.330042 4.074410
v 4.826210 -2.328305 4.026793
v 4.841459 -2.321886 4.071727
v 4.951407 -2.307936 4.033968
v 4.855458 -2.328428 4.112210
v 4.964921 -2.318698 4.076720
v 5.073398 -2.305733 4.048982
v 4.977375 -2.342280 4.110516
v 5.086712 -2.334953 4.083786
v 5.194289 -2.328473 4.065859
v 5.180083 -2.292794 4.030876
v 5.298245 -2.323992 4.057373
v 5.283382 -2.281819 4.023436
v 5.395689 -2.319721 4.061343
v 5.313079 -2.373858 4.078358
v 5.409266 -2.370280 4.083726
v 5.485635 -2.360005 4.113327
v 5.425206 -2.418997 4.090999
v 5.326821 -2.422390 4.082707
v 5.341493 -2.470140 4.068972
v 5.226971 -2.466679 4.079924
v 5.218436 -2.421329 4.093756
v 5.106900 -2.416285 4.112014
v 5.111217 -2.458738 4.099112
v 5.207820 -2.374422 4.088378
v 5.098539 -2.373841 4.106283
v 4.987498 -2.374518 4.132008
v 4.993783 -2.412081 4.137700
v 4.879062 -2.406910 4.170189
v 4.878249 -2.442508 4.160467
v 4.995582 -2.450708 4.126671
v 4.875116 -2.374163 4.164725
v 4.867039 -2.346586 4.144473
v 4.873057 -2.475472 4.138209
v 4.992669 -2.485953 4.102394
v 5.111629 -2.496652 4.071041
v 4.985303 -2.513537 4.070392
v 5.107296 -2.524849 4.034746
v 4.974034 -2.532855 4.034346
v 5.097042 -2.543777 3.995985
v 4.960018 -2.542147 3.996405
v 5.082163 -2.553492 3.957372
v 5.200631 -2.571860 3.912689
v 5.064198 -2.553055 3.919512
v 5.182410 -2.572986 3.869494
v 5.279817 -2.592953 3.803194
v 5.298378 -2.592034 3.853014
v 5.339962 -2.609148 3.727367
v 5.364671 -2.608257 3.782674
v 5.367649 -2.621090 3.649424
v 5.410231 -2.619317 3.709399
v 5.320101 -2.597194 3.686103
v 5.323335 -2.610695 3.605642
v 5.271788 -2.581041 3.764072
v 5.269665 -2.553820 3.734610
v 5.174394 -2.534802 3.802428
v 5.172584 -2.561113 3.832310
v 5.047376 -2.539675 3.884048
v 5.037589 -2.512190 3.854818
v 4.915734 -2.494651 3.893515
v 4.928265 -2.524361 3.921826
v 4.808699 -2.511376 3.960161
v 4.944074 -2.540302 3.957875
v 4.822866 -2.529136 3.995100
v 4.837801 -2.532758 4.033727
v 4.851796 -2.523249 4.072049
v 4.863779 -2.503840 4.107652
v 4.755384 -2.464636 4.175754
v 4.762648 -2.433197 4.196843
v 5.582631 -2.173476 4.491131
v 5.663267 -2.155334 4.426196
v 5.620706 -2.167745 4.524018
v 5.702979 -2.152107 4.460965
v 5.657606 -2.181429 4.550125
v 5.742187 -2.174591 4.486411
v 5.687047 -2.213566 4.565410
v 5.775436 -2.219033 4.498800
v 5.702182 -2.255796 4.566664
v 5.792925 -2.274358 4.494901
v 5.595168 -2.221671 4.637051
v 5.609995 -2.255258 4.640883
v 5.610537 -2.290799 4.632346
v 5.519979 -2.261962 4.719167
v 5.524231 -2.292422 4.712138
v 5.517875 -2.321261 4.696398
v 5.443193 -2.299733 4.789488
v 5.441829 -2.328044 4.773152
v 5.433291 -2.351948 4.752098
v 5.504256 -2.344978 4.675706
v 5.419500 -2.370196 4.728800
v 5.485306 -2.363176 4.652609
v 5.400410 -2.381676 4.704089
v 5.461365 -2.374254 4.627866
v 5.375544 -2.384513 4.678614
v 5.432833 -2.376003 4.602282
v 5.345992 -2.375211 4.654729
v 5.401938 -2.366378 4.578266
v 5.315739 -2.356004 4.636348
v 5.298717 -2.391106 4.719235
v 5.271107 -2.373658 4.702931
v 5.245228 -2.349886 4.694363
v 5.290411 -2.328860 4.626993
v 5.225204 -2.321623 4.695146
v 5.273558 -2.299229 4.627640
v 5.214341 -2.292430 4.705679
v 5.267279 -2.269749 4.638225
v 5.214377 -2.267098 4.725378
v 5.272624 -2.244076 4.658041
v 5.225528 -2.247473 4.752423
v 5.289540 -2.225420 4.685329
v 5.373960 -2.215784 4.607331
v 5.316025 -2.214900 4.716747
v 5.404155 -2.204147 4.638597
v 5.495800 -2.190326 4.562445
v 5.439173 -2.202774 4.669958
v 5.532212 -2.185942 4.594161
v 5.474054 -2.213012 4.696631
v 5.567433 -2.196777 4.620525
v 5.502892 -2.233492 4.714205
v 5.383295 -2.223277 4.775444
v 5.413789 -2.241800 4.793006
v 5.434422 -2.269239 4.797749
v 5.336353 -2.263491 4.856923
v 5.359040 -2.290123 4.860378
v 5.371157 -2.318900 4.851277
v 5.303455 -2.321244 4.900553
v 5.315767 -2.348348 4.890998
v 5.318296 -2.371599 4.873438
v 5.373190 -2.345999 4.833492
v 5.314425 -2.390719 4.853286
v 5.368368 -2.368070 4.812078
v 5.306231 -2.405440 4.832256
v 5.358629 -2.385112 4.788931
v 5.294569 -2.414417 4.810746
v 5.343970 -2.396274 4.764799
v 5.278818 -2.417159 4.789303
v 5.324134 -2.398753 4.740780
v 5.258415 -2.411766 4.770366
v 5.207920 -2.417219 4.802086
v 5.235881 -2.397615 4.756599
v 5.213253 -2.377021 4.749129
v 5.193635 -2.351468 4.749552
v 5.180864 -2.324965 4.758969
v 5.163597 -2.338370 4.817935
v 5.177423 -2.300713 4.776885
v 5.167955 -2.323517 4.838355
v 5.183795 -2.282593 4.801782
v 5.199919 -2.271528 4.830743
v 5.245796 -2.236107 4.783685
v 5.224129 -2.270167 4.859406
v 5.273972 -2.235259 4.814409
v 5.348755 -2.213489 4.748383
v 5.305752 -2.243865 4.840953
v 5.252612 -2.278138 4.884158
v 5.281028 -2.296001 4.899131
v 5.240936 -2.335889 4.917660
v 5.206856 -2.374120 4.914337
v 5.189969 -2.392688 4.903294
v 5.182968 -2.402230 4.891806
v 5.196401 -2.413719 4.896077
v 5.173214 -2.387171 4.883142
v 5.169254 -2.396107 4.869616
v 5.179673 -2.410596 4.879459
v 5.167303 -2.361908 4.866700
v 5.163071 -2.372722 4.850654
v 5.180092 -2.418349 4.864158
v 5.193158 -2.421417 4.884849
v 5.216949 -2.428229 4.882762
v 5.221044 -2.420637 4.894864
v 5.258913 -2.422288 4.864180
v 5.265601 -2.412275 4.880966
v 5.188027 -2.422962 4.839945
v 6.355353 -1.704302 3.911220
v 6.444333 -1.706454 3.937454
v 6.495552 -1.652813 3.864353
v 6.525716 -1.712125 3.956180
v 6.576876 -1.647567 3.884205
v 6.604002 -1.565502 3.817582
v 6.653208 -1.644733 3.895037
v 6.683236 -1.558259 3.824041
v 6.694471 -1.463939 3.755942
v 6.757599 -1.561788 3.817361
v 6.772171 -1.466373 3.742835
v 6.768620 -1.366628 3.670624
v 6.844124 -1.480485 3.716359
v 6.844263 -1.380598 3.638732
v 6.827825 -1.277472 3.563373
v 6.914475 -1.409167 3.591743
v 6.900737 -1.303801 3.510860
v 6.870765 -1.191244 3.431762
v 6.963042 -1.342716 3.442399
v 6.932599 -1.228602 3.359622
v 6.885420 -1.108780 3.279217
v 6.979162 -1.276516 3.274856
v 6.927765 -1.155494 3.193742
v 6.863432 -1.033345 3.114278
v 6.950987 -1.210771 3.101409
v 6.883840 -1.089753 3.023812
v 6.810109 -0.972740 2.946676
v 6.885726 -1.155141 2.932666
v 6.812562 -1.042229 2.858678
v 6.738070 -0.936758 2.783089
v 6.796199 -1.121873 2.775050
v 6.725662 -1.024083 2.702350
v 6.658806 -0.936620 2.625240
v 6.694288 -1.118668 2.632075
v 6.632713 -1.036403 2.556997
v 6.579031 -0.965555 2.474860
v 6.588250 -1.135564 2.500615
v 6.538093 -1.069754 2.419732
v 6.495750 -1.014321 2.332557
v 6.478495 -1.164836 2.377670
v 6.435390 -1.113567 2.292590
v 6.399044 -1.075662 2.201180
v 6.357594 -1.197375 2.267924
v 6.317005 -1.162336 2.178718
v 6.281580 -1.141883 2.083383
v 6.224210 -1.227682 2.171517
v 6.183163 -1.209500 2.077340
v 6.145692 -1.206236 1.977228
v 6.083310 -1.259013 2.083339
v 6.040171 -1.257663 1.984515
v 5.997175 -1.274915 1.880596
v 5.938051 -1.294244 2.002286
v 5.890061 -1.312272 1.901600
v 5.839190 -1.343553 1.796753
v 5.787099 -1.331078 1.931889
v 5.731812 -1.364603 1.832050
v 5.671548 -1.407871 1.729366
v 5.626002 -1.367147 1.873577
v 5.559708 -1.408794 1.776260
v 5.485478 -1.454070 1.676766
v 5.450900 -1.389589 1.824163
v 5.369423 -1.429683 1.728292
v 5.278191 -1.469484 1.631795
v 5.262954 -1.389092 1.785423
v 5.164786 -1.424659 1.698249
v 5.056153 -1.466986 1.616465
v 5.067095 -1.371096 1.772808
v 4.951972 -1.412928 1.702738
v 4.824692 -1.464095 1.641193
v 4.863423 -1.354140 1.793258
v 4.731517 -1.405500 1.744176
v 4.589290 -1.461918 1.701544
v 4.656697 -1.338895 1.846692
v 4.515602 -1.390029 1.813725
v 4.368665 -1.433767 1.780240
v 4.462884 -1.305044 1.918976
v 4.323655 -1.337684 1.892849
v 4.185121 -1.358121 1.868157
v 4.218010 -1.462178 1.747390
v 4.053752 -1.366123 1.850637
v 4.069509 -1.474794 1.723369
v 3.928509 -1.362337 1.838089
v 3.921292 -1.473570 1.711035
v 3.798984 -1.356160 1.842843
v 3.776273 -1.467734 1.721079
v 3.659503 -1.360131 1.887795
v 3.638078 -1.465201 1.766493
v 3.622789 -1.549112 1.646938
v 3.510608 -1.453962 1.831704
v 3.496432 -1.538458 1.715771
v 3.610908 -1.619828 1.524542
v 3.392779 -1.446550 1.913435
v 3.528338 -1.346599 1.945022
v 3.412939 -1.341590 2.022467
v 3.307445 -1.337190 2.096860
v 3.441350 -1.214095 2.122808
v 3.339437 -1.209840 2.186430
v 3.236083 -1.202075 2.246491
v 3.379583 -1.059211 2.262923
v 3.276646 -1.049482 2.316841
v 3.168092 -1.032413 2.373091
v 3.322901 -0.880825 2.373549
v 3.213396 -0.858841 2.425141
v 3.099425 -0.827051 2.474189
v 3.261805 -0.678486 2.467165
v 3.146343 -0.649141 2.512762
v 3.027936 -0.613216 2.549604
v 3.195028 -0.464286 2.549954
v 3.072309 -0.429093 2.580256
v 2.955328 -0.399885 2.623687
v 3.117570 -0.254448 2.621461
v 2.997463 -0.223724 2.655894
v 2.883862 -0.197851 2.706699
v 3.024685 -0.057520 2.673356
v 2.914176 -0.034671 2.730453
v 2.794086 -0.006149 2.765814
v 2.940349 0.117141 2.745595
v 2.824645 0.142102 2.780399
v 2.685506 0.169590 2.811696
v 2.853414 0.288431 2.783970
v 2.717518 0.312877 2.816727
v 2.557888 0.340367 2.844205
v 2.745865 0.455619 2.807995
v 2.579439 0.485383 2.837282
v 2.411760 0.521849 2.857897
v 2.595901 0.624633 2.815836
v 2.416629 0.659833 2.836618
v 2.272912 0.694108 2.848454
v 2.422025 0.787111 2.803786
v 2.276710 0.814979 2.814834
v 2.161007 0.835372 2.806763
v 2.282917 0.928752 2.771953
v 2.167203 0.945442 2.768004
v 2.066446 0.981185 2.800146
v 2.171601 1.052962 2.715415
v 2.067265 1.090201 2.741338
v 1.933689 1.134704 2.764053
v 2.065658 1.197537 2.670648
v 1.930866 1.243422 2.689953
v 1.749205 1.285806 2.706809
v 1.926778 1.343747 2.605467
v 1.750972 1.384691 2.616760
v 1.558094 1.413023 2.617335
v 1.749256 1.473535 2.517864
v 1.561377 1.501649 2.513521
v 1.391304 1.518112 2.499764
v 1.561479 1.582716 2.402510
v 1.394140 1.599957 2.388994
v 1.239779 1.609168 2.369457
v 1.396075 1.675416 2.273914
v 1.242411 1.685943 2.257376
v 1.088992 1.672848 2.222000
v 1.242308 1.758395 2.140375
v 1.088227 1.748884 2.108136
v 0.930384 1.761534 2.088870
v 1.083569 1.826059 1.989709
v 0.926099 1.840892 1.971112
v 0.767962 1.865472 1.960120
v 0.918904 1.918520 1.846990
v 0.762805 1.934795 1.830258
v 0.609669 1.941635 1.810946
v 0.754728 1.996849 1.693705
v 0.603190 2.004705 1.673755
v 0.454116 2.007479 1.651254
v 0.593141 2.073140 1.532370
v 0.444563 2.075702 1.510125
v 0.298079 2.070305 1.486104
v 0.432139 2.141752 1.365646
v 0.286333 2.135757 1.342134
v 0.142771 2.126760 1.318322
v 0.273763 2.186008 1.192805
v 0.131665 2.172952 1.169162
v -0.008845 2.162938 1.146568
v 0.121421 2.196001 1.013117
v -0.017648 2.183417 0.990833
v -0.155672 2.172964 0.969726
v -0.025957 2.192794 0.829781
v -0.162803 2.183050 0.809340
v -0.298432 2.172746 0.789858
v -0.170329 2.194153 0.648167
v -0.304638 2.183588 0.629574
v -0.436866 2.168106 0.611931
v -0.310071 2.183926 0.470071
v -0.440591 2.164496 0.453773
v -0.568476 2.141770 0.438629
v -0.442123 2.142659 0.297321
v -0.567237 2.114364 0.285932
v -0.683925 2.081340 0.282009
v -0.560594 2.069935 0.135466
v -0.667392 2.038211 0.134761
v -0.776429 2.001664 0.145295
v -0.652346 1.991509 -0.018859
v -0.760117 1.933752 -0.004592
v -0.928431 1.931385 -0.022082
v -0.759361 1.878646 -0.162684
v -0.937867 1.865060 -0.182862
v -1.098343 1.928195 -0.234707
v -0.941276 1.808092 -0.336189
v -1.090665 1.857570 -0.380184
v -1.209341 1.860613 -0.382486
v -1.080001 1.780724 -0.504391
v -1.192162 1.786544 -0.505885
v -1.294827 1.784701 -0.506082
v -1.178815 1.711115 -0.625164
v -1.292918 1.710595 -0.628811
v -1.412969 1.703978 -0.635661
v -1.288754 1.632401 -0.753860
v -1.413269 1.630160 -0.756212
v -1.538510 1.622941 -0.756675
v -1.407969 1.550295 -0.879760
v -1.535747 1.543416 -0.878505
v -1.660469 1.531301 -0.872849
v -1.534819 1.453452 -1.000555
v -1.657523 1.440446 -0.996504
v -1.777823 1.415193 -0.971159
v -1.657180 1.341896 -1.111155
v -1.768028 1.315297 -1.086694
v -1.881852 1.352901 -1.105439
v -1.762291 1.219166 -1.192563
v -1.865282 1.250122 -1.211129
v -1.983738 1.277247 -1.209418
v -1.851468 1.147043 -1.303841
v -1.958937 1.172878 -1.306561
v -2.102040 1.201361 -1.301327
v -1.939440 1.065098 -1.391758
v -2.071908 1.091052 -1.391685
v -2.246569 1.118503 -1.380831
v -2.048337 0.976274 -1.469713
v -2.215844 1.001917 -1.463698
v -2.392716 1.023220 -1.441803
v -2.190825 0.880047 -1.533114
v -2.368953 0.901982 -1.514419
v -2.512778 0.918611 -1.484499
v -2.348103 0.774668 -1.574688
v -2.496666 0.794799 -1.545626
v -2.610152 0.807854 -1.506431
v -2.479271 0.662556 -1.596007
v -2.597833 0.680761 -1.555963
v -2.704348 0.693153 -1.516345
v -2.583877 0.542762 -1.594034
v -2.695166 0.559153 -1.552244
v -2.809851 0.572437 -1.530727
v -2.683188 0.414568 -1.575253
v -2.800828 0.429932 -1.551424
v -2.916570 0.440006 -1.512358
v -2.784029 0.275735 -1.554726
v -2.901635 0.291272 -1.517739
v -3.017212 0.304164 -1.471074
v -2.874152 0.136169 -1.507427
v -2.992252 0.155782 -1.463725
v -3.103640 0.171997 -1.413012
v -2.955081 0.005712 -1.443280
v -3.071924 0.026832 -1.394083
v -3.177595 0.044154 -1.339316
v -3.033307 -0.115857 -1.365990
v -3.145337 -0.097778 -1.311254
v -3.246718 -0.082137 -1.256575
v -3.110633 -0.236985 -1.280851
v -3.214692 -0.223016 -1.225842
v -3.311658 -0.213668 -1.178602
v -3.181333 -0.364831 -1.199155
v -3.275522 -0.358115 -1.150764
v -3.365088 -0.353082 -1.103765
v -3.241085 -0.503176 -1.127926
v -3.326360 -0.499039 -1.073246
v -3.419797 -0.499181 -1.054952
v -3.301305 -0.645204 -1.064252
v -3.392822 -0.644744 -1.043703
v -3.484509 -0.643671 -1.038485
v -3.372733 -0.781505 -1.016013
v -3.464340 -0.777360 -1.005935
v -3.554833 -0.774277 -1.009765
v -3.452675 -0.902708 -0.962504
v -3.545498 -0.895148 -0.962476
v -3.636077 -0.889557 -0.974383
v -3.544504 -1.004065 -0.903585
v -3.639072 -0.994485 -0.911738
v -3.731214 -0.987203 -0.928572
v -3.648130 -1.084607 -0.838318
v -3.744587 -1.072474 -0.851156
v -3.837967 -1.061665 -0.868825
v -3.758572 -1.144979 -0.765800
v -3.856627 -1.129854 -0.780294
v -3.951522 -1.114701 -0.798559
v -3.873132 -1.185192 -0.686113
v -3.972116 -1.167676 -0.702636
v -4.068117 -1.150901 -0.722424
v -3.989045 -1.211153 -0.601853
v -4.088979 -1.194394 -0.620433
v -4.185848 -1.178600 -0.641389
v -4.106509 -1.231722 -0.514484
v -4.207469 -1.215788 -0.534735
v -4.306261 -1.201342 -0.557797
v -4.279984 -1.164218 -0.664499
v -4.403856 -1.187041 -0.583422
v -4.372159 -1.150559 -0.689714
v -4.500467 -1.174234 -0.611886
v -4.463412 -1.138151 -0.717451
v -4.433147 -1.219548 -0.474468
v -4.535233 -1.207653 -0.503634
v -4.637321 -1.197470 -0.536315
v -4.568060 -1.239121 -0.393300
v -4.675442 -1.230145 -0.426819
v -4.782962 -1.222942 -0.463952
v -4.711571 -1.261696 -0.315328
v -4.824311 -1.255464 -0.352965
v -4.937466 -1.251514 -0.393961
v -4.863502 -1.288278 -0.240294
v -4.981799 -1.285499 -0.281475
v -5.100844 -1.282419 -0.326685
v -5.023669 -1.318588 -0.167715
v -5.147919 -1.317521 -0.213232
v -5.272460 -1.314570 -0.263627
v -5.219504 -1.278508 -0.376539
v -5.396882 -1.309588 -0.319675
v -5.338047 -1.273086 -0.431987
v -5.520159 -1.301657 -0.381149
v -5.455379 -1.264432 -0.492593
v -5.642501 -1.287677 -0.448767
v -5.571285 -1.251344 -0.559266
v -5.762091 -1.265210 -0.523744
v -5.684471 -1.230740 -0.632539
v -5.877855 -1.229887 -0.606689
v -5.793901 -1.198038 -0.713325
v -5.987175 -1.186458 -0.697601
v -5.897535 -1.156559 -0.801819
v -6.089458 -1.134996 -0.798480
v -5.995255 -1.107952 -0.899070
v -6.184972 -1.077467 -0.910094
v -6.087024 -1.052934 -1.006699
v -6.272514 -1.012992 -1.032032
v -6.171034 -0.991175 -1.124040
v -6.348928 -0.939134 -1.163065
v -6.243368 -0.921078 -1.248772
v -6.411613 -0.854248 -1.298660
v -6.301743 -0.838963 -1.376631
v -6.457185 -0.755342 -1.428605
v -6.343940 -0.741358 -1.498090
v -6.485600 -0.635686 -1.538140
v -6.371978 -0.624130 -1.599590
v -6.500006 -0.496843 -1.615028
v -6.598525 -0.640767 -1.481185
v -6.610710 -0.499066 -1.565316
v -6.611095 -0.342829 -1.607514
v -6.721037 -0.493986 -1.522450
v -6.719462 -0.336767 -1.569338
v -6.709444 -0.175015 -1.575482
v -6.828919 -0.323440 -1.537599
v -6.818372 -0.159860 -1.544380
v -6.802613 0.001403 -1.522023
v -6.930612 -0.141010 -1.517946
v -6.916077 0.018421 -1.495176
v -6.899189 0.176947 -1.475505
v -7.034586 0.038324 -1.470531
v -7.020331 0.192366 -1.452047
v -6.999049 0.340678 -1.432269
v -6.875847 0.330250 -1.454175
v -6.970932 0.480057 -1.401756
v -7.121100 0.347224 -1.397995
v -7.093590 0.483713 -1.368918
v -7.061024 0.614177 -1.333046
v -6.938406 0.613347 -1.363765
v -7.025115 0.741075 -1.295993
v -6.903291 0.741282 -1.323067
v -6.986337 0.866637 -1.262802
v -6.867174 0.865155 -1.283083
v -6.946638 0.987975 -1.229573
v -6.830825 0.985175 -1.241959
v -6.908963 1.105838 -1.192473
v -6.794668 1.101503 -1.196968
v -6.873630 1.220509 -1.152745
v -6.759755 1.216774 -1.148262
v -6.839101 1.334147 -1.105277
v -6.726380 1.332275 -1.094901
v -6.600374 1.328240 -1.082463
v -6.698191 1.449904 -1.036789
v -6.576196 1.446808 -1.019467
v -6.460901 1.438049 -0.991002
v -6.560561 1.562704 -0.952074
v -6.450413 1.552567 -0.926139
v -6.372067 1.535498 -0.888163
v -6.440987 1.645689 -0.860141
v -6.363321 1.624705 -0.813814
v -6.272418 1.642877 -0.825589
v -6.347892 1.698247 -0.740386
v -6.256165 1.723844 -0.744444
v -6.118625 1.749164 -0.752620
v -6.237804 1.797135 -0.656116
v -6.112266 1.823057 -0.655340
v -5.959836 1.831216 -0.653920
v -6.112471 1.891471 -0.552848
v -5.971401 1.895846 -0.548879
v -5.810143 1.885092 -0.541412
v -5.985709 1.959760 -0.434654
v -5.832500 1.947712 -0.423526
v -5.669934 1.914821 -0.407700
v -5.853768 2.012160 -0.295418
v -5.697420 1.977052 -0.270854
v -5.539234 1.953557 -0.257191
v -5.720868 2.041387 -0.147443
v -5.564678 2.035482 -0.140840
v -5.407702 2.034170 -0.133590
v -5.588075 2.086311 -0.030706
v -5.433119 2.077327 -0.019420
v -5.281805 2.076445 -0.010342
v -5.458554 2.109027 0.092270
v -5.305163 2.107180 0.103521
v -5.150633 2.112279 0.117384
v -5.331355 2.125152 0.222251
v -5.174943 2.126466 0.236073
v -5.017696 2.127783 0.253755
v -5.204133 2.127174 0.358817
v -5.044755 2.126412 0.375605
v -4.885184 2.127218 0.395589
v -5.074117 2.119907 0.497964
v -4.911990 2.122239 0.518564
v -4.749919 2.127747 0.541296
v -4.940059 2.122467 0.640273
v -4.776335 2.127568 0.664808
v -4.612682 2.138959 0.690395
v -4.804486 2.128127 0.786413
v -4.639584 2.137565 0.814007
v -4.474624 2.152373 0.841644
v -4.668116 2.117849 0.932213
v -4.500938 2.126748 0.960784
v -4.334992 2.133017 0.987269
v -4.529522 2.077236 1.072584
v -4.360665 2.079230 1.099520
v -4.196115 2.074843 1.123073
v -4.388893 2.009241 1.207015
v -4.220674 2.003648 1.231058
v -4.058379 1.996047 1.252345
v -4.249625 1.918462 1.337267
v -4.081526 1.908041 1.357413
v -3.918719 1.904644 1.376759
v -3.771561 1.821117 1.510449
v -3.768434 1.722026 1.633189
v -3.612714 1.734640 1.652530
v -3.753374 1.612583 1.775271
v -3.597356 1.621527 1.785938
v -3.446455 1.620549 1.798435
v -3.578402 1.508940 1.930461
v -3.427994 1.506454 1.934642
v -3.282079 1.497035 1.942460
v -3.408271 1.390830 2.073203
v -3.266408 1.382650 2.073938
v -3.133748 1.312003 1.999571
v -3.256202 1.254534 2.193372
v -3.123702 1.193146 2.132405
v -3.004750 1.269601 2.221283
v -3.123263 1.092748 2.269631
v -3.012197 1.147944 2.332821
v -2.885567 1.173899 2.368808
v -3.025479 1.018446 2.432601
v -2.897148 1.047123 2.472256
v -2.755204 1.071206 2.515603
v -2.911543 0.913531 2.559836
v -2.765440 0.938344 2.607433
v -2.607568 0.951220 2.647584
v -2.776489 0.800172 2.682301
v -2.613812 0.811454 2.726303
v -2.441674 0.808329 2.752882
v -2.619951 0.665731 2.789475
v -2.448939 0.663426 2.816263
v -2.302062 0.658081 2.822351
v -2.458251 0.512187 2.865424
v -2.317812 0.509058 2.871100
v -2.211146 0.506527 2.854564
v -2.333143 0.349698 2.907035
v -2.232288 0.351328 2.894519
v -2.137043 0.358405 2.887051
v -2.250706 0.194260 2.919830
v -2.158026 0.200334 2.907736
v -2.051409 0.210439 2.935515
v -2.177250 0.047944 2.918415
v -2.074360 0.053949 2.942183
v -1.923823 0.061690 2.992548
v -2.090388 -0.089343 2.937797
v -1.941930 -0.087330 2.988813
v -1.763737 -0.090275 3.046133
v -1.950136 -0.228838 2.969236
v -1.769654 -0.238682 3.029368
v -1.612270 -0.243991 3.064891
v -1.769514 -0.383596 2.991863
v -1.616475 -0.389127 3.026983
v -1.466238 -0.388964 3.043906
v -1.616360 -0.529725 2.970134
v -1.469523 -0.529244 2.988599
v -1.315823 -0.525381 2.995255
v -1.469988 -0.663274 2.917414
v -1.321772 -0.658684 2.927964
v -1.179160 -0.641678 2.937636
v -1.328249 -0.784221 2.848269
v -1.196736 -0.772722 2.863028
v -1.064698 -0.748031 2.882013
v -1.211856 -0.901015 2.775251
v -1.085493 -0.889754 2.795734
v -0.936343 -0.870541 2.818708
v -1.099586 -1.029153 2.697813
v -0.947096 -1.019344 2.719146
v -0.782560 -0.997264 2.726897
v -0.956709 -1.162881 2.609611
v -0.794595 -1.147367 2.622483
v -0.653175 -1.132106 2.637000
v -0.815300 -1.284330 2.510862
v -0.675885 -1.270384 2.524758
v -0.553887 -1.268141 2.549505
v -0.704473 -1.393568 2.412452
v -0.578884 -1.394482 2.430257
v -0.455858 -1.393982 2.442481
v -0.605629 -1.504287 2.305470
v -0.481301 -1.510948 2.314805
v -0.357831 -1.516610 2.321292
v -0.508631 -1.609514 2.178922
v -0.385711 -1.619593 2.183896
v -0.263371 -1.630277 2.187178
v -0.414448 -1.705361 2.039331
v -0.291870 -1.717214 2.041241
v -0.169368 -1.731102 2.041931
v -0.319611 -1.789426 1.889915
v -0.196224 -1.802541 1.888794
v -0.072729 -1.817671 1.886149
v -0.221344 -1.859572 1.731589
v -0.096367 -1.871987 1.726337
v 0.029028 -1.885799 1.718793
v -0.117940 -1.913075 1.564388
v 0.009227 -1.923335 1.553839
v 0.137113 -1.934111 1.540034
v -0.009008 -1.950366 1.389992
v 0.120534 -1.957607 1.373545
v 0.251005 -1.964745 1.353087
v 0.104813 -1.973214 1.211931
v 0.236531 -1.977103 1.189618
v 0.369249 -1.980248 1.163095
v 0.222061 -1.983696 1.032604
v 0.355475 -1.984433 1.005173
v 0.489442 -1.984175 0.973326
v 0.341104 -1.983391 0.853860
v 0.474801 -1.981700 0.821700
v 0.608636 -1.979992 0.785135
v 0.458789 -1.975248 0.675422
v 0.591820 -1.972872 0.638912
v 0.725128 -1.970845 0.598208
v 0.573377 -1.961700 0.495748
v 0.705579 -1.958932 0.454650
v 0.837685 -1.954777 0.409965
v 0.684792 -1.941644 0.312739
v 0.815833 -1.937796 0.267701
v 0.946749 -1.931816 0.219725
v 0.793553 -1.916871 0.126352
v 0.923586 -1.910669 0.078093
v 1.053205 -1.904299 0.027520
v 0.900308 -1.887422 -0.062709
v 1.029255 -1.880363 -0.113394
v 1.157901 -1.873877 -0.166292
v 1.005953 -1.853415 -0.252972
v 1.134616 -1.847305 -0.305761
v 1.262702 -1.844579 -0.360477
v 1.112087 -1.815567 -0.443101
v 1.240474 -1.812072 -0.497479
v 1.367753 -1.810925 -0.553026
v 1.217341 -1.772069 -0.631154
v 1.344246 -1.766489 -0.685813
v 1.469111 -1.760791 -0.740190
v 1.317409 -1.713403 -0.814958
v 1.440416 -1.699826 -0.867226
v 1.559936 -1.683697 -0.918590
v 1.411953 -1.625211 -0.991270
v 1.529351 -1.601055 -1.038221
v 1.643990 -1.574741 -1.082926
v 1.498365 -1.505814 -1.152511
v 1.610870 -1.471779 -1.191744
v 1.720831 -1.436071 -1.228759
v 1.573752 -1.358880 -1.293099
v 1.682875 -1.318295 -1.324136
v 1.790125 -1.280016 -1.353848
v 1.640841 -1.194783 -1.411998
v 1.749520 -1.152521 -1.435174
v 1.857472 -1.113443 -1.459285
v 1.708663 -1.019990 -1.509105
v 1.819789 -0.979037 -1.528455
v 1.930468 -0.940875 -1.552625
v 1.783558 -0.843700 -1.594050
v 1.897757 -0.801791 -1.614151
v 2.010419 -0.761467 -1.636725
v 1.864727 -0.663046 -1.673397
v 1.980708 -0.617736 -1.687358
v 2.083643 -0.566462 -1.647674
v 1.946679 -0.472948 -1.732505
v 2.052993 -0.426736 -1.725370
v 2.122984 -0.403951 -1.667630
v 2.016314 -0.285114 -1.737252
v 2.106243 -0.270932 -1.717627
v 2.166924 -0.276415 -1.664942
v 2.089183 -0.141296 -1.721577
v 2.163893 -0.147485 -1.686972
v 2.223000 -0.165036 -1.640797
v 2.168001 -0.019190 -1.693938
v 2.231710 -0.033388 -1.649241
v 2.287175 -0.053823 -1.584833
v 2.252833 0.097648 -1.656577
v 2.306152 0.079522 -1.599817
v 2.360387 0.062751 -1.575219
v 2.337586 0.212438 -1.592777
v 2.390376 0.193796 -1.555323
v 2.449675 0.179438 -1.580416
v 2.439826 0.328312 -1.527009
v 2.504691 0.316614 -1.558715
v 2.548830 0.300383 -1.569837
v 2.574247 0.464420 -1.523525
v 2.626774 0.450108 -1.538954
v 2.668662 0.431003 -1.562202
v 2.712297 0.608838 -1.489752
v 2.649126 0.617644 -1.474216
v 2.715644 0.753453 -1.417898
v 2.790087 0.748775 -1.432265
v 2.764677 0.855819 -1.366368
v 2.845411 0.848484 -1.382066
v 2.798708 0.934511 -1.320319
v 2.883691 0.921718 -1.338211
v 2.970711 0.908338 -1.362706
v 3.082388 0.885147 -1.397160
v 2.920334 0.994945 -1.288744
v 3.019013 0.979508 -1.314529
v 3.140708 0.956031 -1.347074
v 3.290755 0.905596 -1.371922
v 3.234637 0.826537 -1.424278
v 3.069685 1.055711 -1.255335
v 3.200423 1.031668 -1.286561
v 3.349255 0.983977 -1.313625
v 3.441511 0.846097 -1.418555
v 3.255789 1.108863 -1.216627
v 3.117740 1.136536 -1.185891
v 3.157624 1.217224 -1.108232
v 2.992089 1.157467 -1.160654
v 3.019727 1.240878 -1.084268
v 3.036494 1.322517 -1.002337
v 3.185172 1.296230 -1.024931
v 3.042221 1.400381 -0.918685
v 3.200322 1.371904 -0.939763
v 3.040309 1.472547 -0.832952
v 3.206644 1.444718 -0.853495
v 3.037495 1.539996 -0.740007
v 3.208098 1.516872 -0.763406
v 3.041287 1.586960 -0.621912
v 3.206620 1.592179 -0.666414
v 3.382208 1.565069 -0.691355
v 3.203779 1.665813 -0.557608
v 3.382403 1.646811 -0.588135
v 3.200459 1.737262 -0.440849
v 3.378818 1.729744 -0.476746
v 3.201257 1.810444 -0.325150
v 3.375660 1.808187 -0.354910
v 3.543611 1.799824 -0.385811
v 3.377180 1.881835 -0.225172
v 3.542529 1.882822 -0.253598
v 3.701020 1.870605 -0.277916
v 3.547195 1.953322 -0.115167
v 3.706546 1.942262 -0.136095
v 3.867471 1.914357 -0.151155
v 3.719178 2.000845 0.010862
v 3.879986 1.977738 -0.002999
v 4.040430 1.948657 -0.016791
v 3.896782 2.015236 0.150813
v 4.056363 1.988249 0.138491
v 4.215202 1.963879 0.124937
v 4.075899 2.004107 0.298852
v 4.234725 1.979535 0.287826
v 4.392871 1.956563 0.276039
v 4.258839 1.985973 0.453728
v 4.417428 1.962779 0.444343
v 4.575566 1.936340 0.434414
v 4.446179 1.961583 0.610280
v 4.604833 1.932686 0.601645
v 4.761765 1.897148 0.591889
v 4.633047 1.895634 0.758775
v 4.788951 1.854991 0.748976
v 4.941660 1.803501 0.736979
v 4.815170 1.794281 0.898117
v 4.965788 1.736594 0.883814
v 5.113926 1.673042 0.869701
v 4.989525 1.660772 1.022323
v 5.134871 1.589856 1.004286
v 5.282173 1.524987 0.997008
v 5.149837 1.497811 1.126484
v 5.295180 1.435183 1.118854
v 5.153538 1.404674 1.234861
v 5.297427 1.345610 1.225406
v 5.148848 1.317568 1.331533
v 5.292700 1.267147 1.325843
v 5.138866 1.236053 1.419944
v 5.281425 1.196735 1.425444
v 5.434965 1.149450 1.440486
v 5.261307 1.125677 1.521229
v 5.415582 1.074153 1.532047
v 5.573251 1.011979 1.554180
v 5.390101 0.994950 1.618785
v 5.547487 0.932099 1.639968
v 5.694875 0.846565 1.656766
v 5.840745 0.726977 1.655382
v 5.514139 0.849090 1.717009
v 5.657546 0.766709 1.730706
v 5.799823 0.654683 1.725486
v 5.612041 0.684131 1.794210
v 5.752595 0.576368 1.787744
v 5.903297 0.423756 1.748941
v 5.942456 0.500142 1.687522
v 5.980524 0.566875 1.624896
v 6.098886 0.298286 1.621304
v 6.119884 0.355807 1.566498
v 6.140647 0.399454 1.506700
v 6.235909 0.126375 1.514666
v 6.262164 0.164017 1.478398
v 6.312613 0.201600 1.466026
v 6.392148 -0.066384 1.475943
v 6.425157 -0.042681 1.451302
v 6.474094 -0.021264 1.435819
v 6.500683 -0.311569 1.398989
v 6.548145 -0.289183 1.379516
v 6.608980 -0.267562 1.364918
v 6.569655 -0.554808 1.298880
v 6.626494 -0.528403 1.279653
v 6.693725 -0.502728 1.262755
v 6.592534 -0.788518 1.175428
v 6.660762 -0.757159 1.155340
v 6.736591 -0.727567 1.136257
v 6.553446 -0.989619 1.036900
v 6.643945 -0.962939 1.019293
v 6.739451 -0.938274 1.002253
v 6.482074 -1.163198 0.898099
v 6.594605 -1.150995 0.886186
v 6.712547 -1.141297 0.874244
v 6.399276 -1.327502 0.766232
v 6.531735 -1.337862 0.761428
v 6.674240 -1.348133 0.756197
v 6.334016 -1.513417 0.647141
v 6.493812 -1.550602 0.648867
v 6.667400 -1.574434 0.646585
v 6.328299 -1.718026 0.520723
v 6.515969 -1.761918 0.517323
v 6.717566 -1.783224 0.509496
v 6.381210 -1.878539 0.351491
v 6.583662 -1.912126 0.336503
v 6.806304 -1.926783 0.318940
v 6.468531 -1.971005 0.146784
v 6.683929 -1.991758 0.121226
v 6.923635 -1.996233 0.089409
v 6.596412 -1.992022 -0.035779
v 6.830146 -2.000507 -0.064162
v 7.066672 -1.988290 -0.098497
v 6.785748 -1.978080 -0.134877
v 7.024320 -1.971113 -0.153589
v 7.250706 -1.948978 -0.170371
v 7.022388 -1.972513 -0.180459
v 7.252358 -1.948849 -0.194459
v 7.483593 -1.921817 -0.215745
v 7.273700 -1.968184 -0.226028
v 7.505967 -1.940544 -0.247068
v 7.704075 -1.918844 -0.274837
v 7.519723 -1.973769 -0.335909
v 7.701528 -1.951652 -0.352071
v 7.827002 -1.933801 -0.363239
v 7.677624 -1.988188 -0.509644
v 7.801699 -1.968586 -0.509151
v 7.891851 -1.949748 -0.514474
v 7.751382 -1.971169 -0.678521
v 7.850039 -1.948813 -0.675887
v 7.934191 -1.922565 -0.682064
v 7.791960 -1.914280 -0.818932
v 7.886574 -1.884351 -0.820364
v 7.980979 -1.853731 -0.831876
v 7.838616 -1.827511 -0.939116
v 7.943081 -1.797313 -0.950580
v 8.052455 -1.771756 -0.971227
v 7.910830 -1.732372 -1.054541
v 8.024810 -1.707195 -1.075213
v 8.142908 -1.689082 -1.098946
v 8.001858 -1.633133 -1.166051
v 8.121315 -1.611934 -1.188334
v 8.245715 -1.598728 -1.206802
v 8.104193 -1.519868 -1.264511
v 8.229011 -1.500121 -1.280800
v 8.357101 -1.488730 -1.287436
v 8.216730 -1.380696 -1.339855
v 8.344954 -1.361027 -1.345316
v 8.475543 -1.347648 -1.333274
v 8.337705 -1.207988 -1.386056
v 8.468817 -1.187665 -1.374858
v 8.601353 -1.171203 -1.344512
v 8.467911 -0.999423 -1.398432
v 8.600965 -0.979470 -1.366507
v 8.735914 -0.957956 -1.346876
v 8.606354 -0.762818 -1.372228
v 8.741607 -0.743962 -1.348926
v 8.879088 -0.711476 -1.361476
v 8.751307 -0.524616 -1.337274
v 8.888493 -0.499509 -1.346375
v 9.027090 -0.459365 -1.383399
v 8.899920 -0.301851 -1.318529
v 9.037562 -0.271352 -1.355023
v 9.175207 -0.239192 -1.401974
v 9.049509 -0.102804 -1.314811
v 9.186225 -0.079336 -1.361917
v 9.323802 -0.061217 -1.402323
v 9.199240 0.063053 -1.309805
v 9.335674 0.074309 -1.349349
v 9.473288 0.075862 -1.373713
v 9.350006 0.195333 -1.283185
v 9.486173 0.192929 -1.306634
v 9.623552 0.179526 -1.315229
v 9.501516 0.295659 -1.225483
v 9.637066 0.280581 -1.234312
v 9.773167 0.260150 -1.235464
v 9.652106 0.368558 -1.139983
v 9.785803 0.347286 -1.142759
v 9.919592 0.327440 -1.149175
v 9.799171 0.422298 -1.037914
v 9.930060 0.402603 -1.045231
v 10.060543 0.390320 -1.063834
v 9.940582 0.461860 -0.930710
v 10.068502 0.450788 -0.948053
v 10.197141 0.448530 -0.974271
v 10.076484 0.495707 -0.824598
v 10.203511 0.494000 -0.847949
v 10.331774 0.495381 -0.871562
v 10.210842 0.522402 -0.716642
v 10.338154 0.523759 -0.736293
v 10.466933 0.519294 -0.751261
v 10.346973 0.530883 -0.598814
v 10.474781 0.527147 -0.611383
v 10.603254 0.513465 -0.621912
v 10.485579 0.513923 -0.474365
v 10.612786 0.501283 -0.486440
v 10.740341 0.480759 -0.499888
v 10.624679 0.470865 -0.357123
v 10.750782 0.452467 -0.373732
v 10.877267 0.431269 -0.389989
v 10.762958 0.407397 -0.254161
v 10.887827 0.386510 -0.273578
v 11.013557 0.369110 -0.287708
v 10.898993 0.325971 -0.164720
v 11.022824 0.307575 -0.181572
v 11.148112 0.294757 -0.188734
v 11.032024 0.230244 -0.084776
v 11.155748 0.215525 -0.092491
v 11.281352 0.207109 -0.090321
v 11.162016 0.120937 -0.006655
v 11.286940 0.111214 -0.001382
v 11.413598 0.102723 0.006473
v 11.290670 0.000596 0.077092
v 11.417083 -0.009343 0.089043
v 11.544700 -0.023656 0.092193
v 11.417991 -0.140687 0.158032
v 11.545773 -0.156849 0.161795
v 11.673814 -0.180769 0.151008
v 11.542645 -0.316132 0.211325
v 11.670850 -0.341611 0.199153
v 11.798671 -0.373265 0.171225
v 11.662456 -0.526124 0.225608
v 11.790094 -0.558573 0.195507
v 11.918262 -0.593937 0.157904
v 11.776874 -0.760419 0.201052
v 11.906240 -0.790413 0.164014
v 12.040635 -0.813600 0.148202
v 11.893437 -0.983932 0.155413
v 12.030209 -1.000676 0.142251
v 12.170961 -1.015094 0.159934
v 12.021074 -1.178360 0.122487
v 12.163308 -1.191774 0.137733
v 12.306198 -1.203427 0.156868
v 12.157029 -1.353103 0.102002
v 12.300209 -1.365756 0.116098
v 12.441908 -1.374557 0.113734
v 12.294826 -1.511177 0.063332
v 12.436118 -1.519342 0.057095
v 12.574891 -1.518456 0.034108
v 12.430047 -1.645520 -0.009534
v 12.568505 -1.643895 -0.033150
v 12.705564 -1.636390 -0.064986
v 12.562037 -1.754808 -0.105598
v 12.698909 -1.746204 -0.136150
v 12.835539 -1.733962 -0.164738
v 12.691999 -1.842852 -0.211685
v 12.828303 -1.831788 -0.238467
v 12.965828 -1.820841 -0.255746
v 12.820539 -1.915808 -0.316437
v 12.957529 -1.906955 -0.332185
v 13.095687 -1.901179 -0.341121
v 12.948689 -1.980983 -0.413186
v 13.086111 -1.978412 -0.421835
v 13.223009 -1.975295 -0.432039
v 13.075562 -2.044187 -0.508518
v 13.211738 -2.045017 -0.519693
v 13.346720 -2.042039 -0.537593
v 13.199217 -2.101451 -0.614566
v 13.333510 -2.099736 -0.633985
v 13.466594 -2.091316 -0.661741
v 13.319357 -2.143339 -0.736528
v 13.452264 -2.136206 -0.764232
v 13.584603 -2.121399 -0.796841
v 13.437814 -2.166900 -0.868481
v 13.570477 -2.155651 -0.897209
v 13.703475 -2.145232 -0.925006
v 13.556922 -2.174073 -0.995648
v 13.690380 -2.167579 -1.018974
v 13.824568 -2.162587 -1.040185
v 13.677974 -2.168658 -1.109897
v 13.812503 -2.167486 -1.128218
v 13.947846 -2.167294 -1.145069
v 13.801296 -2.146942 -1.211778
v 13.937034 -2.149803 -1.226464
v 14.074183 -2.156633 -1.240467
v 13.927863 -2.108381 -1.301259
v 14.065475 -2.117395 -1.313241
v 14.204777 -2.129261 -1.325682
v 14.059064 -2.055682 -1.377600
v 14.198890 -2.070834 -1.388691
v 14.340520 -2.086622 -1.400801
v 14.195762 -1.993119 -1.443206
v 14.337625 -2.012200 -1.455600
v 14.480968 -2.030612 -1.466518
v 14.337869 -1.922786 -1.504104
v 14.480765 -1.944444 -1.516743
v 14.623957 -1.962677 -1.521879
v 14.483822 -1.846139 -1.564584
v 14.625624 -1.865989 -1.570678
v 14.766447 -1.881669 -1.564363
v 14.630347 -1.758434 -1.619359
v 14.769055 -1.774540 -1.612078
v 14.906232 -1.787251 -1.591008
v 14.773975 -1.654883 -1.655921
v 14.909095 -1.669362 -1.634133
v 15.042773 -1.681098 -1.599419
v 14.913560 -1.544319 -1.667752
v 15.045678 -1.557676 -1.633763
v 15.177096 -1.568123 -1.592269
v 15.049549 -1.431253 -1.656236
v 15.179838 -1.442884 -1.616081
v 15.311235 -1.451654 -1.583096
v 15.182940 -1.316488 -1.627994
v 15.313522 -1.326180 -1.596613
v 15.446401 -1.332773 -1.581640
v 15.315413 -1.199622 -1.598533
v 15.447837 -1.207580 -1.585732
v 15.581752 -1.214057 -1.579576
v 15.448319 -1.082064 -1.578410
v 15.581962 -1.089349 -1.573772
v 15.715764 -1.098141 -1.562250
v 15.580872 -0.965797 -1.556154
v 15.714543 -0.975841 -1.545398
v 15.847828 -0.987805 -1.523242
v 15.711974 -0.856110 -1.516603
v 15.845125 -0.868360 -1.494779
v 15.978449 -0.885380 -1.461721
v 15.841355 -0.753539 -1.454765
v 15.974352 -0.770960 -1.420495
v 16.109396 -0.786687 -1.390098
v 15.969477 -0.661402 -1.369440
v 16.103823 -0.678565 -1.336234
v 16.241917 -0.686277 -1.325624
v 16.097794 -0.576486 -1.275918
v 16.234617 -0.585798 -1.261247
v 16.373116 -0.583783 -1.265277
v 16.226967 -0.493348 -1.192832
v 16.363625 -0.493304 -1.190493
v 16.499426 -0.489674 -1.192178
v 16.353802 -0.410556 -1.112383
v 16.488077 -0.408596 -1.108802
v 16.620543 -0.410097 -1.101728
v 16.477367 -0.337429 -1.024242
v 16.608952 -0.339949 -1.016191
v 16.738512 -0.345873 -1.003572
v 16.598227 -0.278532 -0.931703
v 16.727715 -0.287568 -0.922095
v 16.855499 -0.300443 -0.907378
v 16.717243 -0.237588 -0.842499
v 16.845190 -0.252991 -0.832467
v 16.971622 -0.269613 -0.814807
v 16.835371 -0.219098 -0.759381
v 16.961910 -0.237055 -0.745993
v 17.086370 -0.249557 -0.722289
v 16.952322 -0.219584 -0.678551
v 17.076605 -0.231857 -0.657570
v 17.199169 -0.238677 -0.626935
v 17.067070 -0.232094 -0.594114
v 17.189123 -0.238082 -0.564484
v 17.309889 -0.239024 -0.530304
v 17.178959 -0.254106 -0.503549
v 17.299114 -0.255301 -0.469503
v 17.418859 -0.253332 -0.438120
v 17.288612 -0.288749 -0.411104
v 17.407742 -0.286885 -0.379955
v 17.528021 -0.286371 -0.356754
v 17.397640 -0.337383 -0.325367
v 17.517551 -0.336605 -0.302948
v 17.639225 -0.336157 -0.289414
v 17.508646 -0.401909 -0.253885
v 17.630287 -0.400856 -0.241585
v 17.753059 -0.398986 -0.234245
v 17.623400 -0.477907 -0.199698
v 17.746164 -0.474854 -0.193480
v 17.867958 -0.470852 -0.182554
v 17.742546 -0.564328 -0.160750
v 17.864168 -0.560073 -0.149777
v 17.982176 -0.554997 -0.121944
v 17.864428 -0.659889 -0.127692
v 17.981611 -0.654705 -0.097302
v 18.095116 -0.648922 -0.047914
v 17.985855 -0.765560 -0.084893
v 18.098459 -0.760825 -0.031729
v 18.211357 -0.751668 0.024361
v 18.106533 -0.879534 -0.029040
v 18.219826 -0.870673 0.026350
v 18.337257 -0.857604 0.069109
v 18.233171 -0.993898 0.012399
v 18.351837 -0.980188 0.051600
v 18.475122 -0.963330 0.077187
v 18.370029 -1.102435 0.020607
v 18.494957 -1.084070 0.042022
v 18.624786 -1.064602 0.052669
v 18.517132 -1.202004 -0.003059
v 18.648184 -1.180556 0.005500
v 18.779655 -1.162977 0.024375
v 18.672201 -1.293587 -0.045941
v 18.802794 -1.276857 -0.021580
v 18.929462 -1.269078 0.027718
v 18.825619 -1.388058 -0.069413
v 18.951221 -1.381647 -0.017102
v 19.075241 -1.375383 0.039779
v 18.972900 -1.488856 -0.066242
v 19.096603 -1.480299 -0.012253
v 19.221373 -1.465556 0.026818
v 19.118027 -1.577522 -0.068718
v 19.242737 -1.559461 -0.033083
v 19.368834 -1.534040 -0.015504
v 19.263529 -1.641164 -0.093434
v 19.389376 -1.612811 -0.075980
v 19.515099 -1.583054 -0.063848
v 19.408651 -1.678627 -0.131738
v 19.533754 -1.648029 -0.115055
v 19.656668 -1.624277 -0.085892
v 19.551220 -1.702164 -0.160609
v 19.673595 -1.678123 -0.126887
v 19.793419 -1.661144 -0.079287
v 19.689798 -1.724022 -0.164386
v 19.809303 -1.705772 -0.115662
v 19.927427 -1.688162 -0.067703
v 19.824621 -1.743941 -0.150784
v 19.942169 -1.724795 -0.103442
v 20.059486 -1.702956 -0.068929
v 19.956072 -1.754752 -0.138838
v 20.072315 -1.731855 -0.104187
v 20.189657 -1.708318 -0.083955
v 20.083971 -1.753495 -0.139273
v 20.200247 -1.729705 -0.118074
v 20.319550 -1.705735 -0.108994
v 20.209560 -1.743006 -0.152244
v 20.328444 -1.719201 -0.142092
v 20.451387 -1.692795 -0.138263
v 20.335983 -1.723200 -0.174910
v 20.459017 -1.697404 -0.169364
v 20.584703 -1.669374 -0.157749
v 20.464775 -1.691219 -0.198565
v 20.590399 -1.663903 -0.185007
v 20.716009 -1.635406 -0.159677
v 20.593431 -1.647982 -0.208199
v 20.718651 -1.620244 -0.181714
v 20.841850 -1.590031 -0.148810
v 20.718405 -1.596850 -0.198915
v 20.841164 -1.567797 -0.165330
v 20.960497 -1.536344 -0.130147
v 20.837982 -1.539579 -0.177553
v 20.956903 -1.509907 -0.141896
v 21.071060 -1.478561 -0.107105
v 20.951166 -1.478395 -0.150334
v 21.064827 -1.449077 -0.115298
v 21.172174 -1.417918 -0.082868
v 21.056601 -1.414579 -0.120824
v 21.163145 -1.385889 -0.088310
v 21.261417 -1.355118 -0.059630
v 21.152491 -1.350077 -0.091529
v 21.249613 -1.322527 -0.062841
v 21.336075 -1.292417 -0.038783
v 21.236397 -1.287797 -0.064428
v 21.320580 -1.260743 -0.040513
v 21.391565 -1.230219 -0.021245
v 21.304392 -1.227751 -0.040947
v 21.372587 -1.198926 -0.021368
v 21.289042 -1.194963 -0.040163
v 21.353962 -1.167820 -0.020362
v 21.274405 -1.160797 -0.038242
v 21.333063 -1.135426 -0.019050
v 21.373108 -1.102627 -0.003303
v 21.332035 -1.066019 -0.004557
v 21.355318 -1.030286 0.009672
v 21.273729 -1.028384 -0.010360
v 21.291393 -0.990035 0.004356
v 21.309818 -0.954487 0.019762
v 21.377909 -0.996527 0.024110
v 21.328337 -0.922384 0.035739
v 21.399929 -0.965734 0.038743
v 21.346849 -0.893310 0.052495
v 21.421301 -0.937383 0.053922
v 21.365219 -0.867168 0.070388
v 21.259752 -0.848389 0.045923
v 21.276283 -0.819228 0.065334
v 21.291466 -0.793848 0.085509
v 21.176449 -0.771719 0.055384
v 21.161282 -0.802036 0.034741
v 21.052261 -0.757651 0.020206
v 21.145512 -0.835764 0.014748
v 21.037695 -0.793456 -0.001058
v 20.921017 -0.752525 -0.018535
v 21.023270 -0.832216 -0.021661
v 20.907923 -0.795256 -0.040802
v 20.786238 -0.762086 -0.060516
v 20.895840 -0.845016 -0.063125
v 20.775660 -0.816556 -0.085082
v 20.651836 -0.795163 -0.106278
v 20.767302 -0.884759 -0.110167
v 20.645012 -0.866966 -0.133691
v 20.520586 -0.854184 -0.154911
v 20.641735 -0.951236 -0.160372
v 20.519053 -0.944546 -0.184060
v 20.395103 -0.941121 -0.205055
v 20.521830 -1.042260 -0.209369
v 20.399092 -1.043295 -0.231081
v 20.275715 -1.046691 -0.251443
v 20.406584 -1.146336 -0.248958
v 20.283535 -1.154445 -0.266390
v 20.160910 -1.161332 -0.289524
v 20.293074 -1.255334 -0.272891
v 20.170258 -1.266634 -0.292848
v 20.049629 -1.272327 -0.329327
v 20.179895 -1.355782 -0.292644
v 20.059208 -1.365481 -0.327637
v 19.941547 -1.369153 -0.380691
v 20.068569 -1.441641 -0.325356
v 19.951115 -1.449255 -0.376950
v 19.835638 -1.454178 -0.437004
v 19.960300 -1.514701 -0.372750
v 19.845118 -1.522860 -0.431453
v 19.729809 -1.532551 -0.487557
v 19.854185 -1.581505 -0.424928
v 19.738995 -1.593704 -0.480288
v 19.621939 -1.609874 -0.527748
v 19.747536 -1.648206 -0.471328
v 19.630260 -1.666420 -0.518375
v 19.510593 -1.688943 -0.558055
v 19.637466 -1.717521 -0.506623
v 19.517305 -1.741881 -0.545756
v 19.395271 -1.768946 -0.581174
v 19.522305 -1.788951 -0.530442
v 19.399647 -1.817783 -0.564910
v 19.276119 -1.845346 -0.600590
v 19.401737 -1.859433 -0.544860
v 19.277582 -1.888647 -0.579215
v 19.153463 -1.911430 -0.619300
v 19.276302 -1.923099 -0.553257
v 19.151634 -1.947174 -0.592103
v 19.027462 -1.962323 -0.638133
v 19.146832 -1.972097 -0.560180
v 19.022301 -1.988032 -0.605551
v 18.897881 -1.997767 -0.654475
v 19.014322 -2.001109 -0.569091
v 18.889696 -2.011310 -0.617839
v 18.763777 -2.021544 -0.663197
v 18.879095 -2.011573 -0.578490
v 18.752857 -2.022492 -0.623310
v 18.624222 -2.037329 -0.660732
v 18.739861 -2.011029 -0.581156
v 18.610661 -2.026982 -0.617025
v 18.479902 -2.045167 -0.649318
v 18.595253 -2.005758 -0.570726
v 18.463974 -2.024984 -0.601026
v 18.333393 -2.041021 -0.636252
v 18.446541 -1.995077 -0.549937
v 18.315975 -2.011352 -0.584002
v 18.187853 -2.020467 -0.628047
v 18.297503 -1.972324 -0.529088
v 18.170120 -1.980585 -0.573292
v 18.045078 -1.982875 -0.623919
v 18.151665 -1.930462 -0.515997
v 18.027849 -1.931484 -0.567226
v 17.904463 -1.932465 -0.613820
v 18.010111 -1.868001 -0.508222
v 17.887972 -1.868560 -0.554343
v 17.763769 -1.875444 -0.584437
v 17.871159 -1.791142 -0.493081
v 17.747677 -1.799328 -0.520076
v 17.620937 -1.813280 -0.529755
v 17.731260 -1.710232 -0.454181
v 17.604626 -1.726279 -0.459274
v 17.476418 -1.740870 -0.460572
v 17.588102 -1.627707 -0.390027
v 17.460318 -1.642806 -0.390293
v 17.333567 -1.649743 -0.401080
v 17.444738 -1.533525 -0.327836
v 17.319124 -1.540179 -0.341395
v 17.195671 -1.536944 -0.369387
v 17.305830 -1.422548 -0.293366
v 17.183838 -1.418567 -0.324856
v 17.063629 -1.407002 -0.364716
v 17.173246 -1.295664 -0.290571
v 17.054445 -1.285273 -0.331262
v 16.935423 -1.275979 -0.360760
v 17.046206 -1.161732 -0.304371
v 16.927889 -1.155993 -0.328646
v 16.806627 -1.156359 -0.322749
v 16.920849 -1.034843 -0.299839
v 16.799463 -1.036381 -0.286885
v 16.675194 -1.044491 -0.257934
v 16.793085 -0.916851 -0.259293
v 16.668671 -0.922402 -0.230637
v 16.542646 -0.927486 -0.211889
v 16.663229 -0.799471 -0.220697
v 16.537346 -0.803071 -0.204652
v 16.410755 -0.804857 -0.204033
v 16.533501 -0.681499 -0.216584
v 16.407114 -0.682977 -0.217426
v 16.280460 -0.682896 -0.232672
v 16.405107 -0.566104 -0.248570
v 16.278521 -0.564901 -0.264050
v 16.152216 -0.563517 -0.286905
v 16.278648 -0.458087 -0.310251
v 16.152281 -0.455288 -0.330887
v 16.026669 -0.452517 -0.344898
v 16.154373 -0.359718 -0.386959
v 16.028599 -0.355620 -0.399052
v 15.903530 -0.349320 -0.397802
v 16.032316 -0.274837 -0.462310
v 15.906950 -0.266092 -0.461446
v 15.782329 -0.256327 -0.452187
v 15.911450 -0.201224 -0.531364
v 15.786433 -0.189956 -0.524273
v 15.661986 -0.179201 -0.516904
v 15.790915 -0.143969 -0.601158
v 15.665919 -0.132596 -0.596391
v 15.541003 -0.124190 -0.596628
v 15.669354 -0.108177 -0.679872
v 15.543674 -0.099783 -0.681662
v 15.417259 -0.094618 -0.688861
v 15.545516 -0.098985 -0.769210
v 15.418105 -0.093530 -0.775057
v 15.289814 -0.087444 -0.781684
v 15.418272 -0.113749 -0.862072
v 15.288769 -0.104915 -0.865841
v 15.158513 -0.092308 -0.868010
v 15.287590 -0.142137 -0.950409
v 15.156796 -0.127599 -0.952416
v 15.025116 -0.104907 -0.956200
v 15.155234 -0.176213 -1.037929
v 15.024071 -0.151967 -1.046945
v 14.893010 -0.125895 -1.059045
v 15.024792 -0.210118 -1.139581
v 14.894902 -0.181245 -1.159233
v 14.765147 -0.159019 -1.173412
v 14.899486 -0.250818 -1.258545
v 14.771194 -0.229707 -1.275773
v 14.642117 -0.214781 -1.281575
[truncated: 78,882,460 more chars]
