# Supplementary material for: An Isolated and Deeply Divergent Hynobius Species from Fujian, China
Source: Animals (Basel). 2023 May 17;13(10):1661. doi: 10.3390/ani13101661 (PMC10215769; doi:10.3390/ani13101661)
Supplement: Supplementary file 1 [file animals-13-01661-s001.zip › Supplementary Table S1_Accesssion numbers and details.xlsx]

## Sheet: Sheet1
Voucher ID	Species	Localities	16S rRNA	COI	Cytb	Reference
22HYF001	Hynobius bambusicolus sp. nov.	Fujian, China	OQ073933	OQ107447	OQ077666	This study
22HYF002	Hynobius bambusicolus sp. nov.	Fujian, China	OQ073934	OQ107448	OQ077667	This study
22HYF007	Hynobius bambusicolus sp. nov.	Fujian, China	OQ073935	OQ107449	OQ077668	This study
JBRI-0816	Hynobius yangi	R. Korea	FJ594965	FJ594965	FJ594965	Oh et al. (2006), direct submission
GRKOAM0000100436	Hynobius yangi	Ulsan, R. Korea	JQ815282	JQ844488	JQ798743	Jeong et al. (2013)
GRKOAM0000100407	Hynobius leechii	Seosan, R. Korea	JQ815276	JQ844486	JQ798737	Jeong et al. (2013)
GRKOAM0000100370	Hynobius leechii	Wanju, R. Korea, R. Korea	JQ815277	JQ844487	JQ798738	Jeong et al. (2013)
GRKOAM0000100346	Hynobius quelpaertensis	Jeju Island, R. Korea	JQ815279		JQ798739	Jeong et al. (2013)
FullmtDNA	Hynobius yangi	Ulju-Gun, R. Korea	JN415127	JN415127	JN415127	Lee et al. (2011)
FullmtDNA	Hynobius unisacculus	Southern R. Korea	MN242821	MN242821	MN242821	Suk et al. (2019)
FullmtDNA	Hynobius quelpartensis	R. Korea	EF201847	EF201847	EF201847	Jung et al. (2006), direct submission
FullmtDNA	Hynobius maoershanensis	Guangzi, China	NC_023789	NC_023789	NC_023789	Huang et al. (2016)
FullmtDNA	Hynobius leechii	Northeastern China	DQ333811	DQ333811	DQ333811	Zhang et al. (2006)
FullmtDNA	Hynobius guabangshanensis	Guabang Mountain, China	GU384690	GU384690	GU384690	Deng et al. (2010), direct submission
FullmtDNA	Hynobius dunni	Eastern Kyushu, Japan	LC538211	LC538211	LC538211	Igawa et al. (2020)
FullmtDNA	Hynobius chinensis	Southern China	DQ333819	DQ333819	DQ333819	Zhang et al. (2006)
FullmtDNA	Hynobius arisanensis	Central Taiwanese Island	EF462213	EF462213	EF462213	Chang et al. (2009)
FullmtDNA	Hynobius amjiensis	Zhejiang, China	DQ333808	DQ333808	DQ333808	Zhang et al. (2006)
FullmtDNA	Hynobius formosanus	Northerncentral Taiwanese Island	DQ888082	DQ888082	DQ888082	Chang et al. (2009)
D2	Hynobius leechii	Northeast Asia	JQ929923	JQ929923	JQ929923	Zheng et al. (2015)
CIB-XM3148	Hynobius tsuensis	Tsushima Island, Japan	HM036357	HM036357	HM036357	Zheng et al. (2011)
CIB-XM3146	Hynobius tokyoensis	Japan	HM036357	HM036357	HM036357	Zheng et al. (2011)
CIB-XM3144	Hynobius retardatus	Hokkaido, Japan	HM036351	HM036351	HM036351	Zheng et al. (2011)
CIB-XM3140	Hynobius nebulosus	Central-northern Kyushu, Japan	HM036356	HM036356	HM036356	Zheng et al. (2011)
CIB-XM3134	Hynobius quelpaertensis	Jeju Island, R. Korea	HM036352	HM036352	HM036352	Zheng et al. (2011)
CIB-XM3132	Hynobius hidamontanus	Hida Mountain, Japan	JQ929919	JQ929919	JQ929919	Zheng et al. (2012), direct submission
CIB-XM2853	Hynobius chinensis	Yichang, China	HM036353	HM036353	HM036353	Zheng et al. (2011)
CIB-XM2843	Hynobius yiwuensis	Zheijiang, China	HM036354	HM036354	HM036354	Zheng et al. (2011)
CIB-XM2121	Hynobius maoershanensis	Maoer Mountain, China	HM036355	HM036355	HM036355	Zheng et al. (2011)
C2	Hynobius leechii	Northeastern China	DQ888072	DQ888072	DQ888072	Zheng et al. (2011)
BYM93	Pachyhynobius shangchengensis	Dabie Mountain, China	MK890367	MK890367	MK890367	Pan et al. (2019)
BYM81	Pachyhynobius shangchengensis	Dabie Mountain, China	MK890366	MK890366	MK890366	Pan et al. (2019)
BYM32	Pachyhynobius shangchengensis	Dabie Mountain, China	MK890369	MK890369	MK890369	Pan et al. (2019)
BYM30	Pachyhynobius shangchengensis	Dabie Mountain, China	MK890368	MK890368	MK890368	Pan et al. (2019)
TY26	H.katoi	Iroudo, Iida, Nagano, Japan	LC500172		LC500199	Morishima et al. (2020)
TY33	H.katoi	Iroudo, Iida, Nagano, Japan	LC500173		LC500200	Morishima et al. (2020)
NIBRAM0000100350	Hynobius quelpaertensis	Jeju Island, R. Korea	JQ815281	JQ798820	JQ798741	Jeong et al. (2013)
NIBRAM0000100324	Hynobius leechii	Gandong-myeon, Hwacheon-gun, Gangwon-do, R. Korea	JQ815278	JQ798817		Jeong et al. (2013)
KUHE:28102	Hynobius stejnegeri	Kanoya-shi, Kagoshima, Japan	AB201667		AB297524	Tominaga et al. (2006)
KUHE:28011	Hynobius stejnegeri	Yabe, Yamato, Kumamoto, Japan	AB201700		AB921166	Tominaga et al. (2006)
KUHE:24693	Hynobius nebulosus	Isahaya, Nagasaki, Japan	AB201703		AB921164	Tominaga et al. (2006)
KUHE:28584	Hynobius naevius	Tara-cho, Saga, Japan	AB201694		AB266672	Matsui et al. (2007)
KUHE:30338	Hynobius amakusaensis	Amakusa, Kumamoto, Japan	LC484919		AB921167	Tominaga et al. (2006)
KUHE:34694	Hynobius sematonotos	Fukutomi-cho, Hiroshima, Japan	AB201684		LC433768	Tominaga et al. (2006)
KUHE:37128	Hynobius katoi	Misakubo-cho, Shizuoka, Japan	LC484916		AB266673	Matsui et al. (2007)
KUHE:T3009	Hynobius hirosei	Ishizuchi Mountain, Kumakougen, Ehime, Japan	LC484917		AB921168	Tominaga et al. (2019)
KUHE:22889	Hynobius shinichisatoi	Ume, Saiki, Oita, Japan	LC484922		AB921163	Tominaga et al. (2006)
KUHE:22817	Hynobius ikioi	Gokase, Miyazaki, Japan	LC484921		AB921162	Tominaga et al. (2006)
KUHE:22802	Hynobius nebulosus	Western Japan	AB201704		LC436407	Matsui et al. (2019)
KUHE:21785	Hynobius kuishiensis	Oda-cho, Ehime, Japan	AB201681		AB297551	Tominaga et al. (2006)
KUHE:21620	Hynobius oyamai	Wakamiya-cho, Fukuoka, Japan	AB201688			Tominaga et al. (2006)
KUHE:18042	Hynobius kuishiensis	Tosayama-mura, Kochi, Japan	AB201679			Tominaga et al. (2006)
KUHE:11037	Hynobius sematonotos	Geihoku-cho, Hiroshima, Japan	AB201685			Tominaga et al. (2006)
T2999	Hynobius kuishiensis	Saijyo-shi, Ehime, Japan	AB201680			Tominaga et al. (2006)
T1960	Hynobius tsurugiensis	Higashiiyayama-son, Tokushima, Japan	AB201678			Tominaga et al. (2006)
NK16-8	Hynobius leechii	Nak-Dong River, R. Korea	DQ417188			Chang et al. (2009)
NK16-7	Hynobius leechii	Nak-Dong River, R. Korea	DQ417186			Chang et al. (2009)
NK16-6	Hynobius leechii	Nak-Dong River, R. Korea	DQ417184			Chang et al. (2009)
NK16-4	Hynobius leechii	Nak-Dong River, R. Korea	DQ388471			Chang et al. (2009)
NK16-3	Hynobius leechii	Nak-Dong River, R. Korea	DQ388469			Chang et al. (2009)
NK16-1	Hynobius leechii	Nak-Dong River, R. Korea	DQ366353			Chang et al. (2009)
MB16-5	Hynobius leechii	Nak-Dong River, R. Korea	DQ388473			Chang et al. (2009)
KUHE:T3780	Hynobius kuishiensis	Shikoku Karst, Kumakogen, Ehime, Japan	LC484907			Tominaga et al. (2019)
KUHE:T3608	Hynobius kuishiensis	Takamaru Mountain, Kamikatsu, Tokushima, Japan	LC484915			Tominaga et al. (2019)
KUHE:T3607	Hynobius kuishiensis	Takamaru Mountain, Kamikatsu, Tokushima, Japan	LC484914			Tominaga et al. (2019)
KUHE:T3606	Hynobius kuishiensis	Takamaru Mountain, Kamikatsu, Tokushima, Japan	LC484913			Tominaga et al. (2019)
KUHE:T3489	Hynobius kuishiensis	Shikokuchuou, Ehime, Japan	LC484900			Tominaga et al. (2019)
KUHE:T3488	Hynobius kuishiensis	Shikokuchuou, Ehime, Japan	LC484899			Tominaga et al. (2019)
KUHE:T3487	Hynobius kuishiensis	Shikokuchuou, Ehime, Japan	LC484898			Tominaga et al. (2019)
KUHE:T3486	Hynobius kuishiensis	Shikokuchuou, Ehime, Japan	LC484897			Tominaga et al. (2019)
KUHE:T3447	Hynobius kuishiensis	Shikokuchuou, Ehime, Japan	LC484905			Tominaga et al. (2019)
KUHE:T3374	Hynobius kuishiensis	Takamaru Mountain, Kamikatsu, Tokushima, Japan	LC484912			Tominaga et al. (2019)
KUHE:T3373	Hynobius kuishiensis	Takamaru Mountain, Kamikatsu, Tokushima, Japan	LC484911			Tominaga et al. (2019)
KUHE:T3372	Hynobius kuishiensis	Takamaru Mountain, Kamikatsu, Tokushima, Japan	LC484910			Tominaga et al. (2019)
KUHE:T3371	Hynobius kuishiensis	Takamaru Mountain, Kamikatsu, Tokushima, Japan	LC484909			Tominaga et al. (2019)
KUHE:T3370	Hynobius kuishiensis	Takamaru Mountain, Kamikatsu, Tokushima, Japan	LC484908			Tominaga et al. (2019)
KUHE:T3362	Hynobius tsurugiensis	Tsurugi Mountain, Tokushima, Mima-shi, Japan	LC484893			Tominaga et al. (2019)
KUHE:T3361	Hynobius tsurugiensis	Tsurugi Mountain, Tokushima, Mima-shi, Japan	LC484892			Tominaga et al. (2019)
KUHE:T3360	Hynobius tsurugiensis	Tsurugi Mountain, Tokushima, Mima-shi, Japan	LC484891			Tominaga et al. (2019)
KUHE:T3359	Hynobius tsurugiensis	Tsurugi Mountain, Tokushima, Mima-shi, Japan	LC484890			Tominaga et al. (2019)
KUHE:T3358	Hynobius tsurugiensis	Tsurugi Mountain, Tokushima, Mima-shi, Japan	LC484889			Tominaga et al. (2019)
KUHE:T3357	Hynobius tsurugiensis	Tsurugi Mountain, Tokushima, Mima-shi, Japan	LC484888			Tominaga et al. (2019)
KUHE:T2691	Hynobius kuishiensis	Odamiyama, Uchiko, Ehime, Japan	LC484906			Tominaga et al. (2019)
KUHE:T1949	Hynobius kuishiensis	Ishizuchi Mountain, Kumakougen, Ehime, Japan	LC484904			Tominaga et al. (2019)
KUHE:T1947	Hynobius kuishiensis	Ishizuchi Mountain, Kumakougen, Ehime, Japan	LC484903			Tominaga et al. (2019)
KUHE:55699	Hynobius kuishiensis	Ishizuchi Mountain, Kumakougen, Ehime, Japan	LC484902			Tominaga et al. (2019)
KUHE:55698	Hynobius kuishiensis	Ishizuchi Mountain, Kumakougen, Ehime, Japan	LC484896			Tominaga et al. (2019)
KUHE:48063	Hynobius kuishiensis	Ishizuchi Mountain, Kumakougen, Ehime, Japan	LC484901			Tominaga et al. (2019)
KUHE:34969	Hynobius sematonotos	Katsuta-cho, Okayama, Japan	AB201682			Tominaga et al. (2006)
KUHE:32645	Hynobius sematonotos	Fukutomi-cho, Hiroshima, Japan	AB201683			Tominaga et al. (2006)
KUHE:29669	Hynobius guttatus	Hikigawa-cho, Wakayama, Japan	AB201677			Tominaga et al. (2006)
KUHE:28959	Hynobius naevius	Fukuoka-shi, Fukuoka, Japan	AB201692			Tominaga et al. (2006)
KUHE:28671	Hynobius guttatus	Kozagawa-cho, Wakayama, Japan	AB201676			Tominaga et al. (2006)
KUHE:28608	Hynobius sematonotos	Toyota-cho, Yamaguchi, Japan	AB201686			Tominaga et al. (2006)
KUHE:28381	Hynobius oyamai	Kitakyushu-shi, Fukuoka, Japan	AB201687			Tominaga et al. (2006)
KUHE:28120	Hynobius stejnegeri	Miyanojyo-cho, Kagoshima, Japan	AB201701			Tominaga et al. (2006)
KUHE:27903	Hynobius stejnegeri	Amagi-shi, Fukuoka, Japan	AB201696			Tominaga et al. (2006)
KUHE:27282	Hynobius oyamai	Kitakyushu-shi, Fukuoka, Japan	AB201689			Tominaga et al. (2006)
KUHE:27008	Hynobius guttatus	Kozagawa-cho, Wakayama, Japan	AB201673			Tominaga et al. (2006)
KUHE:24769	Hynobius stejnegeri	Ume-machi, Oita, Japan	AB201698			Tominaga et al. (2006)
KUHE:24204	Hynobius kuishiensis	Ishizuchi Mountain, Kumakougen, Ehime, Japan	LC484895			Tominaga et al. (2006)
KUHE:24203	Hynobius kuishiensis	Ishizuchi Mountain, Kumakougen, Ehime, Japan	LC484894			Tominaga et al. (2006)
KUHE:22892	Hynobius osumiensis	Kinkou, Kagoshima, Japan	LC484920			Tominaga et al. (2006)
B2	Hynobius leechii	Northeastern China	DQ888062			Pan et al. (2019)
Acute4	Hynobius leechii	Northeastern China	DQ888090			Pan et al. (2019)
Acute3	Hynobius leechii	Northeastern China	DQ888048			Pan et al. (2019)
Acute2	Hynobius leechii	Northeastern China	DQ888046			Pan et al. (2019)
A2	Hynobius leechii	Northeastern China	DQ888052			Pan et al. (2019)
Hap75	Batrachuperus pinchonii	Western China		JN165872		Xia et al. (2012)
Hap84	Batrachuperus pinchonii	Western China		JQ304129		Xia et al. (2012)
Hap85	Batrachuperus pinchonii	Western China		JQ304130		Xia et al. (2012)
JF227	Hynobius yiwuensis	Zheijiang, China		JN165861		Xia et al. (2012)
JF228	Hynobius yiwuensis	Zheijiang, China		JN165862		Xia et al. (2012)
KIZ06127	Hynobius leechii	Northeastern China		JN700860		Che et al. (2012)
KIZ-GX0711290088	Hynobius maoershanensis	Maoer Mountain, China		JN700861		Che et al. (2012)
mms0010	Hynobius quelpaertensis	Jeju Island, R. Korea		MK604435		Suk et al. (2020)
mms0707	Hynobius quelpaertensis	Jeju Island, R. Korea		MK604355		Suk et al. (2020)
mms0743	Hynobius quelpaertensis	Jeju Island, R. Korea		MK604356		Suk et al. (2020)
mms0744	Hynobius quelpaertensis	Jeju Island, R. Korea		MK604357		Suk et al. (2020)
mms0764	Hynobius quelpaertensis	Jeju Island, R. Korea		MK604436		Suk et al. (2020)
mms0794	Hynobius quelpaertensis	Jeju Island, R. Korea		MK604432		Suk et al. (2020)
mms0839	Hynobius quelpaertensis	Jeju Island, R. Korea		MK604439		Suk et al. (2020)
mms0853	Hynobius quelpaertensis	Jeju Island, R. Korea		MK604375		Suk et al. (2020)
mms0891	Hynobius quelpaertensis	Jeju Island, R. Korea		MK604403		Suk et al. (2020)
mms1190	Hynobius quelpaertensis	Jeju Island, R. Korea		MK604441		Suk et al. (2020)
mms1313	Hynobius quelpaertensis	Jeju Island, R. Korea		MK604442		Suk et al. (2020)
mms1327	Hynobius quelpaertensis	Jeju Island, R. Korea		MK604437		Suk et al. (2020)
mms1910	Hynobius quelpaertensis	Jeju Island, R. Korea		MK604433		Suk et al. (2020)
mms2777	Hynobius quelpaertensis	Jeju Island, R. Korea		MK604335		Suk et al. (2020)
mms2783	Hynobius quelpaertensis	Jeju Island, R. Korea		MK604434		Suk et al. (2020)
mms3016	Hynobius quelpaertensis	Jeju Island, R. Korea		MK604359		Suk et al. (2020)
mms3034	Hynobius quelpaertensis	Jeju Island, R. Korea		MK604383		Suk et al. (2020)
mms3139	Hynobius quelpaertensis	Jeju Island, R. Korea		MK604445		Suk et al. (2020)
mms3141	Hynobius quelpaertensis	Jeju Island, R. Korea		MK604446		Suk et al. (2020)
mms3899	Hynobius quelpaertensis	Jeju Island, R. Korea		MK604443		Suk et al. (2020)
mms3904	Hynobius quelpaertensis	Jeju Island, R. Korea		MK604444		Suk et al. (2020)
mms4021	Hynobius quelpaertensis	Jeju Island, R. Korea		MK604440		Suk et al. (2020)
XM1867	Hynobius leechii	Northeastern China		JN165885		Xia et al. (2012)
XM1905	Hynobius leechii	Northeastern China		JN165888		Xia et al. (2012)
XM2120	Hynobius leechii	Northeastern China		JN165876		Xia et al. (2012)
XM2127	H.maoershanensis	Maoer Mountain, China		JN165865		Xia et al. (2012)
XM2215	H.yiwuensis	Zheijiang, China		JN165859		Xia et al. (2012)
XM2216	H.yiwuensis	Zheijiang, China		JN165860		Xia et al. (2012)
XM2250	H.chinensis	Mid-eastern China		JN165867		Xia et al. (2012)
XM2251	H.chinensis	Mid-eastern China		JN165868		Xia et al. (2012)
XM2252	H.chinensis	Mid-eastern China		JN165869		Xia et al. (2012)
HAAH21	H.amjiensis	Qianmutian, Zheijiang, China			KU557728	Yang et al. (2016)
HAAH22	H.amjiensis	Qianmutian, Zheijiang, China			KU557731	Yang et al. (2016)
HAAH23	H.amjiensis	Qianmutian, Zheijiang, China			KU557726	Yang et al. (2016)
HAAH24	H.amjiensis	Qianmutian, Zheijiang, China			KU557702	Yang et al. (2016)
HAAH25	H.amjiensis	Qianmutian, Zheijiang, China			KU557714	Yang et al. (2016)
HALA26	H.amjiensis	Qianmutian, Zheijiang, China			KU557729	Yang et al. (2016)
HALA27	H.amjiensis	Qianmutian, Zheijiang, China			KU557712	Yang et al. (2016)
HALA28	H.amjiensis	Qianmutian, Zheijiang, China			KU557700	Yang et al. (2016)
HALA29	H.amjiensis	Qianmutian, Zheijiang, China			KU557732	Yang et al. (2016)
HALA30	H.amjiensis	Qianmutian, Zheijiang, China			KU557730	Yang et al. (2016)
HALA31	H.amjiensis	Qianmutian, Zheijiang, China			KU557698	Yang et al. (2016)
HALA32	H.amjiensis	Qianmutian, Zheijiang, China			KU557734	Yang et al. (2016)
HALA33	H.amjiensis	Qianmutian, Zheijiang, China			KU557699	Yang et al. (2016)
HALA34	H.amjiensis	Qianmutian, Zheijiang, China			KU557696	Yang et al. (2016)
HALA35	H.amjiensis	Qianmutian, Zheijiang, China			KU557701	Yang et al. (2016)
HALA36	H.amjiensis	Qianmutian, Zheijiang, China			KU557722	Yang et al. (2016)
HALA37	H.amjiensis	Qianmutian, Zheijiang, China			KU557723	Yang et al. (2016)
HALA38	H.amjiensis	Qianmutian, Zheijiang, China			KU557697	Yang et al. (2016)
HALA39	H.amjiensis	Qianmutian, Zheijiang, China			KU557738	Yang et al. (2016)
HALA40	H.amjiensis	Qianmutian, Zheijiang, China			KU557735	Yang et al. (2016)
HALA41	H.amjiensis	Qianmutian, Zheijiang, China			KU557739	Yang et al. (2016)
HALA42	H.amjiensis	Qianmutian, Zheijiang, China			KU557740	Yang et al. (2016)
HALA43	H.amjiensis	Qianmutian, Zheijiang, China			KU557736	Yang et al. (2016)
HALA44	H.amjiensis	Qianmutian, Zheijiang, China			KU557737	Yang et al. (2016)
HALA45	H.amjiensis	Qianmutian, Zheijiang, China			KU557725	Yang et al. (2016)
HALW01	H.amjiensis	Qingliangfeng, Zheijiang, China			KU557709	Yang et al. (2016)
HALW02	H.amjiensis	Qingliangfeng, Zheijiang, China			KU557733	Yang et al. (2016)
HALW03	H.amjiensis	Qingliangfeng, Zheijiang, China			KU557720	Yang et al. (2016)
HALW04	H.amjiensis	Qingliangfeng, Zheijiang, China			KU557717	Yang et al. (2016)
HALW05	H.amjiensis	Qingliangfeng, Zheijiang, China			KU557716	Yang et al. (2016)
HALW06	H.amjiensis	Qingliangfeng, Zheijiang, China			KU557706	Yang et al. (2016)
HALW07	H.amjiensis	Qingliangfeng, Zheijiang, China			KU557705	Yang et al. (2016)
HALW08	H.amjiensis	Qingliangfeng, Zheijiang, China			KU557711	Yang et al. (2016)
HALW09	H.amjiensis	Qingliangfeng, Zheijiang, China			KU557715	Yang et al. (2016)
HALW10	H.amjiensis	Qingliangfeng, Zheijiang, China			KU557713	Yang et al. (2016)
HALW11	H.amjiensis	Qingliangfeng, Zheijiang, China			KU557703	Yang et al. (2016)
HALW12	H.amjiensis	Qingliangfeng, Zheijiang, China			KU557719	Yang et al. (2016)
HALW13	H.amjiensis	Qingliangfeng, Zheijiang, China			KU557704	Yang et al. (2016)
HALW14	H.amjiensis	Qingliangfeng, Zheijiang, China			KU557708	Yang et al. (2016)
HALW15	H.amjiensis	Qingliangfeng, Zheijiang, China			KU557710	Yang et al. (2016)
HALW16	H.amjiensis	Qingliangfeng, Zheijiang, China			KU557707	Yang et al. (2016)
HALW17	H.amjiensis	Qingliangfeng, Zheijiang, China			KU557721	Yang et al. (2016)
HALW18	H.amjiensis	Qingliangfeng, Zheijiang, China			KU557718	Yang et al. (2016)
HALW19	H.amjiensis	Qingliangfeng, Zheijiang, China			KU557724	Yang et al. (2016)
HALW20	H.amjiensis	Qingliangfeng, Zheijiang, China			KU557727	Yang et al. (2016)
HC1-20	Hynobius sp.	Southeastern R. Korea			GU552662	Baek et al. (2011)
HC3-1	Hynobius sp.	Southeastern R. Korea			GU552668	Baek et al. (2011)
HC3-2	Hynobius sp.	Southeastern R. Korea			GU552669	Baek et al. (2011)
HC3-3	Hynobius sp.	Southeastern R. Korea			GU552670	Baek et al. (2011)
HC3-5	Hynobius sp.	Southeastern R. Korea			GU552672	Baek et al. (2011)
HC3-7	Hynobius sp.	Southeastern R. Korea			GU552674	Baek et al. (2011)
HC3-10	Hynobius sp.	Southeastern R. Korea			GU552678	Baek et al. (2011)
HY1	Hynobius yangi	Busan, R. Korea			GU552633	Baek et al. (2011)
HY2	Hynobius yangi	Busan, R. Korea			GU552634	Baek et al. (2011)
HY3	Hynobius yangi	Busan, R. Korea			GU552635	Baek et al. (2011)
HY4	Hynobius yangi	Busan, R. Korea			GU552636	Baek et al. (2011)
HY5	Hynobius yangi	Busan, R. Korea			GU552637	Baek et al. (2011)
HY9	Hynobius yangi	Busan, R. Korea			GU552640	Baek et al. (2011)
HY10	Hynobius yangi	Busan, R. Korea			GU552641	Baek et al. (2011)
HY11	Hynobius yangi	Busan, R. Korea			GU552642	Baek et al. (2011)
KUHE: 30338	Hynobius sp.	Kyushu, Japan			AB921167	Nishikawa and Matsui (2014)
KUHE:11076	Hynobius utsunomiyaorum	Hyogo, Japan			LC436372	Matsui et al. (2019)
KUHE:18917	Hynobius setoi	Japan			LC436446	Matsui et al. (2019)
KUHE:24826	Hynobius dunni	Japan			LC225435	Matsui et al. (2019)
KUHE:26187	Hynobius utsunomiyaorum	Japan			LC436373	Matsui et al. (2019)
KUHE:35887	Hynobius abuensis	Japan			LC436397	Matsui et al. (2019)
KUHE:37128	Hynobius katoi	Japan			AB266673	Matsui et al. (2007)
KUHE:nb3-1	Hynobius iwami	Tokushima, Japan			LC436427	Matsui et al. (2019)
KUHE:nb18-2	Hynobius iwami	Shimane (Masuda-shi), Japan			LC436418	Matsui et al. (2019)
KUHE:nb18-5	Hynobius utsunomiyaorum	Okayama,Japan			LC436371	Matsui et al. (2019)
KUHE:nb18-6	Hynobius utsunomiyaorum	Shimane (Iinan-cho), Japan			LC436374	Matsui et al. (2019)
KUHE:OU0272	Hynobius abuensis	Yamaguchi, Japan			LC436398	Matsui et al. (2019)
KUHE:OU0320	Hynobius bakan	Oita, Japan			LC436414	Matsui et al. (2019)
KUHE:OU0339	Hynobius iwami	Shimane, Japan			LC436419	Matsui et al. (2019)
KUHE:OU0384	Hynobius nebulosus	Taku-chi, Saga, Japan			LC436400	Matsui et al. (2019)
KUHE:OU0393	Hynobius bakan	Yamaguchi, Japan			LC436416	Matsui et al. (2019)
KUHE:OU0513	Hynobius utsunomiyaorum	Hiroshima, Japan			LC436367	Matsui et al. (2019)
KUHE:OU0515	Hynobius utsunomiyaorum	Hiroshima, Japan			LC436375	Matsui et al. (2019)
KUHE:OU0542	Hynobius abuensis	Shimane, Japan			LC436396	Matsui et al. (2019)
KUHE:OU0562	Hynobius nebulosus	Fukuoka (Munakata-shi), Japan			LC436404	Matsui et al. (2019)
KUHE:OU930206	Hynobius bakan	Oita (Usa-shi), Japan			LC436415	Matsui et al. (2019)
KUHE:UN2018	Hynobius tosashimizuensis	Japan			LC436447	Matsui et al. (2019)
NTNUB201703	Hynobius leechii	R. Korea			DQ652231	Lai and Lu (2008)
NTNUB241798	Hynobius amjiensis	Syueshan Mountain range of Northerncentral Taiwanese Island			DQ652225	Lai and Lu (2008)
NTNUB241800	Hynobius amjiensis	Syueshan Mountain range of Northerncentral Taiwanese Island			DQ652226	Lai and Lu (2008)
SSN049	H.utsunomiyaorum	Okuizumo, Shimane, Japan			LC518948	Hayashi et al. (2021)
SSN091	H.okiensis	Okinoshima, Shimane, Japan			LC589631	Hayashi et al. (2021)
References:
Baek, H.J., Lee, M.Y., Lee, H., Min, M.S. (2011). Mitochondrial DNA data unveil highly divergent populations within the genus Hynobius (Caudata: Hynobiidae) in South Korea. Mol Cells. 31(2): 105-12. doi: 10.1007/s10059-011-0014-x
Chang, J.S., Gu, M.B., Kim, K.W. (2009). Effect of arsenic on p53 mutation and occurrence of teratogenic salamanders: their potential as ecological indicators for arsenic contamination. Chemosphere. 75(7):948-54. doi: 10.1016/j.chemosphere.2009.01.002
Che, J., Chen, H.-M., Yang, J.-X., Jin, J.-Q., Jiang, K., Yuan, Z.-Y., Murphy, R.W. and Zhang, Y.-P. (2012). Universal COI primers for DNA barcoding amphibians. Molecular Ecology Resources. 12: 247-258. https://doi.org/10.1111/j.1755-0998.2011.03090.x
Hayashi, M., Ooi, K., Yawata, K. and Sato, H. (2021). Haplotype Diversity of mtDNA of Hynobius okiensis in Dogo, Oki Islands of Shimane Prefecture, Japan. Bull. Hoshizaki Green Found. 24, 65-67.
Huang, H., Lin, B., Guo, C., Tang, Z., Wu, Z. (2016). The complete mitochondrial genome of the Hynobius maoershanensis (Caudata: hynobiidae). Mitochondrial DNA A DNA Mapp Seq Anal. 27(1):173-4. doi: 10.3109/19401736.2013.878930
Igawa. T., Okamiya. H., Ogino, H., Nagano, M. (2020). Complete mitochondrial genome of Hynobius dunni (Amphibia, Caudata, Hynobiidae) and its phylogenetic position. 5(3):2241-2242. doi: 10.1080/23802359.2020.1770140
Jeong, T.J., Jun, J., Han, S., Kim, H.T., Oh, K., Kwak, M. (2013). DNA barcode reference data for the Korean herpetofauna and their applications. Mol Ecol Resour. 13(6): 1019-32. doi: 10.1111/1755-0998.12055
Lai, J. S., and Lue, K. Y. (2008). Two new Hynobius (Caudata: Hynobiidae) salamanders from Taiwan. Herpetologica. 64(1): 63-80. https://doi.org/10.1655/06-065.1
Lee, B.H., Kim, J.Y., Song, S., Hur, J.M., Cho, J.Y., Park, Y.C. (2011). The complete mitochondrial genome sequence of the Kori salamander Hynobius yangi (Caudata: Hynobiidae). Mitochondrial DNA. 22(5-6):168-70. doi: 10.3109/19401736.2011.636437.
Matsui, M., Okawa, H., Nishikawa, K., Aoki, G., Eto, K., Yoshikawa, N., Tanabe, S., Misawa, Y., Tominaga, A. (2019). Systematics of the widely distributed Japanese clouded salamander, Hynobius nebulosus (Amphibia: Caudata: Hynobiidae), and its closest relatives. Current Herpetology. 38(1): 32-90.
Matsui, M., Tominaga, A., Hayashi T, Misawa Y, Tanabe S. (2007). Phylogenetic relationships and phylogeography of Hynobius tokyoensis (Amphibia: Caudata) using complete sequences of cytochrome b and control region genes of mitochondrial DNA. Mol Phylogenet Evol. 44(1): 204-16. doi: 10.1016/j.ympev.2006.11.031
Morishima, K., Nakano, T., Aizawa, M. (2020). Sika deer presence affects the host-parasite interface of a Japanese land leech. Ecol Evol. 10(12):6030-6038. doi: 10.1002/ece3.6344
Nishikawa, K., Matsui, M. (2014). Three new species of the salamander genus Hynobius (Amphibia, Urodela, Hynobiidae) from Kyushu, Japan. 3852(2): 203-26. doi: 10.11646/zootaxa.3852.2.3
Suk, H.Y., Bae, H.G., Kim, D.Y., Won, H., Baek, H.J., Lee, C.H., Kim, D.Y., Go, Y.M., Song, J.Y., Lee, H., Min, M.S. (2020). Genetic and phylogenetic structure of Hynobius quelpaertensis, an endangered endemic salamander species on the Korean Peninsula. Genes Genom 42 (2):165–178. https://doi.org/10.1007/s13258-019-00886-8
Suk, H.Y., Kim, D.Y., Cha, S., Min, M.S. (2019). The complete mitochondrial genome information of Hynobius unisacculus (Amphibia, Caudata, Hynobiidae) and the phylogenetic implication. Mitochondrial DNA B Resour. 4(2): 3705-3706. doi: 10.1080/23802359.2019.1679680
Tominaga, A., Matsui, M., Nishikawa, K., Tanabe, S. (2006). Phylogenetic relationships of Hynobius naevius (Amphibia: Caudata) as revealed by mitochondrial 12S and 16S rRNA genes. Mol Phylogenet Evol. 38(3): 677-84. doi: 10.1016/j.ympev.2005.10.014.
Tominaga, A., Matsui, M., Tanabe, S., Nishikawa, K. (2019). A revision of Hynobius stejnegeri, a lotic breeding salamander from western Japan, with a description of three new species (Amphibia, Caudata, Hynobiidae). Zootaxa. 4651(3): doi: 10.11646/zootaxa.4651.3.1.
Xia, Y., Gu, H.F., Peng, R., Chen, Q., Zheng, Y.C., Murphy, R.W., Zeng, X.M. (2012). COI is better than 16S rRNA for DNA barcoding Asiatic salamanders (Amphibia: Caudata: Hynobiidae). Mol Ecol Resour. 12(1):48-56. doi: 10.1111/j.1755-0998.2011.03055.x
Yang, J., Chen, C.S., Chen, S.H., Ding, P., Fan, Z.Y., Lu, Y.W., Yu, L.P., Lin, H.D. (2016). Population genetic structure of critically endangered salamander (Hynobius amjiensis) in China: recommendations for conservation. Genet Mol Res. 10:15(2). doi: 10.4238/gmr.15027733.
Zhang, P., Chen, Y.Q., Zhou, H., Liu, Y.F., Wang, X.L., Papenfuss, T.J., Wake, D.B., Qu, L.H. (2006). Phylogeny, evolution, and biogeography of Asiatic Salamanders (Hynobiidae). Proc Natl Acad Sci U S A. 103(19): 7360-5. doi: 10.1073/pnas.0602325103.
